# Supplementary material for: Biocompatible sulfonium-based covalent probes for endogenous tubulin fluorescence nanoscopy in live and fixed cells
Source: Nat Commun. 2025 Dec 11;16:11107. doi: 10.1038/s41467-025-67319-x (PMC12701065; doi:10.1038/s41467-025-67319-x)
Supplement: Supplementary file 6 — Supplementary Data 1 [file 41467_2025_67319_MOESM6_ESM.xlsx]

## Sheet: Legend
Supplementary Data 1. Mass spectrometric identification and localization of the SiR-modification site.
SiR-labelled peptides were identified with MSFragger using a Mass-Offset workflow (a mass shift of +573.24 Da at any position was considered).
Sheet "global.profile_offset" shows a summary of the modifications observed and their localizations for a mass-offset search
Sheet "global.profile_open" shows a summary of the modifications observed and their localizations for an open search
Sheet "psm" provides a list of all assigned spectra returned by a mass-offset search

## Sheet: global.profile_offset
peak_apex	peak_lower	peak_upper	PSMs	peak_signal	percent_also_in_unmodified	mapped_mass_1	mapped_mass_2	similarity	rt_shift	int_log2fc	localized_PSMs	n-term_localization_rate	AA1	AA1_enrichment_score	AA1_psm_count	AA2	AA2_enrichment_score	AA2_psm_count	AA3	AA3_enrichment_score	AA3_psm_count	dataset01_PSMs	dataset01_percent_PSMs	dataset01_peptides	dataset01_percent_also_in_unmodified
0.0002	-0.0118	0.0122	3598	42.38	100			0.682	0.1	NaN	66											3598	58.609	183	100
15.9974	15.9853	16.0095	1396	17.87	90.83	Oxidation		0.383	-434.6	NaN	1207	9.67	M	12.8	749	W	3.1	34				1396	22.74	120	90.83
114.047	114.037	114.06	139	1.8	85.25	ubiquitinylation residue/Addition of N		0.304	-479.2	NaN	90		K	7.6	30							139	2.264	61	85.25
1.0032	0.9948	1.01521	176	1.73	91.8	First isotopic peak		0.567	252.7	NaN	59		I	3.2	8	F	1.8	9				176	2.867	61	91.8
79.9574	79.9448	79.97	84	0.88	77.78	Phospho		0.477	-94	NaN	16											84	1.368	18	77.78
17.0006	16.9928	17.0127	77	0.73	92.86	First isotopic peak	Oxidation	0.309	-253.6	NaN	39		M	8.4	16							77	1.254	42	92.86
43.0088	42.9965	43.0211	52	0.54	96.97	Carbamyl		0.334	-419.8	NaN	35	15.38	M	7.4	13	T	3.3	7				52	0.847	33	96.97
573.245	573.228	573.262	35	0.54	100	Unannotated mass-shift 573.2450		0.158	2058	NaN	34		C	127	27							35	0.57	7	100
-1.0036	-1.01559	-0.99161	168	0.52	94.83	Isotopic peak error		0.494	169.5	NaN	21											168	2.737	58	94.83
42.0124	42.005	42.0233	43	0.52	95.83	Acetyl		0.251	-97.2	NaN	32	16.28	S	4.1	8	V	2.3	5				43	0.7	24	95.83
0.9864	0.97439	0.9948	67	0.49	88	Deamidation		0.525	-408.2	NaN	51		N	5.2	13	S	2	6				67	1.091	25	88
16.985	16.9757	16.9928	29	0.27	93.75	Oxidation	Deamidation	0.312	-341	NaN	19	13.79										29	0.472	16	93.75
80.9816	80.9726	80.9942	31	0.22	94.44	Unannotated mass-shift 80.9816		0.234	-309.2	NaN	8											31	0.505	18	94.44
-1.0304	-1.04239	-1.01841	59	0.18	71.43	Unannotated mass-shift -1.0304		0.607	45.3	NaN	32	28.81	L	2.4	6							59	0.961	21	71.43
115.048	115.04	115.057	12	0.12	55.56	First isotopic peak	ubiquitinylation residue/Addition of N	0.253	-172.6	NaN	7	8.33										12	0.195	9	55.56
115.065	115.057	115.078	10	0.04	0	Unannotated mass-shift 115.0654		NaN	NaN	NaN	5	40										10	0.163	2	0
80.9636	80.951	80.9726	11	0.03	66.67	First isotopic peak	Phospho	0.282	-281.7	NaN	2											11	0.179	9	66.67

## Sheet: global.profile_open
peak_apex	peak_lower	peak_upper	PSMs	peak_signal	percent_also_in_unmodified	mapped_mass_1	mapped_mass_2	similarity	rt_shift	int_log2fc	localized_PSMs	n-term_localization_rate	AA1	AA1_enrichment_score	AA1_psm_count	AA2	AA2_enrichment_score	AA2_psm_count	AA3	AA3_enrichment_score	AA3_psm_count	dataset01_PSMs	dataset01_percent_PSMs	dataset01_peptides	dataset01_percent_also_in_unmodified
591.874	591.864	591.884	16	0.01	100	Unannotated mass-shift 591.8740		NaN	631.4	NaN	1											16	0.022	1	100
589.239	589.229	589.249	28	0.02	85.71	Oxidation or Hydroxylation	Unannotated mass-shift 573.2450	0.143	1845.8	NaN	6											28	0.039	7	85.71
588.278	588.268	588.288	14	0.01	100	Unannotated mass-shift 588.2778		0.128	-414.6	NaN	6	21.43										14	0.02	4	100
575.226	575.216	575.236	11	0.01	100	Oxidation or Hydroxylation	Unannotated mass-shift 559.2304	0.445	1695.9	NaN	2											11	0.015	2	100
573.245	573.235	573.255	107	0.07	71.43	Unannotated mass-shift 573.2450		0.117	1577.1	NaN	94		C	30.1	69	D	1.7	8				107	0.149	14	71.43
569.258	569.248	569.268	11	0.01	80	Unannotated mass-shift 569.2578		0.174	283.2	NaN	4	18.18										11	0.015	5	80
567.281	567.271	567.291	14	0.01	50	Unannotated mass-shift 559.2304	Unannotated mass-shift 8.0418	NaN	-308.5	NaN	1	7.14										14	0.02	2	50
559.23	559.22	559.24	79	0.06	100	Unannotated mass-shift 559.2304		0.127	1804	NaN	77	7.59	C	30.9	58							79	0.11	7	100
545.214	545.204	545.224	40	0.04	85.71	Unannotated mass-shift 545.2140		NaN	1810.8	NaN	35		C	33.4	28							40	0.056	7	85.71
520.227	520.217	520.237	21	0.02	75	Formylation	Unannotated mass-shift 492.2354	0.086	-53.7	NaN	19		Y	19.1	11	D	7.2	7				21	0.029	4	75
520.178	520.168	520.188	15	0.02	100	Unannotated mass-shift 520.1784		NaN	-204.6	NaN	1											15	0.021	2	100
519.158	519.148	519.168	16	0.01	100	Unannotated mass-shift 487.1878	persulfide	0.093	-601.1	NaN	5											16	0.022	3	100
513.257	513.247	513.267	24	0.03	100	Unannotated mass-shift 513.2572		0.008	587.1	NaN	24	100	P	17.1	22							24	0.033	1	100
498.896	498.886	498.906	12	0.01	100	monoglutamyl/Nmethylmaleimidehydrolysis/Photo-induced Proline adduct/Addition of E	Unannotated mass-shift 369.8576	NaN	-134.2	NaN	2											12	0.017	1	100
493.201	493.191	493.211	52	0.04	100	Unannotated mass-shift 493.2010		0.244	-132.2	NaN	46	84.62	E	11	35	V	2.1	7				52	0.072	8	100
492.235	492.225	492.245	22	0.02	100	Unannotated mass-shift 492.2354		0.173	184.8	NaN	21	95.45	F	20.4	21							22	0.031	2	100
487.188	487.178	487.198	180	0.14	69.23	Unannotated mass-shift 487.1878		0.166	-587.4	NaN	99		C	23.1	56							180	0.251	13	69.23
482.218	482.208	482.228	11	0.01	50	13C(9) Silac label	Unannotated mass-shift 473.1938	NaN	48.1	NaN	1											11	0.015	2	50
475.255	475.245	475.265	23	0.01	100	Unannotated mass-shift 475.2552		0.071	-302.1	NaN	22	95.65	F	20.4	22							23	0.032	2	100
473.194	473.184	473.204	10	0.01	66.67	Unannotated mass-shift 473.1938		0.124	464	NaN	9		R	17.8	6							10	0.014	3	66.67
461.162	461.152	461.172	20	0.02	100	Unannotated mass-shift 461.1620		NaN	-780.6	NaN	0											20	0.028	1	100
461.123	461.113	461.133	13	0.01	75	Unannotated mass-shift 44.8766	Unannotated mass-shift 416.2552	0.126	-373.2	NaN	1											13	0.018	4	75
460.129	460.119	460.139	10	0.01	100	Unannotated mass-shift 460.1294		NaN	-576.3	NaN	0											10	0.014	1	100
456.147	456.137	456.157	10	0.01	100	Unannotated mass-shift 456.1470		0.054	-236.6	NaN	0											10	0.014	3	100
451.195	451.185	451.205	37	0.01	80	Sodium adduct	Unannotated mass-shift 429.2062	0.249	-135.5	NaN	1											37	0.052	5	80
450.209	450.199	450.219	16	0.01	100	Unannotated mass-shift 450.2090		NaN	-160	NaN	0											16	0.022	1	100
445.203	445.193	445.213	30	0.02	100	Oxidation or Hydroxylation	Unannotated mass-shift 429.2062	0.109	-505.4	NaN	26	86.67	E	10.8	19							30	0.042	4	100
444.211	444.201	444.221	12	0.01	100	Unannotated mass-shift 429.2062	Tyrosine oxidation to 2-aminotyrosine/Conversion of carboxylic acid to hydroxamic acid	0.259	591	NaN	12		N	9	6							12	0.017	1	100
429.206	429.196	429.216	61	0.03	80	Unannotated mass-shift 429.2062		0.337	-501.4	NaN	58	90.16	E	10.6	42	D	2.1	6	V	1.9	8	61	0.085	5	80
416.255	416.245	416.265	31	0.02	100	Unannotated mass-shift 416.2552		0.197	221.6	NaN	31	93.55	P	7.6	13	D	7.2	12				31	0.043	2	100
416.177	416.167	416.187	20	0.01	100	Unannotated mass-shift 416.1770		NaN	-731.5	NaN	0											20	0.028	1	100
391.012	391.002	391.022	12	0.01	100	Unannotated mass-shift 391.0120		0.124	-713.2	NaN	0											12	0.017	3	100
387.13	387.12	387.14	27	0.01	100	triglutamyl		0.442	23.3	NaN	9		G	8.2	6							27	0.038	3	100
380.182	380.172	380.192	14	0.01	100	DMPO spin-trap nitrone adduct	Unannotated mass-shift 269.1128	0.097	-506.2	NaN	14	100	F	20.4	14							14	0.02	2	100
375.066	375.056	375.076	15	0.01	100	Unannotated mass-shift 149.9032	Duplex Tandem Mass TagÂ®	NaN	-130.5	NaN	1											15	0.021	1	100
369.858	369.848	369.868	20	0.01	100	Unannotated mass-shift 369.8576		0.319	-148.2	NaN	0											20	0.028	1	100
366.115	366.105	366.125	13	0.01	50	Unannotated mass-shift 366.1150		NaN	-143.8	NaN	11		E	8.2	6							13	0.018	2	50
339.178	339.177	339.188	15	0.01	66.67	monoglutamyl/Nmethylmaleimidehydrolysis/Photo-induced Proline adduct/Addition of E	Unannotated mass-shift 210.1342	0.467	130.7	NaN	0											15	0.021	3	66.67
339.176	339.166	339.177	12	0.01	66.67	monoglutamyl/Nmethylmaleimidehydrolysis/Photo-induced Proline adduct/Addition of E	Unannotated mass-shift 210.1342	0.317	-161.2	NaN	2											12	0.017	3	66.67
322.152	322.142	322.162	32	0.02	80	Unannotated mass-shift 193.1080	monoglutamyl/Nmethylmaleimidehydrolysis/Photo-induced Proline adduct/Addition of E	0.438	-3.9	NaN	5											32	0.045	5	80
302.141	302.131	302.151	10	0.01	66.67	thiocarboxylic acid	Unannotated mass-shift 286.1678	0.637	32.7	NaN	4	40										10	0.014	3	66.67
286.168	286.158	286.178	10	0.01	100	Unannotated mass-shift 286.1678		0.14	795.8	NaN	10	100	E	13.7	9							10	0.014	1	100
285.144	285.134	285.154	20	0.01	100	Addition of arginine due to transpeptidation/Addition of R	monoglutamyl/Nmethylmaleimidehydrolysis/Photo-induced Proline adduct/Addition of E	0.027	424.3	NaN	20	100	P	16	17							20	0.028	2	100
279.093	279.083	279.103	12	0.01	100	Unannotated mass-shift 193.1080	Thiol fragment of DSSO crosslinker	0.443	-311.9	NaN	7		C	41.2	7							12	0.017	4	100
269.212	269.202	269.222	18	0.02	100	Unannotated mass-shift 269.2124		0.023	-255.6	NaN	17	72.22	L	8.2	9	S	7.8	8				18	0.025	1	100
269.113	269.103	269.123	11	0.01	100	Unannotated mass-shift 269.1128		NaN	-827.6	NaN	0											11	0.015	1	100
267.058	267.048	267.068	20	0.01	0	Unannotated mass-shift 150.0616	phospho-propargylamine	NaN	NaN	NaN	5	25										20	0.028	1	0
258.087	258.077	258.097	72	0.02	100	diglutamyl		0.546	62.8	NaN	44		G	6.8	24	E	6.7	20				72	0.1	5	100
246.024	246.014	246.034	12	0.01	100	Replacement of 3 protons by iron	Unannotated mass-shift 193.1080	NaN	-149.5	NaN	0											12	0.017	1	100
240.807	240.797	240.817	12	0.01	100	Unannotated mass-shift 240.8072		0.265	-216.7	NaN	0											12	0.017	1	100
237.073	237.063	237.083	12	0.01	50	Duplex Tandem Mass TagÂ®	Unannotated mass-shift 11.9240	NaN	-160.2	NaN	10		D	10.2	5							12	0.017	2	50
225.151	225.141	225.161	14	0.02	100	Duplex Tandem Mass TagÂ®		0.209	188.6	NaN	13	78.57	D	17	11							14	0.02	3	100
224.067	224.057	224.077	22	0.01	100	Unannotated mass-shift 224.0670		0.4	-188.9	NaN	22		Y	15	10	E	5.6	8				22	0.031	2	100
217.967	217.957	217.977	25	0.02	100	Unannotated mass-shift 217.9674		0.472	208	NaN	19		C	23.3	11							25	0.035	8	100
215.95	215.94	215.96	13	0.02	100	Unannotated mass-shift 215.9502		0.169	757.1	NaN	13	30.77	K	14.9	8							13	0.018	6	100
215.089	215.079	215.099	32	0.02	50	Sodium adduct	Unannotated mass-shift 193.1080	0.493	-165.3	NaN	23		D	8.8	10	E	4.2	7				32	0.045	2	50
213.125	213.115	213.135	19	0.02	100	Iodoacetamide derivative/Addition of Glycine/Addition of G	Addition of arginine due to transpeptidation/Addition of R	0.187	-206.3	NaN	16		T	8.1	8							19	0.026	5	100
212.082	212.072	212.092	35	0.03	80	Unannotated mass-shift 55.9732	Addition of arginine due to transpeptidation/Addition of R	0.146	62.5	NaN	34		R	14.1	18	F	8.3	14				35	0.049	5	80
210.134	210.124	210.144	31	0.02	75	Unannotated mass-shift 210.1342		0.384	-53.4	NaN	3											31	0.043	4	75
204.972	204.962	204.982	13	0.01	100	Unannotated mass-shift 133.9874	Unannotated mass-shift 70.9864	0.444	328.4	NaN	10		C	35	9							13	0.018	5	100
204.004	203.994	204.014	22	0.01	85.71	Unannotated mass-shift 204.0038		0.446	38.7	NaN	16		C	34.7	13							22	0.031	7	85.71
195.972	195.962	195.982	10	0.01	100	Unannotated mass-shift 149.9818	Beta-methylthiolation	0.257	-41.5	NaN	9		C	35.1	8							10	0.014	6	100
193.108	193.098	193.118	94	0.06	80	Unannotated mass-shift 193.1080		0.403	-90.7	NaN	28		D	6.4	9	E	4.2	8				94	0.131	5	80
191.995	191.985	192.005	15	0.01	83.33	Water quenched monolink of DSP/DTSSP crosslinker		0.407	108.7	NaN	13	6.67	C	27.7	9							15	0.021	6	83.33
191.01	191	191.02	28	0.01	87.5	Iodoacetamide derivative/Addition of Glycine/Addition of G	Unannotated mass-shift 133.9874	0.369	-107.1	NaN	22		C	24.2	13							28	0.039	8	87.5
189.859	189.849	189.869	18	0.01	100	SulfurDioxide	Iodination	0.532	-39.9	NaN	15		C	36.4	13							18	0.025	5	100
185.12	185.11	185.13	19	0.01	100	Iodoacetamide derivative/Addition of Glycine/Addition of G	Addition of lysine due to transpeptidation/Addition of K	0.209	-401.8	NaN	16	42.11	E	7.1	8							19	0.026	8	100
182.008	181.998	182.018	72	0.04	100	Unannotated mass-shift 182.0078		0.351	-176.3	NaN	70		C	34	58	D	1.6	6				72	0.1	9	100
181.958	181.948	181.968	21	0.01	100	Replacement of 3 protons by iron	monoglutamyl/Nmethylmaleimidehydrolysis/Photo-induced Proline adduct/Addition of E	0.472	38.8	NaN	8		C	41.2	8							21	0.029	5	100
180.096	180.086	180.106	29	0.01	100	Unannotated mass-shift 110.0494	Crotonaldehyde/Butyryl	0.246	-302.4	NaN	9											29	0.04	6	100
175.998	175.988	176.008	111	0.08	75	Unannotated mass-shift 149.9818	Acetaldehyde +26	0.462	629.8	NaN	101		C	33.9	83							111	0.155	12	75
173.01	173	173.02	10	0.01	100	Unannotated mass-shift 149.9818	Unannotated mass-shift 23.0200	0.33	22.8	NaN	9											10	0.014	1	100
166.991	166.981	167.001	18	0.01	100	Replacement of proton by potassium	monoglutamyl/Nmethylmaleimidehydrolysis/Photo-induced Proline adduct/Addition of E	0.259	-60.7	NaN	14											18	0.025	3	100
166.013	166.003	166.023	102	0.07	78.57	Unannotated mass-shift 55.9732	Unannotated mass-shift 110.0494	0.427	138.4	NaN	74		C	31.3	56							102	0.142	14	78.57
165.962	165.952	165.972	25	0.01	87.5	Unannotated mass-shift 149.9818	thiocarboxylic acid	0.412	430.7	NaN	21		C	33.7	17							25	0.035	8	87.5
156.104	156.094	156.114	98	0.07	96	Addition of arginine due to transpeptidation/Addition of R		0.265	-562.3	NaN	96	72.45	H	4.5	10	I	2.8	15				98	0.137	25	96
155.873	155.863	155.883	75	0.08	100	Unannotated mass-shift 155.8730		0.242	-260.8	NaN	72		Y	28.3	62							75	0.104	17	100
152.94	152.93	152.95	11	0.01	100	Unannotated mass-shift 120.9646	persulfide	0.385	117.8	NaN	0											11	0.015	4	100
151.024	151.014	151.034	32	0.02	100	Sodium adduct	monoglutamyl/Nmethylmaleimidehydrolysis/Photo-induced Proline adduct/Addition of E	0.53	-15.5	NaN	26		E	7.7	14	G	4.6	10				32	0.045	5	100
150.987	150.977	150.997	25	0.01	100	First isotopic peak	Unannotated mass-shift 149.9818	0.377	-148.8	NaN	15		C	36.8	13							25	0.035	8	100
150.086	150.076	150.096	21	0.02	100	Sodium adduct	Addition of lysine due to transpeptidation/Addition of K	0.298	-9.1	NaN	6											21	0.029	6	100
150.062	150.052	150.072	15	0.01	100	Unannotated mass-shift 150.0616		0.334	-31.4	NaN	0											15	0.021	3	100
149.982	149.972	149.992	255	0.23	76.92	Unannotated mass-shift 149.9818		0.525	-31.8	NaN	239		C	33.7	195	D	1.7	20				255	0.355	13	76.92
149.903	149.893	149.913	15	0.02	100	Unannotated mass-shift 149.9032		0.345	-238.3	NaN	0											15	0.021	1	100
149.013	149.003	149.023	22	0.01	100	dihydroxy	N-Homocysteine thiolactone	0.478	-261.6	NaN	19		C	33.4	15							22	0.031	5	100
147.002	146.992	147.012	24	0.01	100	Formylation	Cysteinylation	0.434	-310.4	NaN	8		C	34.8	7							24	0.033	10	100
146.071	146.061	146.081	31	0.02	100	monoglutamyl/Nmethylmaleimidehydrolysis/Photo-induced Proline adduct/Addition of E	deuterated methyl ester	0.582	8.3	NaN	1											31	0.043	4	100
146.017	146.007	146.027	307	0.07	72.73	Iodoacetamide derivative/Addition of Glycine/Addition of G	C13 label (Phosphotyrosine)	0.443	-317.8	NaN	181		C	27.2	119	Q	1.7	12				307	0.428	22	72.73
145.966	145.956	145.976	14	0.01	66.67	Unannotated mass-shift 15.9422	S-(2-monomethylsuccinyl) cysteine	0.141	355.9	NaN	3	7.14										14	0.02	3	66.67
145.15	145.14	145.16	15	0.01	0	Accurate mass for DiLeu 118 isobaric tag		NaN	NaN	NaN	15	6.67										15	0.021	2	0
144.066	144.056	144.076	21	0.02	100	Phosphorylation	Unannotated mass-shift 64.0980	0.202	-439.6	NaN	18	80.95										21	0.029	4	100
141.907	141.897	141.917	63	0.02	87.5	Replacement of 3 protons by iron	C13 label (Phosphotyrosine)	0.326	-216.2	NaN	6											63	0.088	8	87.5
138.119	138.109	138.129	17	0.01	100	Unannotated mass-shift 64.0646	Acrylamide d3	0.243	-478.8	NaN	15	64.71										17	0.024	12	100
136.98	136.97	136.99	18	0.01	100	Iodoacetamide derivative/Addition of Glycine/Addition of G	Phosphorylation	0.205	-227.7	NaN	2											18	0.025	4	100
136.021	136.011	136.031	21	0.01	100	O-Diethylphosphorylation		0.474	-367	NaN	20		C	36.1	18							21	0.029	5	100
134.048	134.038	134.058	14	0.01	83.33	3-methyl-2-pyridyl isocyanate		0.108	-481.5	NaN	10	57.14	N	12.4	7							14	0.02	6	83.33
133.987	133.977	133.997	218	0.21	71.43	Unannotated mass-shift 133.9874		0.481	230.5	NaN	200		C	35.1	170							218	0.304	14	71.43
132.959	132.949	132.969	30	0.02	100	formaldehyde adduct	Unannotated mass-shift 120.9646	0.369	-260.4	NaN	8											30	0.042	7	100
132.886	132.878	132.896	17	0.02	100	Replacement of 3 protons by iron	Phosphorylation	NaN	-2.7	NaN	0											17	0.024	2	100
132.87	132.86	132.878	26	0.03	100	Replacement of 3 protons by iron	Phosphorylation	0.402	-127.2	NaN	0											26	0.036	4	100
130.022	130.012	130.032	46	0.02	87.5	S-(2-monomethylsuccinyl) cysteine		0.207	-586.2	NaN	11											46	0.064	8	87.5
129.046	129.036	129.056	70	0.03	100	monoglutamyl/Nmethylmaleimidehydrolysis/Photo-induced Proline adduct/Addition of E		0.583	-21.1	NaN	29		E	8.7	17	G	3.5	8				70	0.098	9	100
128.988	128.978	128.998	18	0.01	100	C13 label (Phosphotyrosine)	S-carbamoylmethylcysteine cyclization (N-terminus)/Glyoxal-derived hydroimiadazolone	0.388	-353.9	NaN	7											18	0.025	6	100
128.097	128.087	128.107	205	0.15	97.44	Addition of lysine due to transpeptidation/Addition of K		0.308	-588	NaN	184	35.61	L	2.1	26	R	1.9	13	D	1.7	16	205	0.286	39	97.44
128.062	128.052	128.072	85	0.02	68.75	Addition of Q		0.305	-346.7	NaN	56	8.24	C	11.8	16	V	1.5	6				85	0.118	16	68.75
128.021	128.011	128.031	41	0.01	76.92	proline oxidation to pyroglutamic acid/Tryptophan oxidation to oxolactone/aldehyde and ketone modifications	ubiquitinylation residue/Double Carbamidomethylation/Addition of N	0.308	-71.4	NaN	22	7.32										41	0.057	13	76.92
126.941	126.931	126.951	64	0.04	100	Unannotated mass-shift 126.9412		0.232	-218.6	NaN	58		C	14.9	21	W	8.7	5	D	2.9	9	64	0.089	8	100
125.898	125.888	125.904	39	0.03	100	Iodination		0.354	-242.4	NaN	35		Y	27.9	30							39	0.054	18	100
123.957	123.947	123.967	56	0.01	100	Replacement of 3 protons by iron	Acrylamide adduct/Addition of A	0.231	-199.6	NaN	15		T	5.9	6							56	0.078	8	100
121.968	121.959	121.978	16	0.01	88.89	First isotopic peak	Unannotated mass-shift 120.9646	0.399	-119.7	NaN	12		C	23	7							16	0.022	9	88.89
121.951	121.943	121.959	75	0.06	100	Acrylamide adduct/Addition of A	Unannotated mass-shift 50.9178	0.445	119.7	NaN	64		C	31.6	49							75	0.104	16	100
121.935	121.925	121.943	19	0.01	100	Unannotated mass-shift 121.9346		0.329	-87.2	NaN	9		C	32.1	7							19	0.026	11	100
120.984	120.974	120.994	85	0.06	80	dihydroxy	C13 label (Phosphotyrosine)	0.479	-275.4	NaN	52		W	29.8	17	C	19.6	25				85	0.118	15	80
120.965	120.961	120.974	167	0.08	72.73	Unannotated mass-shift 120.9646		0.479	-12.6	NaN	147		C	32.8	117							167	0.233	22	72.73
120.957	120.947	120.961	28	0.01	92.86	Unannotated mass-shift 120.9646		0.321	-190.7	NaN	14		C	15.3	5							28	0.039	14	92.86
119.988	119.978	119.998	59	0.03	100	Replacement of 3 protons by aluminium	Intact BS2-G crosslinker	0.495	-98	NaN	52		C	31.5	40							59	0.082	10	100
119.948	119.938	119.958	49	0.02	94.74	SulfurDioxide	DST crosslinker cleaved by sodium periodate	0.157	-262.2	NaN	4											49	0.068	19	94.74
119.006	118.996	119.016	41	0.03	100	Cysteinylation		0.412	-262.4	NaN	36		C	37.2	33							41	0.057	7	100
118.964	118.954	118.974	31	0.01	77.78	C13 label (Phosphotyrosine)	quinone	0.434	-212.7	NaN	20		V	5.4	8							31	0.043	9	77.78
117.027	117.017	117.037	52	0.04	100	N-Homocysteine thiolactone		0.478	-447.2	NaN	23		C	25.1	14							52	0.072	11	100
117.005	116.997	117.015	27	0.01	100	phospho-propargylamine		0.411	-197.7	NaN	26		E	8.3	15	G	3.2	7				27	0.038	3	100
116.99	116.98	116.997	18	0.01	84.62	phospho-propargylamine		0.212	-33.9	NaN	5	5.56										18	0.025	13	84.62
114.044	114.034	114.054	339	0.13	85	ubiquitinylation residue/Double Carbamidomethylation/Addition of N		0.311	-194.2	NaN	292	15.63	K	8.6	98	C	2.9	20	H	2.7	19	339	0.472	60	85
114.002	113.992	114.012	35	0.01	100	Intact DST crosslinker		0.206	-255.3	NaN	7											35	0.049	6	100
113.955	113.945	113.965	41	0.02	100	Unannotated mass-shift 113.9554		0.395	-217.4	NaN	7											41	0.057	21	100
112.996	112.986	113.006	37	0.02	90.91	Iodoacetamide derivative/Addition of Glycine/Addition of G	Unannotated mass-shift 55.9732	0.242	-109	NaN	19	16.22	C	12.6	6							37	0.052	11	90.91
112.952	112.948	112.962	76	0.02	81.25	C13 label (Phosphotyrosine)	Replacement of 3 protons by aluminium	0.34	-166.6	NaN	49		C	21.4	25	D	3.8	10				76	0.106	16	81.25
112.064	112.054	112.074	39	0.01	100	First isotopic peak	DMPO spin-trap nitrone adduct	0.349	-524.8	NaN	16											39	0.054	9	100
112.011	112.001	112.021	37	0.02	70	amidination of lysines or N-terminal amines with methyl acetimidate	Unannotated mass-shift 70.9864	0.397	-365.8	NaN	20	5.41	C	15.3	7							37	0.052	10	70
111.948	111.939	111.958	15	0.01	75	dihydroxy	Phosphorylation	0.252	-224.5	NaN	1											15	0.021	8	75
111.931	111.921	111.939	35	0.02	100	Phosphorylation	persulfide	0.374	-10.7	NaN	4											35	0.049	8	100
111.069	111.059	111.079	22	0.02	83.33	DMPO spin-trap nitrone adduct		0.485	-826.6	NaN	20		D	5.8	6	A	3.5	6				22	0.031	6	83.33
110.977	110.967	110.987	99	0.06	71.43	Sodium adduct	C13 label (Phosphotyrosine)	0.247	-210.8	NaN	83		C	18	36	D	1.6	7				99	0.138	14	71.43
110.09	110.08	110.1	66	0.01	100	formaldehyde adduct	Unannotated mass-shift 98.0858	0.154	181.5	NaN	59	81.82	H	6.8	10	E	6	24	G	2	10	66	0.092	6	100
110.049	110.039	110.059	120	0.08	97.5	Unannotated mass-shift 110.0494		0.223	-304.5	NaN	109	74.17	V	2	16	F	2	10	D	1.9	10	120	0.167	40	97.5
109.934	109.924	109.944	84	0.04	94.12	Iodoacetamide derivative/Addition of Glycine/Addition of G	Replacement of 3 protons by iron	0.316	-297.9	NaN	21											84	0.117	17	94.12
109.006	108.997	109.016	28	0.01	83.33	Sodium adduct	glycidamide adduct/Addition of S	0.455	-477.7	NaN	24		N	9.9	12	T	4.2	6				28	0.039	6	83.33
108.988	108.978	108.997	18	0.02	100	Formylation	Arginine replacement by Nitropyrimidyl ornithine	0.096	-300.6	NaN	16	5.56	N	6.4	5							18	0.025	4	100
108.03	108.02	108.04	20	0.01	100	2-ammonio-6-[4-(hydroxymethyl)-3-oxidopyridinium-1-yl]- hexanoate		0.351	-194	NaN	11		E	7.9	6							20	0.028	5	100
104.99	104.98	105	64	0.04	84.62	Iodoacetamide derivative/Addition of Glycine/Addition of G	Unannotated mass-shift 47.9666	0.414	-259.5	NaN	45		W	38.7	19	C	15.5	17				64	0.089	13	84.62
103.028	103.019	103.038	46	0.01	100	dihydroxy	Acrylamide adduct/Addition of A	0.36	-445.6	NaN	26		W	26.6	7	C	16.4	10				46	0.064	7	100
103.01	103	103.019	34	0.01	91.67	Addition of C		0.408	-431.3	NaN	20		C	19.4	9							34	0.047	12	91.67
102.973	102.963	102.983	28	0.01	88.89	Sodium adduct	Arginine replacement by Nitropyrimidyl ornithine	0.413	-189.1	NaN	11											28	0.039	9	88.89
102.013	102.003	102.023	22	0.01	80	Iodoacetamide derivative/Addition of Glycine/Addition of G	Oxidation to nitro	0.127	-221.9	NaN	18		G	4.5	6							22	0.031	5	80
101.939	101.929	101.949	52	0.02	100	Sodium adduct	Phosphorylation	0.344	-171.2	NaN	4											52	0.072	19	100
100.986	100.976	100.996	32	0.02	100	glycidamide adduct/Addition of S	Unannotated mass-shift 13.9622	0.267	-353.5	NaN	15											32	0.045	8	100
98.0858	98.0758	98.0958	12	0.01	100	Unannotated mass-shift 98.0858		0.353	-1.2	NaN	2	8.33										12	0.017	4	100
98.0504	98.0404	98.0604	66	0.05	88.89	Iodoacetamide derivative/Addition of Glycine/Addition of G	amidination of lysines or N-terminal amines with methyl acetimidate	0.275	-528.9	NaN	27	7.58	M	8.8	8							66	0.092	18	88.89
97.0304	97.0218	97.0404	13	0.01	100	First isotopic peak	Intact BS2-G crosslinker	0.198	-584	NaN	8	30.77										13	0.018	6	100
97.0132	97.0032	97.0218	29	0.02	100	maleimide		0.221	-14.1	NaN	8											29	0.04	8	100
96.0702	96.0602	96.0802	10	0.01	85.71	Acrylamide adduct/Addition of A	Unannotated mass-shift 25.0344	0.386	-266.1	NaN	8	20										10	0.014	7	85.71
96.0282	96.0182	96.0382	90	0.04	88.89	Intact BS2-G crosslinker		0.204	-292.2	NaN	88	6.67	G	7	49	T	5.2	29				90	0.125	9	88.89
95.0272	95.0172	95.0372	49	0.02	75	Isotopic peak error	Intact BS2-G crosslinker	0.382	-142.3	NaN	47		Y	25	36	E	1.7	5				49	0.068	8	75
94.9816	94.9749	94.9916	36	0.01	83.33	Iodoacetamide derivative/Addition of Glycine/Addition of G	Replacement of proton by potassium	0.106	-202.2	NaN	31		C	6.8	5	T	3.2	6				36	0.05	6	83.33
94.9682	94.9582	94.9749	46	0.02	91.67	aminotyrosine with sulfation		0.098	-234.5	NaN	44	8.7	C	11.6	12	D	4.5	10				46	0.064	12	91.67
93.9394	93.9294	93.9494	31	0.01	100	Replacement of 3 protons by iron	amidination of lysines or N-terminal amines with methyl acetimidate	0.374	-311.4	NaN	4											31	0.043	11	100
92.1058	92.0958	92.1158	21	0.02	85.71	Unannotated mass-shift 64.0646	di-Methylation/Acetaldehyde +28/Ethylation	0.172	-385.3	NaN	18	28.57	M	13.8	8							21	0.029	7	85.71
91.8816	91.8716	91.8916	13	0.01	66.67	Replacement of proton by potassium	Replacement of 2 protons by iron	0.457	-67.4	NaN	1											13	0.018	3	66.67
90.071	90.061	90.081	12	0.01	66.67	C13 label (Phosphotyrosine)	Unannotated mass-shift 1.0698	0.698	-26.9	NaN	0											12	0.017	3	66.67
90.0504	90.0404	90.0604	15	0.01	80	Third isotopic peak	phosphorylation to amine thiol	0.722	36.2	NaN	4											15	0.021	5	80
90.0252	90.0152	90.0352	25	0.02	72.73	dihydroxy	2,3-dihydro-2,2-dimethyl-7-benzofuranol N-methyl carbamate	0.355	-154	NaN	3											25	0.035	11	72.73
89.988	89.9832	89.998	54	0.01	86.67	dihydroxy	Iodoacetic acid derivative	0.416	-112.9	NaN	47		C	31.5	36							54	0.075	15	86.67
89.9784	89.9684	89.9832	169	0.08	66.67	Unannotated mass-shift 55.9732	Unannotated mass-shift 34.0072	0.414	-25.3	NaN	151		C	34.3	126							169	0.235	15	66.67
89.9412	89.9312	89.9512	12	0.01	100	Replacement of 3 protons by iron	propargylamine	0.283	-172.1	NaN	1											12	0.017	2	100
89.0664	89.0564	89.0764	17	0.01	100	glycidamide adduct/Addition of S	Unannotated mass-shift 2.0352	0.293	188.4	NaN	4											17	0.024	5	100
89.0372	89.0272	89.0472	15	0.01	66.67	Second isotopic peak	glycidamide adduct/Addition of S	0.348	-134.6	NaN	4											15	0.021	9	66.67
88.9936	88.9836	89.0036	991	0.46	53.19	C13 label (Phosphotyrosine)		0.498	-124.4	NaN	897		C	31.7	689							991	1.38	47	53.19
88.0844	88.0744	88.0944	17	0.01	100	SulfurDioxide	Unannotated mass-shift 24.1184	0.346	-115	NaN	3											17	0.024	6	100
88.0272	88.0172	88.0372	74	0.01	76.92	First isotopic peak	glycidamide adduct/Addition of S	0.392	-277.3	NaN	28	5.41	C	27.5	19							74	0.103	13	76.92
87.9654	87.9554	87.9754	24	0.01	75	dihydroxy	Unannotated mass-shift 55.9732	0.376	227.4	NaN	13	26.09										24	0.033	8	75
87.945	87.9352	87.955	28	0.02	85.71	Unannotated mass-shift 55.9732	persulfide	0.409	816.8	NaN	19	25	C	20	9							28	0.039	7	85.71
87.9254	87.9154	87.9352	15	0.01	85.71	Replacement of 3 protons by aluminium	SulfurDioxide	0.531	-209.2	NaN	0											15	0.021	7	85.71
87.0496	87.0407	87.0596	39	0.01	58.82	phosphorylation to amine thiol		0.178	31.2	NaN	28											39	0.054	17	58.82
87.0318	87.0228	87.0407	430	0.2	72.73	glycidamide adduct/Addition of S		0.488	-277.3	NaN	301		C	32.4	237	W	1.7	6				430	0.599	22	72.73
87.0138	87.0038	87.0228	29	0.01	90.91	Cleaved and reduced DTBP crosslinker		0.408	-40.5	NaN	6											29	0.04	11	90.91
86.9776	86.9676	86.9876	171	0.03	82.93	Oxidation or Hydroxylation	Unannotated mass-shift 70.9864	0.273	173.2	NaN	125	21.18	C	7.1	21	K	4.4	21	H	2.1	6	171	0.238	41	82.93
86.0438	86.0338	86.0538	61	0.03	90	Michael addition of hydroxymethylvinyl ketone to cysteine/transamidation of glycine ethyl ester to glutamine/2-hydroxyisobutyrylation		0.365	-173.1	NaN	44		D	5.2	12	E	4.2	13				61	0.085	10	90
85.9834	85.9734	85.9934	16	0.01	100	Thiol fragment of DSSO crosslinker		0.372	-114.6	NaN	4											16	0.022	11	100
85.946	85.936	85.956	23	0.02	85.71	Sodium adduct	SulfurDioxide	0.446	34.6	NaN	11											23	0.032	7	85.71
85.0666	85.0566	85.0766	17	0.01	40	Unannotated mass-shift 85.0666		0.151	80.9	NaN	12	64.71										17	0.024	5	40
85.0182	85.0105	85.0282	34	0.01	86.67	Iodoacetamide derivative/Addition of Glycine/Addition of G	Formylation	0.301	-101.3	NaN	24	35.29	C	11	6							34	0.047	15	86.67
85.0028	84.9928	85.0105	14	0.01	71.43	Iodoacetamide derivative/Addition of Glycine/Addition of G	Unannotated mass-shift 27.9714	0.322	-156	NaN	1											14	0.02	7	71.43
84.0394	84.0294	84.0494	12	0.01	71.43	amidination of lysines or N-terminal amines with methyl acetimidate	Carbamylation	0.301	70.3	NaN	3											12	0.017	7	71.43
83.9674	83.9574	83.9774	79	0.05	100	Formylation	Unannotated mass-shift 55.9732	0.359	646.3	NaN	73	60.76	C	10.5	19	V	4.3	23	A	2.4	15	79	0.11	9	100
83.0216	83.0116	83.0316	10	0.01	33.33	dihydroxy	Unannotated mass-shift 51.0258	0.303	-673	NaN	9											10	0.014	3	33.33
82.0558	82.0458	82.0658	27	0.02	80	Iodoacetamide derivative/Addition of Glycine/Addition of G	Unannotated mass-shift 25.0344	0.259	-209.8	NaN	10	18.52										27	0.038	5	80
81.0908	81.0808	81.1008	34	0.02	62.5	Unannotated mass-shift 25.0344	Diethylation, analogous to Dimethylation	0.366	-20.7	NaN	2											34	0.047	8	62.5
80.9804	80.9704	80.9904	83	0.02	88.89	Arginine replacement by Nitropyrimidyl ornithine		0.369	-278.7	NaN	58		C	17	24	D	4.1	12				83	0.116	18	88.89
80.9572	80.9472	80.9672	35	0.01	72.73	Replacement of proton by potassium	Carbamylation	0.368	43.9	NaN	3											35	0.049	11	72.73
80.0096	79.9996	80.0196	28	0.01	78.57	Sodium adduct	2,3-dihydro-2,2-dimethyl-7-benzofuranol N-methyl carbamate	0.345	-127.1	NaN	11											28	0.039	14	78.57
79.9582	79.9482	79.9682	355	0.18	63.64	Phosphorylation		0.541	-19.1	NaN	18		Y	12.1	7							355	0.495	22	63.64
79.0896	79.0796	79.0996	11	0.01	100	Diethylation, analogous to Dimethylation	Unannotated mass-shift 23.0200	0.386	-98.4	NaN	1											11	0.015	2	100
79.0048	78.9986	79.0148	162	0.1	96	Iodoacetamide derivative/Addition of Glycine/Addition of G	Sodium adduct	0.29	-256.5	NaN	141		C	10.3	35	N	2.2	16	D	2	14	162	0.226	25	96
78.9924	78.9824	78.9986	20	0.02	85.71	Replacement of proton by potassium	amidination of lysines or N-terminal amines with methyl acetimidate	0.153	-199.7	NaN	10											20	0.028	7	85.71
78.9564	78.9464	78.9664	14	0.01	80	Isotopic peak error	Phosphorylation	0.6	196.8	NaN	2											14	0.02	5	80
78.0466	78.0366	78.0566	13	0.01	100	2,5-dimethypyrrole		0.219	191.4	NaN	4											13	0.018	3	100
77.024	77.014	77.034	22	0.01	100	Acrylamide adduct/Addition of A	Unannotated mass-shift 5.9774	0.282	-80.7	NaN	18											22	0.031	5	100
74.0672	74.0643	74.0772	17	0.01	33.33	Unannotated mass-shift 70.9864	Unannotated mass-shift 3.0808	0.336	-73.5	NaN	5											17	0.024	3	33.33
74.0614	74.0514	74.0643	15	0.01	66.67	Acrylamide d3		0.215	-121.4	NaN	7	6.67										15	0.021	3	66.67
73.9826	73.9726	73.9926	130	0.09	80	Acetaldehyde +26	Unannotated mass-shift 47.9666	0.455	-101.6	NaN	103		C	25.1	63	W	5	5	V	1.5	12	130	0.181	15	80
73.0168	73.0102	73.0268	150	0.07	89.66	Iodoacetamide derivative/Addition of Glycine/Addition of G	Oxidation or Hydroxylation	0.353	-506.1	NaN	87	6	W	21.2	20	C	14.6	31				150	0.209	29	89.66
73.0036	72.9936	73.0102	36	0.01	84.21	Iodoacetamide derivative/Addition of Glycine/Addition of G	thiocarboxylic acid	0.255	-168.9	NaN	16											36	0.05	19	84.21
72.8732	72.8632	72.8832	13	0.01	100	Formylation	Unannotated mass-shift 44.8766	0.402	-216.3	NaN	7		C	41.2	7							13	0.018	1	100
72.0982	72.0882	72.1082	10	0.01	100	cysteine oxidation to cysteic acid	Unannotated mass-shift 24.1184	0.166	-350.8	NaN	2	11.11										10	0.014	5	100
72.0374	72.0285	72.0474	64	0.01	66.67	First isotopic peak	Acrylamide adduct/Addition of A	0.322	-166.7	NaN	44		C	22.8	24	N	3.7	9				64	0.089	15	66.67
72.0196	72.0096	72.0285	59	0.01	94.12	carboxyethyl/Dihydroxy methylglyoxal adduct/Ethoxyformylation		0.322	-302.3	NaN	38		C	12.3	11	N	4.8	10				59	0.082	17	94.12
71.9682	71.9582	71.9782	36	0.02	88.89	Replacement of proton by potassium	Unannotated mass-shift 34.0072	0.583	-96.6	NaN	4											36	0.05	9	88.89
71.0872	71.0772	71.0972	21	0.01	66.67	quinone	Unannotated mass-shift 41.1032	0.244	43.1	NaN	3	9.52										21	0.029	3	66.67
71.0384	71.0284	71.0484	619	0.43	65.52	Acrylamide adduct/Addition of A		0.484	-179.1	NaN	526		C	31.6	403							619	0.862	29	65.52
71.0028	70.9946	71.0128	133	0.07	87.8	Iodoacetamide derivative/Addition of Glycine/Addition of G	proline oxidation to pyroglutamic acid/Tryptophan oxidation to oxolactone/aldehyde and ketone modifications	0.301	-255.4	NaN	66	11.28	K	4	10	H	3.5	6	Y	2.6	5	133	0.185	41	87.8
70.9864	70.9764	70.9946	83	0.05	80.95	Unannotated mass-shift 70.9864		0.478	-49	NaN	34	25.3	M	7.2	8	Y	7.1	7	A	2.6	8	83	0.116	21	80.95
70.0608	70.0518	70.0708	18	0.01	87.5	Iodoacetamide derivative/Addition of Glycine/Addition of G	Michael addition with methylamine	0.232	-41.8	NaN	4	5.56										18	0.025	8	87.5
70.0428	70.0328	70.0518	102	0.07	75	Crotonaldehyde/Butyryl		0.397	172.2	NaN	71		C	30.9	53							102	0.142	16	75
70.0194	70.0094	70.0294	35	0.01	88.89	Iodoacetamide derivative/Addition of Glycine/Addition of G	Loss of O2; nitro photochemical decomposition	0.335	-246.1	NaN	15	28.57	G	4.3	5							35	0.049	9	88.89
69.9686	69.9586	69.9786	35	0.01	90.91	Iodoacetamide derivative/Addition of Glycine/Addition of G	Unannotated mass-shift 12.9484	0.371	-36.2	NaN	24		C	26.3	15							35	0.049	11	90.91
69.0588	69.0488	69.0688	22	0.01	80	amidination of lysines or N-terminal amines with methyl acetimidate	di-Methylation/Acetaldehyde +28/Ethylation	0.554	-0.5	NaN	1											22	0.031	5	80
69.025	69.015	69.035	33	0.01	71.43	Iodoacetamide derivative/Addition of Glycine/Addition of G	formaldehyde adduct	0.368	-138	NaN	14	6.06										33	0.046	14	71.43
65.0826	65.0726	65.0926	12	0.01	66.67	Unannotated mass-shift 50.9178	Unannotated mass-shift 14.1704	0.389	-827	NaN	3											12	0.017	3	66.67
64.9874	64.9774	64.9974	34	0.01	85.71	Sodium adduct	Carbamylation	0.263	-327.6	NaN	12											34	0.047	21	85.71
64.098	64.088	64.108	72	0.06	100	Unannotated mass-shift 64.0980		0.277	-797.9	NaN	6											72	0.1	2	100
64.0646	64.0546	64.0746	68	0.03	66.67	Unannotated mass-shift 64.0646		0.468	-136.5	NaN	28		D	6.9	10	E	3.4	6				68	0.095	3	66.67
63.982	63.9729	63.992	21	0.01	84.62	Tryptophan oxidation to dihydroxy-N-formaylkynurenine		0.287	-223.1	NaN	8											21	0.029	13	84.62
63.9638	63.9538	63.9729	148	0.05	88.89	SulfurDioxide		0.367	22.3	NaN	98		C	35.9	85							148	0.206	18	88.89
63.0094	62.9994	63.0194	34	0.01	100	Iodoacetamide derivative/Addition of Glycine/Addition of G	Unannotated mass-shift 5.9888	0.351	-103.6	NaN	16											34	0.047	11	100
61.911	61.901	61.921	12	0.01	100	Replacement of 2 protons by zinc		0.599	-260.7	NaN	9											12	0.017	5	100
59.9136	59.9036	59.9236	13	0.01	100	Replacement of proton by potassium	Unannotated mass-shift 21.9542	0.4	-681.5	NaN	6											13	0.018	5	100
58.9848	58.9748	58.9948	53	0.03	91.3	Third isotopic peak	Unannotated mass-shift 55.9732	0.367	-1.4	NaN	42	9.43	M	26.2	35							53	0.074	23	91.3
58.9484	58.9384	58.9584	10	0.01	100	Iodoacetamide derivative/Addition of Glycine/Addition of G	Unannotated mass-shift 1.9256	0.437	-421.3	NaN	2											10	0.014	6	100
58.026	58.0166	58.036	146	0.02	96.55	2,3-dihydro-2,2-dimethyl-7-benzofuranol N-methyl carbamate		0.345	-195.1	NaN	98	10.34	C	5.6	13	H	3.9	9	F	1.9	9	146	0.203	58	96.55
58.0072	57.9972	58.0166	124	0.04	95.83	Iodoacetic acid derivative		0.318	-268.1	NaN	79	5.6	C	5.4	10	K	4	12	N	3.1	13	124	0.173	48	95.83
57.951	57.941	57.961	58	0.05	100	Unannotated mass-shift 55.9732	Unannotated mass-shift 1.9776	0.555	132.9	NaN	49		A	9.9	42							58	0.081	9	100
57.9212	57.9112	57.9312	37	0.02	100	Unannotated mass-shift 55.9732	Unannotated mass-shift 1.9480	0.385	-253.4	NaN	16	10.81										37	0.052	21	100
57.0228	57.0128	57.0328	2950	1.74	91.03	Iodoacetamide derivative/Addition of Glycine/Addition of G		0.385	-226.2	NaN	2587	23.25	C	9.6	601	H	4.1	255	K	3.7	371	2950	4.109	145	91.03
56.9752	56.9689	56.9852	36	0.02	100	First isotopic peak	Unannotated mass-shift 55.9732	0.502	132.9	NaN	9	13.89										36	0.05	12	100
56.9626	56.9526	56.9689	18	0.01	62.5	amidination of lysines or N-terminal amines with methyl acetimidate	Unannotated mass-shift 15.9422	0.731	-6.9	NaN	2											18	0.025	8	62.5
56.924	56.914	56.934	27	0.01	100	First isotopic peak	Replacement of 2 protons by nickel	0.319	-200.4	NaN	8	7.41										27	0.038	20	100
56.0924	56.0824	56.1024	29	0.02	90.91	tri-Methylation/Propyl	Unannotated mass-shift 14.0468	0.341	132.8	NaN	5											29	0.04	11	90.91
56.0644	56.0605	56.0744	16	0.01	77.78	Diethylation, analogous to Dimethylation		0.321	-131.1	NaN	7	12.5										16	0.022	9	77.78
56.0566	56.0466	56.0605	45	0.03	80	Diethylation, analogous to Dimethylation		0.277	-189.4	NaN	7	6.67										45	0.063	10	80
56.0074	55.9986	56.0174	113	0.01	88.64	Second isotopic peak	MDA adduct +54/Methylglyoxal-derived hydroimidazolone/Alkene fragment of DSSO crosslinker	0.333	-270.5	NaN	44		W	15.5	7							113	0.157	44	88.64
55.9898	55.9815	55.9986	82	0.02	92.86	DST crosslinker cleaved by sodium periodate		0.257	2	NaN	53	36.59	H	6.6	8	Q	3.2	7	L	2.2	8	82	0.114	28	92.86
55.9732	55.9632	55.9815	390	0.26	77.27	Unannotated mass-shift 55.9732		0.495	401.1	NaN	316	58.21	C	5.9	45	N	3.8	62	A	2.3	63	390	0.543	22	77.27
55.9396	55.9339	55.9496	13	0.01	90.91	dihydroxy	Replacement of 3 protons by aluminium	0.343	70.5	NaN	1											13	0.018	11	90.91
55.9282	55.925	55.9339	19	0.01	100	Replacement of 2 protons by nickel		0.269	-101.9	NaN	1											19	0.026	8	100
55.9218	55.9118	55.925	33	0.01	100	Replacement of 2 protons by nickel		0.385	-270	NaN	13	6.06										33	0.046	24	100
55.8782	55.8682	55.8882	14	0.01	100	quinone	Unannotated mass-shift 25.9024	0.498	-163	NaN	0											14	0.02	7	100
55.0542	55.0484	55.0642	41	0.01	100	Isotopic peak error	Diethylation, analogous to Dimethylation	0.527	-33.1	NaN	3											41	0.057	12	100
55.0426	55.0326	55.0484	28	0.01	70.59	Formylation	ethyl amino	0.336	187.9	NaN	12	7.14										28	0.039	17	70.59
55.0066	55.0003	55.0166	223	0.03	80.49	First isotopic peak	MDA adduct +54/Methylglyoxal-derived hydroimidazolone/Alkene fragment of DSSO crosslinker	0.383	-300.4	NaN	148		C	23.7	85	D	1.8	13				223	0.311	41	80.49
54.994	54.984	55.0003	18	0.01	75	Isotopic peak error	DST crosslinker cleaved by sodium periodate	0.297	-796.3	NaN	11	16.67										18	0.025	12	75
54.9054	54.8985	54.9154	16	0.01	83.33	Unannotated mass-shift 47.9666	Unannotated mass-shift 6.9346	0.481	-17.3	NaN	2											16	0.022	12	83.33
54.8916	54.8816	54.8985	16	0.02	100	Replacement of 3 protons by iron	Unannotated mass-shift 1.9776	0.491	-339.2	NaN	0											16	0.022	2	100
54.049	54.039	54.059	19	0.01	100	amidination of lysines or N-terminal amines with methyl acetimidate	Michael addition with methylamine	0.257	-79.4	NaN	5	10.53										19	0.026	9	100
54.02	54.01	54.03	172	0.1	90	MDA adduct +54/Methylglyoxal-derived hydroimidazolone/Alkene fragment of DSSO crosslinker		0.367	-75.3	NaN	145	5.81	S	7	58	Q	5.2	31	V	2.9	31	172	0.24	30	90
53.9928	53.9838	54.0028	60	0.06	70.59	Unannotated mass-shift 53.9928		0.373	826.7	NaN	35	45	T	5.9	13	A	5.2	16				60	0.084	17	70.59
53.9748	53.9648	53.9838	42	0.01	76.47	trifluoroleucine replacement of leucine		0.373	-221.3	NaN	16											42	0.059	17	76.47
53.9422	53.9322	53.9522	31	0.02	91.67	Replacement of proton by potassium	Oxidation or Hydroxylation	0.243	-310.6	NaN	23	6.45										31	0.043	12	91.67
53.917	53.9091	53.927	67	0.02	100	Replacement of 2 protons by iron		0.311	-198.1	NaN	36	7.46	D	3.2	6							67	0.093	38	100
53.9012	53.8912	53.9091	52	0.02	94.12	Replacement of 3 protons by iron	Deamidation	0.333	-288.4	NaN	10											52	0.072	17	94.12
53.1298	53.1198	53.1398	26	0.01	100	Unannotated mass-shift 53.1298		0.659	-144.4	NaN	9											26	0.036	2	100
53.0278	53.0178	53.0378	56	0.03	88	Formylation	Unannotated mass-shift 25.0344	0.304	-329.6	NaN	39	42.86	V	2.5	7							56	0.078	25	88
52.914	52.904	52.924	1268	0.87	97.44	Replacement of 3 protons by iron		0.388	-240	NaN	378		D	2.4	46	E	2.1	53	V	2	56	1268	1.766	78	97.44
52.0478	52.0378	52.0578	14	0.01	40	Unannotated mass-shift 27.0066	Unannotated mass-shift 25.0344	0.501	104.2	NaN	7											14	0.02	5	40
51.9316	51.9276	51.9416	47	0.03	66.67	proline oxidation to pyroglutamic acid/Tryptophan oxidation to oxolactone/aldehyde and ketone modifications	Replacement of proton by potassium	0.278	-42.6	NaN	6											47	0.065	6	66.67
51.9236	51.9188	51.9276	24	0.01	95	First isotopic peak	Unannotated mass-shift 50.9178	0.375	-241.2	NaN	4											24	0.033	20	95
51.914	51.904	51.9188	21	0.01	100	Isotopic peak error	Replacement of 3 protons by iron	0.471	-128.4	NaN	4											21	0.029	15	100
51.0258	51.0195	51.0358	17	0.01	60	Unannotated mass-shift 51.0258		0.43	-179.1	NaN	0											17	0.024	5	60
51.0132	51.0032	51.0195	21	0.01	88.89	Formylation	Unannotated mass-shift 23.0200	0.22	-269.7	NaN	11	28.57										21	0.029	9	88.89
50.9704	50.9604	50.9804	20	0.01	100	Third isotopic peak	Unannotated mass-shift 47.9666	0.318	-173.8	NaN	3											20	0.028	10	100
50.9178	50.9078	50.9278	184	0.09	95.65	Unannotated mass-shift 50.9178		0.412	-248.4	NaN	22											184	0.256	46	95.65
50.0156	50.0056	50.0256	17	0.01	77.78	Acetyl_13C(6) 15N(2) Silac label		0.127	-29.7	NaN	11											17	0.024	9	77.78
49.979	49.969	49.989	49	0.01	94.12	Second isotopic peak	Unannotated mass-shift 47.9666	0.174	-32.8	NaN	40	12.24	D	2.6	5	N	2.4	5				49	0.068	17	94.12
49.9194	49.9094	49.9294	38	0.01	100	Isotopic peak error	Unannotated mass-shift 50.9178	0.497	-143.1	NaN	4											38	0.053	21	100
48.9188	48.9088	48.9288	29	0.01	92.86	Unannotated mass-shift 25.9024	Unannotated mass-shift 23.0200	0.457	-190	NaN	16											29	0.04	14	92.86
47.986	47.9763	47.996	309	0.15	91.67	cysteine oxidation to cysteic acid		0.388	-219	NaN	203		C	20	99	W	13.2	29	Y	2.2	13	309	0.43	36	91.67
47.9666	47.9566	47.9763	241	0.17	94.12	Unannotated mass-shift 47.9666		0.364	-300.2	NaN	210		V	5.9	92	P	5.2	58				241	0.336	17	94.12
46.9814	46.9714	46.9914	34	0.01	93.33	Isotopic peak error	cysteine oxidation to cysteic acid	0.322	-372.1	NaN	17											34	0.047	15	93.33
45.9906	45.9806	46.0006	41	0.02	93.75	Beta-methylthiolation		0.422	-11.4	NaN	32		C	31.7	25							41	0.057	16	93.75
44.9882	44.9829	44.9982	46	0.02	93.75	Oxidation to nitro		0.274	-384.1	NaN	15	11.11										46	0.064	16	93.75
44.9776	44.9737	44.9829	33	0.02	100	Oxidation to nitro		0.36	-168.5	NaN	16		Y	21.4	10							33	0.046	15	100
44.9698	44.9602	44.9737	48	0.02	95.24	hydroxymethyl/formaldehyde induced modifications	alpha-amino adipic acid	0.414	-239.6	NaN	12											48	0.067	21	95.24
44.9506	44.9406	44.9602	24	0.01	90	Carbamylation	Unannotated mass-shift 1.9480	0.325	-318.3	NaN	9											24	0.033	10	90
44.8766	44.8666	44.8866	23	0.02	100	Unannotated mass-shift 44.8766		0.391	-315.7	NaN	19		C	34.1	16							23	0.032	2	100
43.9656	43.9556	43.9756	526	0.29	96.61	Sodium adduct	Sodium adduct	0.358	-247.9	NaN	165		N	2.3	20	Y	2.1	10	E	1.7	19	526	0.733	59	96.61
43.008	42.998	43.018	105	0.06	96.97	Carbamylation		0.323	-278.1	NaN	81	5.71	M	15.4	39	K	2.1	7				105	0.146	33	96.97
42.9824	42.9724	42.9924	40	0.01	75	Replacement of proton by potassium	13C(5) Silac label	0.292	-126.3	NaN	23		E	5.5	9							40	0.056	12	75
42.961	42.951	42.971	30	0.01	100	Formylation	alpha-amino adipic acid	0.288	-169.6	NaN	10											30	0.042	20	100
42.047	42.043	42.057	255	0.12	91.89	tri-Methylation/Propyl		0.363	101.6	NaN	225	43.53	H	9.2	50	E	4.2	64	A	2.9	56	255	0.355	37	91.89
42.039	42.029	42.043	103	0.06	85.71	tri-Methylation/Propyl		0.315	12.7	NaN	87	61.17	H	10.3	21	F	5.2	22	A	2.9	22	103	0.143	21	85.71
42.0114	42.0014	42.0214	164	0.12	93.33	Acetylation		0.295	-342.6	NaN	93	9.15	S	7	37	T	2.1	12	V	1.6	11	164	0.228	30	93.33
41.1032	41.0932	41.1132	11	0.01	100	Unannotated mass-shift 41.1032		0.27	-456.1	NaN	0											11	0.015	2	100
41.0282	41.0182	41.0382	873	0.56	90.91	amidination of lysines or N-terminal amines with methyl acetimidate		0.335	-352.6	NaN	386	5.96	M	6.9	84	F	2.9	54	K	2.3	34	873	1.216	66	90.91
40.0342	40.0242	40.0442	36	0.02	80	Propionaldehyde +40		0.307	-55	NaN	10	11.11										36	0.05	10	80
40.0108	40.0037	40.0208	27	0.01	100	Second isotopic peak	Acrolein addition +38	0.323	-247.6	NaN	19	7.41	C	16.3	8							27	0.038	12	100
39.9966	39.9869	40.0037	78	0.06	100	S-carbamoylmethylcysteine cyclization (N-terminus)/Glyoxal-derived hydroimiadazolone		0.218	62.8	NaN	64	55.13	H	8.8	13	Q	5.1	13	F	4	12	78	0.109	16	100
39.9772	39.9672	39.9869	31	0.02	86.67	Replacement of 3 protons by aluminium	Deuterium Methylation of Lysine	0.405	248.7	NaN	16	29.03										31	0.043	15	86.67
39.953	39.943	39.963	54	0.02	94.12	Second isotopic peak	Replacement of proton by potassium	0.397	-276.9	NaN	25											54	0.075	17	94.12
39.0118	39.0018	39.0218	121	0.04	85.29	proline oxidation to pyroglutamic acid/Tryptophan oxidation to oxolactone/aldehyde and ketone modifications	Unannotated mass-shift 25.0344	0.315	-254.9	NaN	94	28.93	H	3.1	7	M	2.9	9	E	1.6	10	121	0.169	34	85.29
38.9354	38.9254	38.9454	46	0.01	90.91	Replacement of proton by potassium	Deamidation	0.316	-195.1	NaN	31		N	3.5	6	F	3.3	5				46	0.064	11	90.91
38.006	37.9999	38.016	13	0.01	87.5	Acrolein addition +38		0.167	-354.9	NaN	7	15.38										13	0.018	8	87.5
37.9938	37.9855	37.9999	11	0.01	87.5	Replacement of proton by potassium	Unannotated mass-shift 0.0332	0.292	-492.5	NaN	3											11	0.015	8	87.5
37.9772	37.9725	37.9855	54	0.03	100	Sodium adduct	Oxidation or Hydroxylation	0.276	-231.2	NaN	44		I	2.3	6							54	0.075	18	100
37.9678	37.9585	37.9725	33	0.01	100	Sodium adduct	Oxidation or Hydroxylation	0.195	-327.3	NaN	26											33	0.046	16	100
37.9492	37.9392	37.9585	888	0.66	98.46	Replacement of proton by potassium		0.256	-244.7	NaN	787		Y	2.7	64	E	2	108	P	1.5	65	888	1.237	65	98.46
37.0332	37.0232	37.0432	10	0.01	100	propargylamine		0.298	-174.6	NaN	4	20										10	0.014	4	100
36.9994	36.9894	37.0094	23	0.01	100	Sodium adduct	Tyrosine oxidation to 2-aminotyrosine/Conversion of carboxylic acid to hydroxamic acid	0.281	-179.7	NaN	16	17.39										23	0.032	11	100
36.9646	36.9546	36.9746	28	0.01	77.78	Unannotated mass-shift 21.9542	Tyrosine oxidation to 2-aminotyrosine/Conversion of carboxylic acid to hydroxamic acid	0.213	-116.9	NaN	21	17.86										28	0.039	9	77.78
36.9196	36.9096	36.9296	78	0.01	95.45	Unannotated mass-shift 34.0072	Unannotated mass-shift 2.9146	0.361	86.3	NaN	15		M	11.4	5							78	0.109	22	95.45
35.8868	35.8768	35.8968	27	0.02	80	Unannotated mass-shift 9.9862	Unannotated mass-shift 25.9024	0.321	101.5	NaN	12	11.11										27	0.038	5	80
34.9818	34.9718	34.9918	15	0.01	85.71	Third isotopic peak	persulfide	0.277	-398.6	NaN	12	60										15	0.021	7	85.71
34.0072	33.9972	34.0172	138	0.08	100	Unannotated mass-shift 34.0072		0.359	-44.2	NaN	104	36.96	H	25.3	63							138	0.192	21	100
33.9502	33.9402	33.9602	16	0.01	100	Replacement of 3 protons by aluminium	Unannotated mass-shift 9.9862	0.235	-128.5	NaN	8		L	11.2	6							16	0.022	6	100
32.9946	32.9864	33.0046	77	0.01	100	First isotopic peak	dihydroxy	0.306	-229.1	NaN	40	7.79	W	34.1	15	E	1.9	5				77	0.107	23	100
32.9782	32.9682	32.9864	36	0.02	91.67	First isotopic peak	persulfide	0.328	-163.8	NaN	16		W	52	9							36	0.05	12	91.67
31.9912	31.9814	32.0012	1342	0.66	97.37	dihydroxy		0.332	-389.1	NaN	915	12.97	W	21.2	208	M	7.7	223	Y	1.9	52	1342	1.869	76	97.37
31.9716	31.9616	31.9814	228	0.07	92.86	persulfide		0.359	-116.2	NaN	191		V	6.7	95	P	3.6	37	S	1.7	19	228	0.318	28	92.86
31.0072	30.9972	31.0172	48	0.02	93.33	First isotopic peak	hydroxymethyl/formaldehyde induced modifications	0.417	-251.1	NaN	21		E	4.1	6							48	0.067	15	93.33
30.0092	29.9992	30.0192	312	0.17	89.29	hydroxymethyl/formaldehyde induced modifications		0.522	-137.3	NaN	281		A	5.3	129	G	4.3	97	Q	2.4	28	312	0.435	28	89.29
29.976	29.9663	29.986	196	0.09	91.89	quinone		0.322	-307.7	NaN	136		Y	14.6	60	W	5.9	9	C	2.5	8	196	0.273	37	91.89
29.9566	29.9466	29.9663	322	0.07	56.52	Methylation	Unannotated mass-shift 15.9422	0.281	92.2	NaN	269		C	23.9	156	D	1.9	27				322	0.449	23	56.52
29.0288	29.025	29.0388	64	0.03	91.3	First isotopic peak	di-Methylation/Acetaldehyde +28/Ethylation	0.381	-479.6	NaN	25		A	3.5	8							64	0.089	23	91.3
29.0212	29.0112	29.025	31	0.01	90	deamidation followed by esterification with ethanol		0.273	-37.6	NaN	25	6.45	K	5.7	5	A	2.7	6				31	0.043	10	90
28.9994	28.9959	29.0094	58	0.01	93.55	nitrosylation		0.343	-19.1	NaN	26		T	3.3	5							58	0.081	31	93.55
28.9924	28.9824	28.9959	54	0.01	86.96	nitrosylation		0.321	-131.7	NaN	26	9.26	G	2.8	6							54	0.075	23	86.96
28.9144	28.9044	28.9244	18	0.01	100	Third isotopic peak	Unannotated mass-shift 25.9024	0.345	-272.5	NaN	3											18	0.025	11	100
28.0312	28.0237	28.0412	177	0.03	84	di-Methylation/Acetaldehyde +28/Ethylation		0.229	-250.5	NaN	128	8.47	K	7.1	35	H	2.9	9	A	1.8	21	177	0.247	25	84
28.0162	28.0064	28.0237	52	0.02	92.59	First isotopic peak	Unannotated mass-shift 27.0066	0.31	-104.2	NaN	24											52	0.072	27	92.59
27.9966	27.9866	28.0064	1048	0.72	94.68	Formylation		0.344	-41	NaN	873	24.31	S	3.7	185	T	2.1	118	K	1.7	57	1048	1.46	94	94.68
27.9714	27.9614	27.9814	101	0.03	94.29	Unannotated mass-shift 27.9714		0.306	25.6	NaN	38		M	8.7	11	V	1.8	5				101	0.141	35	94.29
27.0732	27.0637	27.0832	10	0.01	75	Unannotated mass-shift 25.0344	Unannotated mass-shift 2.0352	0.042	287.3	NaN	7	30										10	0.014	4	75
27.0542	27.0442	27.0637	20	0.01	80	ethyl amino		0.2	-63.3	NaN	3											20	0.028	10	80
27.0274	27.0174	27.0374	51	0.01	92	Isotopic peak error	di-Methylation/Acetaldehyde +28/Ethylation	0.325	-60.1	NaN	17	11.76										51	0.071	25	92
27.0066	26.9966	27.0166	267	0.11	94.59	Unannotated mass-shift 27.0066		0.302	-80.8	NaN	233	13.48	T	6.6	98	S	2.8	37	G	1.8	34	267	0.372	37	94.59
26.0174	26.0074	26.0274	274	0.21	89.8	Acetaldehyde +26		0.319	4.6	NaN	220	69.34	H	2.9	15	L	2.8	41	I	2.8	36	274	0.382	49	89.8
25.9802	25.9702	25.9902	105	0.06	94.87	proline oxidation to pyroglutamic acid/Tryptophan oxidation to oxolactone/aldehyde and ketone modifications	formaldehyde adduct	0.273	102.7	NaN	76	47.62	H	5.4	10	L	2.2	11	I	1.6	7	105	0.146	39	94.87
25.9024	25.8924	25.9124	38	0.03	100	Unannotated mass-shift 25.9024		0.313	-108	NaN	6											38	0.053	8	100
25.8816	25.8716	25.8916	27	0.02	100	Unannotated mass-shift 25.8816		0.385	-135.1	NaN	4											27	0.038	7	100
25.0344	25.0274	25.0444	134	0.1	92.31	Unannotated mass-shift 25.0344		0.252	-21.7	NaN	74	46.27	M	23.2	54							134	0.187	13	92.31
25.0204	25.0104	25.0274	29	0.01	85.71	Isotopic peak error	Acetaldehyde +26	0.273	320.4	NaN	15	31.03										29	0.04	14	85.71
24.9964	24.9864	25.0064	174	0.06	100	cyano		0.323	-194.5	NaN	155		C	16.4	62	Y	1.8	8	P	1.7	14	174	0.242	15	100
24.9426	24.9326	24.9526	27	0.01	88.89	Replacement of 3 protons by aluminium	Deamidation	0.354	-266.1	NaN	22	40.74										27	0.038	9	88.89
24.1184	24.1084	24.1284	12	0.01	66.67	Unannotated mass-shift 24.1184		0.338	-109.8	NaN	2											12	0.017	3	66.67
24.037	24.027	24.047	33	0.01	72.73	Isotopic peak error	Unannotated mass-shift 25.0344	0.262	-106.9	NaN	29	27.27	A	3.2	8	T	2.8	5				33	0.046	11	72.73
24.0008	23.9908	24.0108	40	0.01	100	Isotopic peak error	cyano	0.227	-346.8	NaN	28	10	V	3.7	8							40	0.056	14	100
23.9602	23.9502	23.9702	752	0.46	95.06	Replacement of 3 protons by aluminium		0.358	-247.3	NaN	561		D	3.1	90	Y	2.8	47	M	2.6	45	752	1.048	81	95.06
23.9	23.89	23.91	15	0.01	88.89	Sodium adduct	Unannotated mass-shift 1.9256	0.236	91.2	NaN	6											15	0.021	9	88.89
23.0574	23.0474	23.0674	14	0.01	100	Unannotated mass-shift 8.0418	Tyrosine oxidation to 2-aminotyrosine/Conversion of carboxylic acid to hydroxamic acid	0.377	1182.6	NaN	9	64.29										14	0.02	5	100
23.0354	23.0277	23.0454	17	0.01	100	Oxidation or Hydroxylation	Label:2H(6)15N(1)	0.346	-292.1	NaN	4											17	0.024	6	100
23.02	23.01	23.0277	59	0.02	100	Unannotated mass-shift 23.0200		0.279	-121.4	NaN	17	5.08	M	9.8	5							59	0.082	13	100
22.9856	22.9756	22.9956	188	0.04	97.78	First isotopic peak	Sodium adduct	0.328	-167.4	NaN	143		N	2.1	15	E	1.8	18				188	0.262	45	97.78
22.9038	22.8938	22.9138	14	0.01	100	Unannotated mass-shift 6.9346	thiocarboxylic acid	0.326	-329.3	NaN	0											14	0.02	6	100
22.0026	21.9926	22.0126	48	0.01	95	Unannotated mass-shift 8.0418	Unannotated mass-shift 13.9622	0.272	-38.4	NaN	32											48	0.067	20	95
21.9826	21.9726	21.9926	1596	1.04	98.88	Sodium adduct		0.255	-200.3	NaN	1303		Q	2	107	D	1.8	119	E	1.7	154	1596	2.223	89	98.88
21.9542	21.9442	21.9642	116	0.08	100	Unannotated mass-shift 21.9542		0.2	93.7	NaN	93		M	6.9	20	Q	2.8	11				116	0.162	34	100
20.9994	20.9953	21.0094	26	0.01	100	Unannotated mass-shift 8.0418	Unannotated mass-shift 12.9484	0.326	-123.5	NaN	19	7.69										26	0.036	10	100
20.9912	20.9812	20.9953	16	0.01	66.67	Unannotated mass-shift 14.0468	Unannotated mass-shift 6.9346	0.242	-108.7	NaN	4											16	0.022	6	66.67
20.9226	20.9126	20.9326	16	0.01	85.71	proline oxidation to pyroglutamic acid/Tryptophan oxidation to oxolactone/aldehyde and ketone modifications	Unannotated mass-shift 6.9346	0.172	69.1	NaN	11	12.5										16	0.022	7	85.71
19.9388	19.9288	19.9488	13	0.01	83.33	proline oxidation to pyroglutamic acid/Tryptophan oxidation to oxolactone/aldehyde and ketone modifications	Unannotated mass-shift 5.9500	0.519	-66.5	NaN	7	15.38										13	0.018	6	83.33
18.0102	18.0002	18.0202	23	0.01	88.89	Proline oxidation to 5-hydroxy-2-aminovaleric acid		0.302	-164.6	NaN	8											23	0.032	18	88.89
17.967	17.9601	17.977	23	0.01	90.91	Third isotopic peak	alpha-amino adipic acid	0.288	-336.8	NaN	19		T	6.1	7	S	4.6	5				23	0.032	11	90.91
17.9532	17.9432	17.9601	68	0.04	66.67	Second isotopic peak	Unannotated mass-shift 15.9422	0.249	-76.3	NaN	63	8.82	L	13.4	57							68	0.095	3	66.67
17.0274	17.0174	17.0374	35	0.02	100	deuterated methyl ester		0.619	-112.7	NaN	4											35	0.049	9	100
16.9982	16.9882	17.0082	98	0.03	97.37	First isotopic peak	Oxidation or Hydroxylation	0.336	-286.4	NaN	49	6.12	W	18.8	10	F	2.3	5	E	1.8	6	98	0.137	38	97.37
16.9446	16.9346	16.9546	15	0.01	100	First isotopic peak	Unannotated mass-shift 15.9422	0.241	188.1	NaN	0											15	0.021	6	100
16.0272	16.0172	16.0372	94	0.03	94.12	Deuterium Methylation of Lysine		0.207	607.8	NaN	81		P	16.4	71							94	0.131	17	94.12
15.996	15.9873	16.006	1052	0.53	93.22	Oxidation or Hydroxylation		0.359	-401.2	NaN	824	13.5	W	16.3	144	F	3.9	158	Y	3.9	97	1052	1.465	59	93.22
15.9786	15.9706	15.9873	96	0.02	100	thiocarboxylic acid		0.292	-94.7	NaN	58		A	5.2	26	M	4.1	8				96	0.134	29	100
15.9626	15.9526	15.9706	47	0.02	87.5	First isotopic peak	alpha-amino adipic acid	0.266	-241.9	NaN	14											47	0.065	24	87.5
15.9422	15.9322	15.9522	141	0.11	86.67	Unannotated mass-shift 15.9422		0.169	-333	NaN	93	37.59	L	7.2	45	D	4.7	22	E	2.8	18	141	0.196	30	86.67
15.7782	15.7682	15.7882	11	0.01	100	Unannotated mass-shift 13.9622	Unannotated mass-shift 1.8204	0.302	-206.7	NaN	0											11	0.015	4	100
15.4824	15.4724	15.4924	10	0.01	100	Methylation	Unannotated mass-shift 1.4738	0.477	-281	NaN	0											10	0.014	4	100
15.4238	15.4138	15.4338	12	0.01	100	Unannotated mass-shift 15.4238		0.41	-461.3	NaN	0											12	0.017	2	100
15.0814	15.0714	15.0914	11	0.01	100	Methylation	Unannotated mass-shift 1.0698	0.327	-410.7	NaN	2											11	0.015	6	100
15.0236	15.0188	15.0336	32	0.01	100	Isotopic peak error	Deuterium Methylation of Lysine	0.316	-155.6	NaN	10											32	0.045	23	100
15.014	15.0079	15.0188	44	0.01	95.65	Tyrosine oxidation to 2-aminotyrosine/Conversion of carboxylic acid to hydroxamic acid		0.285	-256.4	NaN	21	15.91										44	0.061	23	95.65
15.0018	14.9918	15.0079	79	0.01	92.86	Tyrosine oxidation to 2-aminotyrosine/Conversion of carboxylic acid to hydroxamic acid		0.381	-258.6	NaN	28											79	0.11	42	92.86
14.9664	14.9564	14.9764	161	0.02	94.59	alpha-amino adipic acid		0.37	30.8	NaN	101	17.39	M	7.5	24	Y	4	12	F	3.6	18	161	0.224	37	94.59
14.9282	14.9207	14.9382	30	0.02	100	Unannotated mass-shift 1.9776	Unannotated mass-shift 12.9484	0.348	-440.7	NaN	3											30	0.042	16	100
14.9132	14.9032	14.9207	35	0.01	84.21	formaldehyde adduct	Unannotated mass-shift 2.9146	0.386	-254.9	NaN	3											35	0.049	19	84.21
14.887	14.877	14.897	28	0.01	87.5	Unannotated mass-shift 3.0808	Unannotated mass-shift 11.8136	0.343	-378.3	NaN	5											28	0.039	16	87.5
14.1704	14.1604	14.1804	11	0.01	50	Unannotated mass-shift 14.1704		0.284	38.4	NaN	0											11	0.015	2	50
14.0468	14.0426	14.0568	74	0.07	92.86	Unannotated mass-shift 14.0468		0.198	286	NaN	19											74	0.103	14	92.86
14.0384	14.0284	14.0426	42	0.03	90	Unannotated mass-shift 14.0468		0.167	306	NaN	28		D	8.3	12	V	4.3	9				42	0.059	10	90
14.0154	14.0077	14.0254	725	0.3	90	Methylation		0.343	-0.4	NaN	657	32.87	V	5.7	277	C	3.3	52	K	1.5	39	725	1.01	60	90
14	13.9906	14.0077	101	0.01	92.86	Isotopic peak error	Tyrosine oxidation to 2-aminotyrosine/Conversion of carboxylic acid to hydroxamic acid	0.352	-154.4	NaN	51	10.78	D	2.1	6	V	1.8	7	L	1.5	5	101	0.141	42	92.86
13.9812	13.9717	13.9906	1315	0.7	93.94	proline oxidation to pyroglutamic acid/Tryptophan oxidation to oxolactone/aldehyde and ketone modifications		0.372	-250.5	NaN	808	7.45	Y	14.8	364	M	2.9	75				1315	1.832	99	93.94
13.9622	13.9522	13.9717	119	0.03	79.41	Unannotated mass-shift 13.9622		0.362	-75.2	NaN	60	19.33	M	4.3	8	R	2.7	6	E	1.8	8	119	0.166	34	79.41
13.9334	13.9293	13.9434	22	0.01	85.71	Second isotopic peak	Unannotated mass-shift 11.9240	0.347	-43.3	NaN	9											22	0.031	14	85.71
13.9252	13.9181	13.9293	25	0.01	92.86	Second isotopic peak	Unannotated mass-shift 11.9240	0.316	-390.7	NaN	12											25	0.035	14	92.86
13.911	13.9062	13.9181	28	0.01	93.75	Unannotated mass-shift 1.9776	Unannotated mass-shift 11.9240	0.335	-218.9	NaN	4											28	0.039	16	93.75
13.9014	13.8914	13.9062	25	0.01	76.92	Unannotated mass-shift 1.9776	Unannotated mass-shift 11.9240	0.377	-359.3	NaN	4											25	0.035	13	76.92
13.0516	13.0471	13.0616	11	0.01	83.33	Isotopic peak error	Unannotated mass-shift 14.0468	0.167	-12	NaN	4	9.09										11	0.015	6	83.33
13.0426	13.0365	13.0471	19	0.01	90	Isotopic peak error	Unannotated mass-shift 14.0468	0.363	-271.4	NaN	4											19	0.026	10	90
13.0304	13.0204	13.0365	26	0.01	80	Michael addition with methylamine		0.276	-393.2	NaN	8											26	0.036	10	80
12.9968	12.9909	13.0068	82	0.02	89.66	Loss of O2; nitro photochemical decomposition		0.331	-207.7	NaN	31	7.5	V	2.3	5							82	0.114	29	89.66
12.985	12.975	12.9909	76	0.02	93.1	Isotopic peak error	proline oxidation to pyroglutamic acid/Tryptophan oxidation to oxolactone/aldehyde and ketone modifications	0.322	52.3	NaN	30	16.67	V	3.4	8	A	2.8	7				76	0.106	29	93.1
12.9484	12.94	12.9584	52	0.02	80	Unannotated mass-shift 12.9484		0.351	19.8	NaN	6											52	0.072	15	80
12.9316	12.9241	12.94	31	0.01	100	First isotopic peak	Unannotated mass-shift 11.9240	0.372	-239.1	NaN	7	15.63										31	0.043	9	100
12.9166	12.9118	12.9241	11	0.01	100	First isotopic peak	Unannotated mass-shift 11.9240	0.316	-218.5	NaN	1	9.09										11	0.015	5	100
12.907	12.897	12.9118	12	0.01	100	Deamidation	Unannotated mass-shift 11.9240	0.416	-429.5	NaN	0											12	0.017	6	100
12.037	12.0293	12.0427	27	0.01	75	Isotopic peak error	Michael addition with methylamine	0.134	-107	NaN	11											27	0.038	8	75
12.0216	12.0116	12.0293	25	0.01	80	Isotopic peak error	Michael addition with methylamine	0.325	-190.2	NaN	10											25	0.035	10	80
12.0016	11.9916	12.0116	301	0.14	91.49	formaldehyde adduct		0.351	-112.9	NaN	202	19.87	C	5.1	25	M	4.2	27	L	1.7	23	301	0.419	47	91.49
11.9652	11.9552	11.9752	62	0.03	96.15	Unannotated mass-shift 1.9776	Unannotated mass-shift 9.9862	0.363	-245.5	NaN	26	9.68	Y	16.5	13							62	0.086	26	96.15
11.924	11.914	11.934	25	0.01	100	Unannotated mass-shift 11.9240		0.343	-139.4	NaN	5	8										25	0.035	12	100
11.8136	11.8036	11.8236	22	0.03	100	Unannotated mass-shift 11.8136		0.511	-321	NaN	4											22	0.031	2	100
11.0176	11.0076	11.0276	48	0.02	76.92	Unannotated mass-shift 1.9776	13C(9) Silac label	0.34	-135.6	NaN	26											48	0.067	13	76.92
10.9974	10.9874	11.0074	43	0.01	88.24	Isotopic peak error	formaldehyde adduct	0.353	-365.8	NaN	11											43	0.06	17	88.24
9.9862	9.9762	9.9962	50	0.04	84.62	Unannotated mass-shift 9.9862		0.295	-6.2	NaN	42	22	T	2.9	8	G	2.3	8	S	2.2	5	50	0.07	13	84.62
9.0552	9.0489	9.0652	17	0.02	80	13C(9) Silac label	Unannotated mass-shift 0.0332	0.467	-402.9	NaN	6	11.76										17	0.024	5	80
9.0426	9.0326	9.0489	12	0.01	80	First isotopic peak	Unannotated mass-shift 8.0418	0.167	1547.1	NaN	9	66.67										12	0.017	5	80
9.0212	9.0112	9.0312	73	0.06	100	13C(9) Silac label		0.248	-817.8	NaN	70	38.36	M	8.2	18	F	2.6	9				73	0.102	16	100
8.9914	8.9814	9.0014	14	0.01	71.43	Isotopic peak error	Unannotated mass-shift 9.9862	0.382	173	NaN	10	35.71										14	0.02	7	71.43
8.0418	8.0318	8.0518	65	0.06	66.67	Unannotated mass-shift 8.0418		0.367	710.2	NaN	61	86.15	S	7.5	26	E	6.2	26				65	0.091	6	66.67
7.9676	7.9576	7.9776	69	0.02	100	Unannotated mass-shift 1.9776	Unannotated mass-shift 5.9888	0.254	48	NaN	50		M	8.4	13	L	2.9	10				69	0.096	24	100
7.939	7.929	7.949	24	0.01	100	First isotopic peak	Unannotated mass-shift 6.9346	0.225	-82.7	NaN	19											24	0.033	9	100
7.0394	7.0294	7.0494	36	0.01	87.5	Label:2H(6)15N(1)		0.581	-396.6	NaN	29	33.33	M	12.9	12							36	0.05	8	87.5
6.9346	6.9246	6.9446	27	0.02	80	Unannotated mass-shift 6.9346		0.28	73.8	NaN	18	37.04	Q	7.8	6							27	0.038	5	80
5.9888	5.9831	5.9988	72	0.03	95	Unannotated mass-shift 5.9888		0.222	161.5	NaN	53		M	10.6	18	N	1.9	5				72	0.1	20	95
5.9774	5.9674	5.9831	47	0.03	93.33	Unannotated mass-shift 5.9774		0.2	-22.8	NaN	35		M	8.2	9	S	2.9	6	V	2.4	6	47	0.065	15	93.33
5.95	5.94	5.96	37	0.01	100	Unannotated mass-shift 5.9500		0.465	-152.3	NaN	23											37	0.052	17	100
5.0186	5.0086	5.0286	27	0.01	90	13C(5) Silac label		0.446	-22.7	NaN	6	7.41										27	0.038	10	90
4.9592	4.9492	4.9692	25	0.01	100	Third isotopic peak	Unannotated mass-shift 1.9480	0.318	109.4	NaN	17	8	H	12.7	5							25	0.035	7	100
3.959	3.9516	3.969	79	0.07	83.33	Unannotated mass-shift 1.9776	Unannotated mass-shift 1.9776	0.376	-139.9	NaN	63	49.37	M	6.3	13	V	3.5	16	A	2.8	15	79	0.11	12	83.33
3.9442	3.9342	3.9516	12	0.01	88.89	Second isotopic peak	Unannotated mass-shift 1.9480	0.457	42	NaN	7											12	0.017	9	88.89
3.8122	3.8022	3.8222	14	0.01	83.33	Unannotated mass-shift 2.9146	Unannotated mass-shift 0.8950	0.671	-277.9	NaN	2	7.14										14	0.02	6	83.33
3.0808	3.0708	3.0908	39	0.03	100	Unannotated mass-shift 3.0808		0.498	-213.4	NaN	0											39	0.054	5	100
2.9994	2.9894	3.0094	103	0.06	100	Third isotopic peak		0.337	317.7	NaN	57		I	5.4	18	F	2.4	7	R	2.4	5	103	0.143	25	100
2.9146	2.9046	2.9246	44	0.02	95.24	Unannotated mass-shift 2.9146		0.481	-236	NaN	1											44	0.061	21	95.24
2.103	2.093	2.113	22	0.01	100	Unannotated mass-shift 2.1030		0.603	-181.8	NaN	0											22	0.031	7	100
2.05	2.0426	2.06	16	0.01	100	Unannotated mass-shift 2.0500		0.481	-3.4	NaN	1											16	0.022	7	100
2.0352	2.0252	2.0426	31	0.02	100	Unannotated mass-shift 2.0352		0.282	-19.3	NaN	6											31	0.043	13	100
2.0052	1.9952	2.0152	205	0.01	97.06	Second isotopic peak		0.517	89.5	NaN	61		F	1.9	6	I	1.9	7	N	1.9	6	205	0.286	68	97.06
1.9776	1.9717	1.9876	130	0.1	90.32	Unannotated mass-shift 1.9776		0.424	-172	NaN	103	32.56	V	5.3	41	I	2.7	16	A	2.6	24	130	0.181	31	90.32
1.9658	1.9569	1.9717	20	0.01	84.62	Deamidation	Deamidation	0.428	-70.4	NaN	6											20	0.028	13	84.62
1.948	1.9434	1.9569	56	0.02	100	Unannotated mass-shift 1.9480		0.364	-302.8	NaN	9	10.71										56	0.078	11	100
1.9388	1.9322	1.9434	36	0.02	91.67	Unannotated mass-shift 1.9480		0.53	-175.2	NaN	3	8.33										36	0.05	12	91.67
1.9256	1.9156	1.9322	41	0.01	94.74	Unannotated mass-shift 1.9256		0.589	-263.2	NaN	0											41	0.057	19	94.74
1.8816	1.8716	1.8916	78	0.01	95	Unannotated mass-shift 1.8816		0.53	-165.9	NaN	9											78	0.109	20	95
1.8204	1.8104	1.8304	14	0.01	100	Unannotated mass-shift 1.8204		0.663	-152.3	NaN	0											14	0.02	6	100
1.4738	1.4638	1.4838	10	0.01	100	Unannotated mass-shift 1.4738		0.651	-173.5	NaN	0											10	0.014	3	100
1.0698	1.0598	1.0798	12	0.01	100	Unannotated mass-shift 1.0698		0.552	-128.6	NaN	3	16.67										12	0.017	5	100
1.0236	1.0142	1.0336	43	0.01	96.88	Isotopic peak error	Unannotated mass-shift 2.0352	0.409	12.5	NaN	11											43	0.06	32	96.88
1.0048	0.9967	1.0142	700	0.27	98.33	First isotopic peak		0.558	92.1	NaN	228		N	2.5	30	D	1.6	18	P	1.5	18	700	0.975	120	98.33
0.9886	0.9786	0.9967	447	0.05	97.14	Deamidation		0.513	-96.6	NaN	307		N	6.8	109	Q	2	25				447	0.623	70	97.14
0.895	0.885	0.905	22	0.01	100	Unannotated mass-shift 0.8950		0.536	19.5	NaN	2											22	0.031	12	100
0.0332	0.0232	0.0432	77	0.02	90.91	Unannotated mass-shift 0.0332		0.447	43.1	NaN	10											77	0.107	33	90.91
0.0012	-0.0088	0.0112	11842	7.72	100			0.687	-0.2	NaN	464											11842	16.496	203	100

## Sheet: psm
Spectrum	Spectrum File	Peptide	Modified Peptide	Extended Peptide	Prev AA	Next AA	Peptide Length	Charge	Retention	Observed Mass	Calibrated Observed Mass	Observed M/Z	Calibrated Observed M/Z	Calculated Peptide Mass	Calculated M/Z	Delta Mass	Expectation	Hyperscore	Nextscore	Probability	Number of Enzymatic Termini	Number of Missed Cleavages	Protein Start	Protein End	Intensity	Assigned Modifications	Observed Modifications	MSFragger Localization	Position Scores	Best Positions	Number Best Positions	Shifted Only Position Scores	Shifted Only Position Ions	Score Best Position	Ions Best Position	Score Second Best Position	Ions Second Best Position	Score All Unshifted	Ions All Unshifted	Score Shifted Best Position	Ions Shifted Best Position	Score Shifted All Positions	Ions Shifted All Positions	Purity	Is Unique	Protein	Protein ID	Entry Name	Gene
M_Auvray_111124_171124_Expl1_E1_6_120K30.04381.04381.2	D:\MSFragger_results\MSFragger_MAuvray_111124_171124Expl1_E1_6_13prot_Offset573\interact.pep.xml	VREEYPDR		MGTIIISK.VREEYPDR.LMNTFSVV	K	L	8	2	670.24	1078.5	1078.51	540.259	540.261	1062.51	532.262	15.999	0.00201372	12.284	0	0.6198	2	1	155	162	0		Mod1: Oxidation (PeakApex: 15.9974, Theoretical: 15.9949)	VREEYpdR	V(11.33)R(11.33)E(11.02)E(11.02)Y(12.20)P(12.28)D(12.28)R(8.58)	P6;D7	2	V(5.76)R(5.76)E(7.72)E(7.72)Y(7.72)P(7.72)D(7.72)R(3.62)	V(2)R(2)E(2)E(2)Y(2)P(2)D(2)R(1)	12.2849	5	12.1988	5	10.5344	4	7.71979	2	9.38104	3	0	TRUE	tr|A0A5G2R693|A0A5G2R693_PIG	A0A5G2R693	A0A5G2R693_PIG	TUBB3
M_Auvray_111124_171124_Expl1_E1_6_120K30.04447.04447.2	D:\MSFragger_results\MSFragger_MAuvray_111124_171124Expl1_E1_6_13prot_Offset573\interact.pep.xml	GHYTIGK		DAANNYAR.GHYTIGK.EIIDIVID	R	E	7	2	675.552	790.399	790.4	396.207	396.207	774.402	388.209	15.9979	0.00289401	11.654	0	0.9066	2	0	106	112	0		Mod1: Oxidation (PeakApex: 15.9974, Theoretical: 15.9949)	GHytiGK	G(5.57)H(5.57)Y(11.65)T(11.65)I(11.65)G(10.07)K(8.72)	Y3;T4;I5	3	G(0.00)H(0.00)Y(4.11)T(4.11)I(4.11)G(4.11)K(4.11)	G(0)H(0)Y(1)T(1)I(1)G(1)K(1)	11.6548	4	10.0737	3	10.1739	3	4.1112	1	4.1112	1	0	FALSE	sp|P02550|TBA1A_PIG	P02550	TBA1A_PIG	TUBA1A
M_Auvray_111124_171124_Expl1_E1_6_120K30.04472.04472.2	D:\MSFragger_results\MSFragger_MAuvray_111124_171124Expl1_E1_6_13prot_Offset573\interact.pep.xml	NKPGVYTK		WGYGCAQK.NKPGVYTK.VCNYVNWI	K	V	8	2	677.605	905.497	905.501	453.756	453.758	905.497	453.756	0.0037	0.000186316	16.419	0	0.9981	2	1	209	216	0																			0	TRUE	sp|P00761|TRYP_PIG	P00761	TRYP_PIG
M_Auvray_111124_171124_Expl1_E1_6_120K30.04502.04502.2	D:\MSFragger_results\MSFragger_MAuvray_111124_171124Expl1_E1_6_13prot_Offset573\interact.pep.xml	GHYTVGK		DAANNYAR.GHYTVGK.ESIDIVID	R	E	7	2	679.998	760.379	760.381	381.197	381.198	760.387	381.201	-0.0053	0.000364334	15.254	0	0.9988	2	0	154	160	0																			0	TRUE	tr|A0A8D1RXR4|A0A8D1RXR4_PIG	A0A8D1RXR4	A0A8D1RXR4_PIG	TUBA8
M_Auvray_111124_171124_Expl1_E1_6_120K30.04558.04558.2	D:\MSFragger_results\MSFragger_MAuvray_111124_171124Expl1_E1_6_13prot_Offset573\interact.pep.xml	EDAANNYAR		PEQIITGK.EDAANNYAR.GHYTIGKE	K	G	9	2	684.19	1022.44	1022.45	512.229	512.23	1022.44	512.228	0.0039	0.000443353	14.913	0	0.9981	2	0	97	105	0																			0	FALSE	sp|P02550|TBA1A_PIG	P02550	TBA1A_PIG	TUBA1A
M_Auvray_111124_171124_Expl1_E1_6_120K30.04688.04688.2	D:\MSFragger_results\MSFragger_MAuvray_111124_171124Expl1_E1_6_13prot_Offset573\interact.pep.xml	VREEYPDR		MGTIIISK.VREEYPDR.LMNTFSVV	K	L	8	2	694.927	1078.5	1078.51	540.259	540.261	1062.51	532.262	15.9989	0.00312788	11.519	0	0.4689	2	1	155	162	0		Mod1: Oxidation (PeakApex: 15.9974, Theoretical: 15.9949)	vrEEYPDR	V(11.52)R(11.52)E(11.16)E(11.16)Y(11.16)P(8.51)D(8.51)R(3.09)	V1;R2	2	V(6.60)R(6.60)E(7.96)E(7.96)Y(7.96)P(6.64)D(6.64)R(3.09)	V(3)R(3)E(3)E(3)Y(3)P(2)D(2)R(1)	11.5198	5	11.1639	5	4.9171	2	7.9585	3	9.69176	4	0	TRUE	tr|A0A5G2R693|A0A5G2R693_PIG	A0A5G2R693	A0A5G2R693_PIG	TUBB3
M_Auvray_111124_171124_Expl1_E1_6_120K30.04720.04720.2	D:\MSFragger_results\MSFragger_MAuvray_111124_171124Expl1_E1_6_13prot_Offset573\interact.pep.xml	IREEYPDR		MGTIIISK.IREEYPDR.LMNTFSVM	K	L	8	2	697.575	1092.52	1092.52	547.267	547.269	1076.52	539.27	15.9985	0.00039423	15.117	0	0.9692	2	1	155	162	0		Mod1: Oxidation (PeakApex: 15.9974, Theoretical: 15.9949)	IREEyPDR	I(9.81)R(9.81)E(12.21)E(12.21)Y(15.12)P(15.11)D(15.11)R(11.18)	Y5	1	I(4.15)R(4.15)E(7.87)E(7.87)Y(9.11)P(9.11)D(9.11)R(4.96)	I(1)R(1)E(2)E(2)Y(3)P(3)D(3)R(2)	15.1173	7	15.1051	7	11.8766	5	9.11238	3	9.11238	3	0	FALSE	tr|A0A287AHL4|A0A287AHL4_PIG	A0A287AHL4	A0A287AHL4_PIG	TUBB2A
M_Auvray_111124_171124_Expl1_E1_6_120K30.04721.04721.3	D:\MSFragger_results\MSFragger_MAuvray_111124_171124Expl1_E1_6_13prot_Offset573\interact.pep.xml	IREEYPDR		MGTIIISK.IREEYPDR.LMNTFSVM	K	L	8	3	697.645	1092.52	1092.52	365.18	365.182	1076.52	359.849	15.9978	0.000131978	17.018	0	0.9999	2	1	155	162	0		Mod1: Oxidation (PeakApex: 15.9974, Theoretical: 15.9949)	IREEyPDR	I(10.46)R(12.01)E(13.47)E(14.95)Y(17.02)P(16.81)D(14.98)R(13.05)	Y5	1	I(3.20)R(6.94)E(6.94)E(6.94)Y(5.07)P(6.57)D(6.57)R(6.57)	I(1)R(2)E(2)E(2)Y(2)P(3)D(3)R(3)	17.0189	8	16.8078	8	13.7337	6	6.93765	2	9.77456	4	0	FALSE	tr|A0A287AHL4|A0A287AHL4_PIG	A0A287AHL4	A0A287AHL4_PIG	TUBB2A
M_Auvray_111124_171124_Expl1_E1_6_120K30.04748.04748.2	D:\MSFragger_results\MSFragger_MAuvray_111124_171124Expl1_E1_6_13prot_Offset573\interact.pep.xml	GHYTIGK		DAANNYAR.GHYTIGK.EIIDIVID	R	E	7	2	699.84	790.398	790.4	396.206	396.207	774.402	388.209	15.9975	5.51759e-05	18.533	0	1	2	0	106	112	0		Mod1: Oxidation (PeakApex: 15.9974, Theoretical: 15.9949)	GHyTIGK	G(14.17)H(14.17)Y(18.53)T(15.29)I(12.45)G(10.90)K(8.87)	Y3	1	G(5.80)H(5.80)Y(10.07)T(8.58)I(7.07)G(7.07)K(4.27)	G(3)H(3)Y(4)T(3)I(2)G(2)K(1)	18.5332	9	15.2905	7	12.9705	5	10.0708	4	10.0708	4	0	FALSE	sp|P02550|TBA1A_PIG	P02550	TBA1A_PIG	TUBA1A
M_Auvray_111124_171124_Expl1_E1_6_120K30.04777.04777.2	D:\MSFragger_results\MSFragger_MAuvray_111124_171124Expl1_E1_6_13prot_Offset573\interact.pep.xml	EDAANNYAR		PEQIITGK.EDAANNYAR.GHYTIGKE	K	G	9	2	701.915	1021.45	1021.44	511.734	511.728	1022.44	512.228	-1.0012	7.43019e-06	22.016	0	1	2	0	97	105	0		Mod1: Isotopic peak error (PeakApex: -1.0036, Theoretical: -1.0024); Mod1: Half of a disulfide bridge (Theoretical: -1.0078)																	0	FALSE	sp|P02550|TBA1A_PIG	P02550	TBA1A_PIG	TUBA1A
M_Auvray_111124_171124_Expl1_E1_6_120K30.04841.04841.2	D:\MSFragger_results\MSFragger_MAuvray_111124_171124Expl1_E1_6_13prot_Offset573\interact.pep.xml	EDAANNYAR		PEQIITGK.EDAANNYAR.GHYTIGKE	K	G	9	2	707.221	1022.44	1022.44	512.225	512.227	1022.44	512.228	-0.0016	7.40884e-06	22.021	0	1	2	0	97	105	0																			0	FALSE	sp|P02550|TBA1A_PIG	P02550	TBA1A_PIG	TUBA1A
M_Auvray_111124_171124_Expl1_E1_6_120K30.04878.04878.3	D:\MSFragger_results\MSFragger_MAuvray_111124_171124Expl1_E1_6_13prot_Offset573\interact.pep.xml	VREEYPDR		MGTIIISK.VREEYPDR.LMNTFSVV	K	L	8	3	710.258	1062.51	1062.51	355.177	355.178	1062.51	355.177	0.0017	6.19441e-05	18.332	0	1	2	1	155	162	0																			0	TRUE	tr|A0A5G2R693|A0A5G2R693_PIG	A0A5G2R693	A0A5G2R693_PIG	TUBB3
M_Auvray_111124_171124_Expl1_E1_6_120K30.04944.04944.2	D:\MSFragger_results\MSFragger_MAuvray_111124_171124Expl1_E1_6_13prot_Offset573\interact.pep.xml	VREEYPDR		MGTIIISK.VREEYPDR.LMNTFSVV	K	L	8	2	716.011	1061.5	1061.51	531.757	531.76	1062.51	532.262	-1.0035	1.58946e-05	20.695	0	1	2	1	155	162	0		Mod1: Isotopic peak error (PeakApex: -1.0036, Theoretical: -1.0024); Mod1: Half of a disulfide bridge (Theoretical: -1.0078)																	0	TRUE	tr|A0A5G2R693|A0A5G2R693_PIG	A0A5G2R693	A0A5G2R693_PIG	TUBB3
M_Auvray_111124_171124_Expl1_E1_6_120K30.04980.04980.3	D:\MSFragger_results\MSFragger_MAuvray_111124_171124Expl1_E1_6_13prot_Offset573\interact.pep.xml	VREEYPDR		MGTIIISK.VREEYPDR.LMNTFSVV	K	L	8	3	718.979	1062.5	1062.51	355.175	355.178	1062.51	355.177	0.0015	0.00133737	12.995	0	0.9706	2	1	155	162	0																			0	TRUE	tr|A0A5G2R693|A0A5G2R693_PIG	A0A5G2R693	A0A5G2R693_PIG	TUBB3
M_Auvray_111124_171124_Expl1_E1_6_120K30.04985.04985.3	D:\MSFragger_results\MSFragger_MAuvray_111124_171124Expl1_E1_6_13prot_Offset573\interact.pep.xml	MSMKEVDEQMLNVQNK		VAAIFRGR.MSMKEVDEQMLNVQNK.NSSYFVEW	R	N	16	3	719.324	2036.93	2036.94	679.985	679.988	1922.89	641.971	114.051	0.000587489	14.424	0	0.9386	2	1	321	336	0		Mod1: ubiquitinylation residue/Addition of N (PeakApex: 114.0468, Theoretical: 114.0429)	MSmkevdeqmLNVQNK	M(11.60)S(11.60)M(14.42)K(14.42)E(14.42)V(14.42)D(14.42)E(14.42)Q(14.42)M(14.42)L(12.53)N(10.75)V(10.67)Q(10.62)N(8.82)K(8.82)	M3;K4;E5;V6;D7;E8;Q9;M10	8	M(0.00)S(0.00)M(0.00)K(0.00)E(0.00)V(0.00)D(0.00)E(0.00)Q(0.00)M(0.00)L(0.00)N(0.00)V(3.08)Q(4.20)N(4.20)K(6.00)	M(0)S(0)M(0)K(0)E(0)V(0)D(0)E(0)Q(0)M(0)L(0)N(0)V(1)Q(2)N(2)K(3)	14.4246	7	12.5334	6	14.4246	7	5.99918	3	5.99918	3	0	FALSE	tr|A0A287AHL4|A0A287AHL4_PIG	A0A287AHL4	A0A287AHL4_PIG	TUBB2A
M_Auvray_111124_171124_Expl1_E1_6_120K30.04988.04988.4	D:\MSFragger_results\MSFragger_MAuvray_111124_171124Expl1_E1_6_13prot_Offset573\interact.pep.xml	MSMKEVDEQMLNVQNK		VAAIFRGR.MSMKEVDEQMLNVQNK.NSSYFVEW	R	N	16	4	719.772	2036.93	2036.94	510.24	510.242	1922.89	481.73	114.051	0.000140686	16.907	0	0.9994	2	1	321	336	0		Mod1: ubiquitinylation residue/Addition of N (PeakApex: 114.0468, Theoretical: 114.0429)	MSMKEVdeqmLNVQNK	M(11.59)S(11.59)M(14.04)K(14.04)E(14.04)V(15.41)D(16.91)E(16.91)Q(16.91)M(16.91)L(15.03)N(13.21)V(13.16)Q(13.07)N(11.30)K(11.33)	D7;E8;Q9;M10	4	M(0.00)S(0.00)M(0.00)K(0.00)E(0.00)V(0.00)D(0.00)E(0.00)Q(0.00)M(0.00)L(0.00)N(0.00)V(3.22)Q(4.30)N(4.30)K(6.01)	M(0)S(0)M(0)K(0)E(0)V(0)D(0)E(0)Q(0)M(0)L(0)N(0)V(1)Q(2)N(2)K(3)	16.9079	9	15.4073	8	16.9079	9	6.01078	3	6.01078	3	0	FALSE	tr|A0A287AHL4|A0A287AHL4_PIG	A0A287AHL4	A0A287AHL4_PIG	TUBB2A
M_Auvray_111124_171124_Expl1_E1_6_120K30.04997.04997.2	D:\MSFragger_results\MSFragger_MAuvray_111124_171124Expl1_E1_6_13prot_Offset573\interact.pep.xml	VREEYPDR		MGTIIISK.VREEYPDR.LMNTFSVV	K	L	8	2	720.635	1062.5	1062.51	532.26	532.263	1062.51	532.262	0.0011	4.79457e-05	18.777	0	1	2	1	155	162	0																			0	TRUE	tr|A0A5G2R693|A0A5G2R693_PIG	A0A5G2R693	A0A5G2R693_PIG	TUBB3
M_Auvray_111124_171124_Expl1_E1_6_120K30.04998.04998.2	D:\MSFragger_results\MSFragger_MAuvray_111124_171124Expl1_E1_6_13prot_Offset573\interact.pep.xml	IREEYPDR		MGTIIISK.IREEYPDR.LMNTFSVM	K	L	8	2	720.704	1092.52	1092.52	547.268	547.269	1076.52	539.27	15.9985	1.84927e-05	20.432	0	1	2	1	155	162	0		Mod1: Oxidation (PeakApex: 15.9974, Theoretical: 15.9949)	IREEyPDR	I(12.28)R(11.09)E(13.79)E(16.79)Y(20.43)P(16.80)D(16.80)R(12.79)	Y5	1	I(6.68)R(5.48)E(9.41)E(10.49)Y(12.02)P(10.83)D(10.83)R(6.54)	I(3)R(2)E(3)E(4)Y(5)P(4)D(4)R(3)	20.4323	10	16.7998	8	11.8598	5	12.0189	5	13.2157	6	0	FALSE	tr|A0A287AHL4|A0A287AHL4_PIG	A0A287AHL4	A0A287AHL4_PIG	TUBB2A
M_Auvray_111124_171124_Expl1_E1_6_120K30.05017.05017.3	D:\MSFragger_results\MSFragger_MAuvray_111124_171124Expl1_E1_6_13prot_Offset573\interact.pep.xml	MSMKEVDEQMLNVQNK		VAAIFRGR.MSMKEVDEQMLNVQNK.NSSYFVEW	R	N	16	3	722.259	2036.94	2036.94	679.986	679.988	1922.89	641.971	114.051	0.000681553	14.166	0	0.9145	2	1	321	336	0		Mod1: ubiquitinylation residue/Addition of N (PeakApex: 114.0468, Theoretical: 114.0429)	MSmkevdeqmLNVQNK	M(11.57)S(11.57)M(14.17)K(14.17)E(14.17)V(14.17)D(14.17)E(14.17)Q(14.17)M(14.17)L(12.26)N(10.46)V(10.40)Q(8.85)N(7.28)K(7.31)	M3;K4;E5;V6;D7;E8;Q9;M10	8	M(0.00)S(0.00)M(0.00)K(0.00)E(0.00)V(0.00)D(0.00)E(0.00)Q(0.00)M(0.00)L(0.00)N(0.00)V(3.12)Q(3.12)N(3.12)K(4.71)	M(0)S(0)M(0)K(0)E(0)V(0)D(0)E(0)Q(0)M(0)L(0)N(0)V(1)Q(1)N(1)K(2)	14.1666	7	12.2589	6	14.1666	7	4.71005	2	4.71005	2	0	FALSE	tr|A0A287AHL4|A0A287AHL4_PIG	A0A287AHL4	A0A287AHL4_PIG	TUBB2A
M_Auvray_111124_171124_Expl1_E1_6_120K30.05025.05025.2	D:\MSFragger_results\MSFragger_MAuvray_111124_171124Expl1_E1_6_13prot_Offset573\interact.pep.xml	LSVDYGKK		FTSIIMER.LSVDYGKK.SKIEFSIY	R	S	8	2	722.812	924.491	924.495	463.253	463.255	908.497	455.256	15.9977	0.00230941	12.046	0	0.9298	2	0	157	164	0		Mod1: Oxidation (PeakApex: 15.9974, Theoretical: 15.9949)	LSvDYGKK	L(10.06)S(10.11)V(12.05)D(10.01)Y(8.20)G(6.59)K(6.59)K(5.11)	V3	1	L(0.00)S(3.92)V(5.11)D(5.11)Y(5.11)G(5.11)K(5.11)K(5.11)	L(0)S(1)V(2)D(2)Y(2)G(2)K(2)K(2)	12.0467	6	10.1085	5	10.0646	5	5.10988	2	5.10988	2	0	FALSE	sp|P02550|TBA1A_PIG	P02550	TBA1A_PIG	TUBA1A
M_Auvray_111124_171124_Expl1_E1_6_120K30.05119.05119.2	D:\MSFragger_results\MSFragger_MAuvray_111124_171124Expl1_E1_6_13prot_Offset573\interact.pep.xml	EDAANNYAR		PEQIITGK.EDAANNYAR.GHYTIGKE	K	G	9	2	730.471	1022.44	1022.44	512.226	512.227	1022.44	512.228	-0.0012	6.89049e-06	22.147	0	1	2	0	97	105	0																			0	FALSE	sp|P02550|TBA1A_PIG	P02550	TBA1A_PIG	TUBA1A
M_Auvray_111124_171124_Expl1_E1_6_120K30.05150.05150.3	D:\MSFragger_results\MSFragger_MAuvray_111124_171124Expl1_E1_6_13prot_Offset573\interact.pep.xml	VREEYPDR		MGTIIISK.VREEYPDR.LMNTFSVV	K	L	8	3	733.033	1062.51	1062.51	355.176	355.178	1062.51	355.177	0.0015	0.000162181	16.66	0	0.9999	2	1	155	162	0																			0	TRUE	tr|A0A5G2R693|A0A5G2R693_PIG	A0A5G2R693	A0A5G2R693_PIG	TUBB3
M_Auvray_111124_171124_Expl1_E1_6_120K30.05152.05152.3	D:\MSFragger_results\MSFragger_MAuvray_111124_171124Expl1_E1_6_13prot_Offset573\interact.pep.xml	IREEYPDR		MGTIIISK.IREEYPDR.LMNTFSVM	K	L	8	3	733.171	1092.52	1092.52	365.181	365.181	1076.52	359.849	15.9965	0.000349945	15.324	0	0.9946	2	1	155	162	0		Mod1: Oxidation (PeakApex: 15.9974, Theoretical: 15.9949)	IREEyPDR	I(13.55)R(13.55)E(15.22)E(15.22)Y(15.32)P(12.06)D(10.88)R(6.57)	Y5	1	I(6.36)R(6.36)E(6.36)E(4.90)Y(3.13)P(0.00)D(0.00)R(0.00)	I(3)R(3)E(3)E(2)Y(1)P(0)D(0)R(0)	15.3243	7	15.2237	7	13.7634	6	6.35766	3	6.35766	3	0	FALSE	tr|A0A287AHL4|A0A287AHL4_PIG	A0A287AHL4	A0A287AHL4_PIG	TUBB2A
M_Auvray_111124_171124_Expl1_E1_6_120K30.05154.05154.2	D:\MSFragger_results\MSFragger_MAuvray_111124_171124Expl1_E1_6_13prot_Offset573\interact.pep.xml	GHYTIGK		DAANNYAR.GHYTIGK.EIIDIVID	R	E	7	2	733.309	790.4	790.399	396.207	396.207	774.402	388.209	15.9971	0.000325837	15.448	0	0.998	2	0	106	112	0		Mod1: Oxidation (PeakApex: 15.9974, Theoretical: 15.9949)	GHyTIGK	G(11.82)H(11.82)Y(15.45)T(15.42)I(12.45)G(10.84)K(9.56)	Y3	1	G(5.04)H(5.04)Y(9.02)T(7.69)I(3.98)G(3.98)K(3.98)	G(2)H(2)Y(3)T(2)I(1)G(1)K(1)	15.4489	7	15.4219	7	12.3578	5	9.02345	3	9.02345	3	0	FALSE	sp|P02550|TBA1A_PIG	P02550	TBA1A_PIG	TUBA1A
M_Auvray_111124_171124_Expl1_E1_6_120K30.05161.05161.3	D:\MSFragger_results\MSFragger_MAuvray_111124_171124Expl1_E1_6_13prot_Offset573\interact.pep.xml	MSMKEVDEQMLSVQSK		VAAVFRGR.MSMKEVDEQMLSVQSK.NSSYFVEW	R	N	16	3	733.795	1982.91	1982.92	661.978	661.98	1868.87	623.963	114.049	0.000510505	14.668	0	0.9567	2	1	321	336	0		Mod1: ubiquitinylation residue/Addition of N (PeakApex: 114.0468, Theoretical: 114.0429)	MSmkevdeqMLSVQSK	M(11.72)S(11.72)M(14.67)K(14.67)E(14.67)V(14.67)D(14.67)E(14.67)Q(14.67)M(12.71)L(12.71)S(10.90)V(9.23)Q(7.85)S(6.47)K(2.94)	M3;K4;E5;V6;D7;E8;Q9	7	M(0.00)S(0.00)M(0.00)K(0.00)E(0.00)V(0.00)D(0.00)E(0.00)Q(0.00)M(0.00)L(0.00)S(0.00)V(0.00)Q(0.00)S(0.00)K(0.00)	M(0)S(0)M(0)K(0)E(0)V(0)D(0)E(0)Q(0)M(0)L(0)S(0)V(0)Q(0)S(0)K(0)	14.6682	7	12.7089	6	14.6682	7	0	0	0	0	0	TRUE	tr|A0A480UV25|A0A480UV25_PIG	A0A480UV25	A0A480UV25_PIG	TUBB4A
M_Auvray_111124_171124_Expl1_E1_6_120K30.05243.05243.2	D:\MSFragger_results\MSFragger_MAuvray_111124_171124Expl1_E1_6_13prot_Offset573\interact.pep.xml	EDAANNYAR		PEQIITGK.EDAANNYAR.GHYTIGKE	K	G	9	2	740.422	1022.44	1022.44	512.227	512.228	1022.44	512.228	-0.0011	8.7448e-06	21.733	0	1	2	0	97	105	0																			0	FALSE	sp|P02550|TBA1A_PIG	P02550	TBA1A_PIG	TUBA1A
M_Auvray_111124_171124_Expl1_E1_6_120K30.05274.05274.2	D:\MSFragger_results\MSFragger_MAuvray_111124_171124Expl1_E1_6_13prot_Offset573\interact.pep.xml	VREEYPDR		MGTIIISK.VREEYPDR.LMNTFSVV	K	L	8	2	742.884	1062.51	1062.51	532.262	532.263	1062.51	532.262	0.0011	0.000123951	17.127	0	0.9996	2	1	155	162	0																			0	TRUE	tr|A0A5G2R693|A0A5G2R693_PIG	A0A5G2R693	A0A5G2R693_PIG	TUBB3
M_Auvray_111124_171124_Expl1_E1_6_120K30.05276.05276.2	D:\MSFragger_results\MSFragger_MAuvray_111124_171124Expl1_E1_6_13prot_Offset573\interact.pep.xml	GHYTIGK		DAANNYAR.GHYTIGK.EIIDIVID	R	E	7	2	743.022	790.398	790.399	396.206	396.207	774.402	388.209	15.9971	6.28058e-05	18.308	0	1	2	0	106	112	0		Mod1: Oxidation (PeakApex: 15.9974, Theoretical: 15.9949)	GHyTIGK	G(12.66)H(12.66)Y(16.78)T(15.07)I(13.56)G(14.83)K(16.49)	Y3	1	G(4.53)H(4.53)Y(8.25)T(6.92)I(3.73)G(4.85)K(6.32)	G(2)H(2)Y(3)T(2)I(1)G(2)K(3)	16.7776	8	16.4939	8	18.3086	9	8.25486	3	10.8456	5	0	FALSE	sp|P02550|TBA1A_PIG	P02550	TBA1A_PIG	TUBA1A
M_Auvray_111124_171124_Expl1_E1_6_120K30.05281.05281.2	D:\MSFragger_results\MSFragger_MAuvray_111124_171124Expl1_E1_6_13prot_Offset573\interact.pep.xml	IREEYPDR		MGTIIISK.IREEYPDR.LMNTFSVM	K	L	8	2	743.367	1092.52	1092.52	547.268	547.269	1076.52	539.27	15.9985	0.0011722	13.224	0	0.7959	2	1	155	162	0		Mod1: Oxidation (PeakApex: 15.9974, Theoretical: 15.9949)	IReeYPDR	I(11.59)R(11.59)E(13.22)E(13.22)Y(13.17)P(11.73)D(11.73)R(9.92)	E3;E4	2	I(4.96)R(4.96)E(8.53)E(8.53)Y(8.53)P(7.31)D(7.31)R(3.57)	I(2)R(2)E(3)E(3)Y(3)P(2)D(2)R(1)	13.2246	6	13.1679	6	12.9792	6	8.53108	3	8.53108	3	0	FALSE	tr|A0A287AHL4|A0A287AHL4_PIG	A0A287AHL4	A0A287AHL4_PIG	TUBB2A
M_Auvray_111124_171124_Expl1_E1_6_120K30.05400.05400.3	D:\MSFragger_results\MSFragger_MAuvray_111124_171124Expl1_E1_6_13prot_Offset573\interact.pep.xml	IREEYPDR		MGTIIISK.IREEYPDR.LMNTFSVM	K	L	8	3	752.882	1076.53	1076.53	359.849	359.849	1076.52	359.849	0.0009	0.000278452	15.721	12.667	0.9995	2	1	155	162	0																			0	FALSE	tr|A0A287AHL4|A0A287AHL4_PIG	A0A287AHL4	A0A287AHL4_PIG	TUBB2A
M_Auvray_111124_171124_Expl1_E1_6_120K30.05410.05410.2	D:\MSFragger_results\MSFragger_MAuvray_111124_171124Expl1_E1_6_13prot_Offset573\interact.pep.xml	EDAANNYAR		PEQIITGK.EDAANNYAR.GHYTIGKE	K	G	9	2	753.575	1021.43	1021.44	511.724	511.726	1022.44	512.228	-1.0049	7.57269e-06	21.983	0	1	2	0	97	105	0		Mod1: Isotopic peak error (PeakApex: -1.0036, Theoretical: -1.0024); Mod1: Half of a disulfide bridge (Theoretical: -1.0078)																	0	FALSE	sp|P02550|TBA1A_PIG	P02550	TBA1A_PIG	TUBA1A
M_Auvray_111124_171124_Expl1_E1_6_120K30.05425.05425.2	D:\MSFragger_results\MSFragger_MAuvray_111124_171124Expl1_E1_6_13prot_Offset573\interact.pep.xml	GHYTIGK		DAANNYAR.GHYTIGK.EIIDIVID	R	E	7	2	754.639	773.403	773.398	387.709	387.706	774.402	388.209	-1.0048	2.02069e-05	20.278	0	1	2	0	106	112	0		Mod1: Isotopic peak error (PeakApex: -1.0036, Theoretical: -1.0024); Mod1: Half of a disulfide bridge (Theoretical: -1.0078)																	0	FALSE	sp|P02550|TBA1A_PIG	P02550	TBA1A_PIG	TUBA1A
M_Auvray_111124_171124_Expl1_E1_6_120K30.05433.05433.2	D:\MSFragger_results\MSFragger_MAuvray_111124_171124Expl1_E1_6_13prot_Offset573\interact.pep.xml	EDAANNYAR		PEQIITGK.EDAANNYAR.GHYTIGKE	K	G	9	2	755.44	1022.44	1022.44	512.227	512.227	1022.44	512.228	-0.0014	6.1059e-06	22.357	0	1	2	0	97	105	0																			0	FALSE	sp|P02550|TBA1A_PIG	P02550	TBA1A_PIG	TUBA1A
M_Auvray_111124_171124_Expl1_E1_6_120K30.05461.05461.3	D:\MSFragger_results\MSFragger_MAuvray_111124_171124Expl1_E1_6_13prot_Offset573\interact.pep.xml	VREEYPDR		MGTIIISK.VREEYPDR.LMNTFSVV	K	L	8	3	757.692	1062.51	1062.51	355.177	355.178	1062.51	355.177	0.0014	6.27697e-05	18.309	0	1	2	1	155	162	0																			0	TRUE	tr|A0A5G2R693|A0A5G2R693_PIG	A0A5G2R693	A0A5G2R693_PIG	TUBB3
M_Auvray_111124_171124_Expl1_E1_6_120K30.05462.05462.2	D:\MSFragger_results\MSFragger_MAuvray_111124_171124Expl1_E1_6_13prot_Offset573\interact.pep.xml	GHYTIGK		DAANNYAR.GHYTIGK.EIIDIVID	R	E	7	2	757.761	774.403	774.402	388.209	388.208	774.402	388.209	-0.0003	1.69531e-05	20.583	0	1	2	0	106	112	0																			0	FALSE	sp|P02550|TBA1A_PIG	P02550	TBA1A_PIG	TUBA1A
M_Auvray_111124_171124_Expl1_E1_6_120K30.05466.05466.3	D:\MSFragger_results\MSFragger_MAuvray_111124_171124Expl1_E1_6_13prot_Offset573\interact.pep.xml	IREEYPDR		MGTIIISK.IREEYPDR.LMNTFSVM	K	L	8	3	758.038	1092.52	1092.52	365.181	365.181	1076.52	359.849	15.996	0.000360786	15.271	0	0.994	2	1	155	162	0		Mod1: Oxidation (PeakApex: 15.9974, Theoretical: 15.9949)	IREEyPDR	I(13.62)R(12.09)E(13.52)E(15.18)Y(15.27)P(13.45)D(12.06)R(10.30)	Y5	1	I(6.46)R(4.93)E(4.93)E(4.93)Y(3.27)P(3.79)D(3.79)R(3.79)	I(3)R(2)E(2)E(2)Y(1)P(1)D(1)R(1)	15.2715	7	15.1763	7	13.6748	6	6.45535	3	10.2429	4	0	FALSE	tr|A0A287AHL4|A0A287AHL4_PIG	A0A287AHL4	A0A287AHL4_PIG	TUBB2A
M_Auvray_111124_171124_Expl1_E1_6_120K30.05530.05530.2	D:\MSFragger_results\MSFragger_MAuvray_111124_171124Expl1_E1_6_13prot_Offset573\interact.pep.xml	EDAANNYAR		PEQIITGK.EDAANNYAR.GHYTIGKE	K	G	9	2	763.249	1022.44	1022.44	512.227	512.227	1022.44	512.228	-0.0015	3.24526e-06	23.455	0	1	2	0	97	105	0																			0	FALSE	sp|P02550|TBA1A_PIG	P02550	TBA1A_PIG	TUBA1A
M_Auvray_111124_171124_Expl1_E1_6_120K30.05557.05557.2	D:\MSFragger_results\MSFragger_MAuvray_111124_171124Expl1_E1_6_13prot_Offset573\interact.pep.xml	VREEYPDR		MGTIIISK.VREEYPDR.LMNTFSVV	K	L	8	2	765.83	1062.51	1062.51	532.261	532.262	1062.51	532.262	0.0002	1.8103e-05	20.469	0	1	2	1	155	162	0																			0	TRUE	tr|A0A5G2R693|A0A5G2R693_PIG	A0A5G2R693	A0A5G2R693_PIG	TUBB3
M_Auvray_111124_171124_Expl1_E1_6_120K30.05561.05561.2	D:\MSFragger_results\MSFragger_MAuvray_111124_171124Expl1_E1_6_13prot_Offset573\interact.pep.xml	GHYTIGK		DAANNYAR.GHYTIGK.EIIDIVID	R	E	7	2	766.106	774.399	774.402	388.207	388.208	774.402	388.209	-0.0003	0.000822243	13.84	0	0.9938	2	0	106	112	0																			0	FALSE	sp|P02550|TBA1A_PIG	P02550	TBA1A_PIG	TUBA1A
M_Auvray_111124_171124_Expl1_E1_6_120K30.05581.05581.2	D:\MSFragger_results\MSFragger_MAuvray_111124_171124Expl1_E1_6_13prot_Offset573\interact.pep.xml	LSVDYGKK		FTSIIMER.LSVDYGKK.SKIEFSIY	R	S	8	2	767.966	908.494	908.497	455.254	455.256	908.497	455.256	0.0001	0.000160232	16.681	0	0.9999	2	0	157	164	0																			0	FALSE	sp|P02550|TBA1A_PIG	P02550	TBA1A_PIG	TUBA1A
M_Auvray_111124_171124_Expl1_E1_6_120K30.05583.05583.2	D:\MSFragger_results\MSFragger_MAuvray_111124_171124Expl1_E1_6_13prot_Offset573\interact.pep.xml	EDAANNYAR		PEQIITGK.EDAANNYAR.GHYTIGKE	K	G	9	2	768.104	1022.44	1022.44	512.227	512.227	1022.44	512.228	-0.0016	7.19864e-06	22.071	0	1	2	0	97	105	0																			0	FALSE	sp|P02550|TBA1A_PIG	P02550	TBA1A_PIG	TUBA1A
M_Auvray_111124_171124_Expl1_E1_6_120K30.05584.05584.2	D:\MSFragger_results\MSFragger_MAuvray_111124_171124Expl1_E1_6_13prot_Offset573\interact.pep.xml	VREEYPDR		MGTIIISK.VREEYPDR.LMNTFSVV	K	L	8	2	768.174	1062.51	1062.51	532.261	532.262	1062.51	532.262	0.0002	0.000202885	16.271	0	0.9975	2	1	155	162	0																			0	TRUE	tr|A0A5G2R693|A0A5G2R693_PIG	A0A5G2R693	A0A5G2R693_PIG	TUBB3
M_Auvray_111124_171124_Expl1_E1_6_120K30.05595.05595.3	D:\MSFragger_results\MSFragger_MAuvray_111124_171124Expl1_E1_6_13prot_Offset573\interact.pep.xml	IREEYPDR		MGTIIISK.IREEYPDR.LMNTFSVM	K	L	8	3	769.174	1076.52	1076.53	359.848	359.849	1076.52	359.849	0.0007	0.000573126	14.467	12.999	0.9947	2	1	155	162	0																			0	FALSE	tr|A0A287AHL4|A0A287AHL4_PIG	A0A287AHL4	A0A287AHL4_PIG	TUBB2A
M_Auvray_111124_171124_Expl1_E1_6_120K30.05600.05600.2	D:\MSFragger_results\MSFragger_MAuvray_111124_171124Expl1_E1_6_13prot_Offset573\interact.pep.xml	EDMAALEK		EGEFSEAR.EDMAALEK.DYEEVGVD	R	D	8	2	769.758	921.41	921.413	461.712	461.714	905.416	453.716	15.9968	2.49459e-05	19.912	0	1	2	0	423	430	0		Mod1: Oxidation (PeakApex: 15.9974, Theoretical: 15.9949)	EDmAALEK	E(13.03)D(16.18)M(19.91)A(16.22)A(16.22)L(12.93)E(11.18)K(9.18)	M3	1	E(4.17)D(7.45)M(8.96)A(7.48)A(7.48)L(4.79)E(4.79)K(4.79)	E(2)D(3)M(4)A(3)A(3)L(2)E(2)K(2)	19.9128	10	16.2174	8	13.2535	6	8.95755	4	8.95755	4	0	FALSE	sp|P02550|TBA1A_PIG	P02550	TBA1A_PIG	TUBA1A
M_Auvray_111124_171124_Expl1_E1_6_120K30.05604.05604.3	D:\MSFragger_results\MSFragger_MAuvray_111124_171124Expl1_E1_6_13prot_Offset573\interact.pep.xml	IREEYPDR		MGTIIISK.IREEYPDR.LMNTFSVM	K	L	8	3	770.033	1075.52	1075.52	359.513	359.514	1076.52	359.849	-1.0041	5.81768e-05	18.441	0	1	2	1	155	162	0		Mod1: Isotopic peak error (PeakApex: -1.0036, Theoretical: -1.0024); Mod1: Half of a disulfide bridge (Theoretical: -1.0078)																	0	FALSE	tr|A0A287AHL4|A0A287AHL4_PIG	A0A287AHL4	A0A287AHL4_PIG	TUBB2A
M_Auvray_111124_171124_Expl1_E1_6_120K30.05619.05619.2	D:\MSFragger_results\MSFragger_MAuvray_111124_171124Expl1_E1_6_13prot_Offset573\interact.pep.xml	GHYTIGK		DAANNYAR.GHYTIGK.EIIDIVID	R	E	7	2	771.067	774.399	774.402	388.207	388.208	774.402	388.209	-0.0003	0.00153462	12.756	0	0.9819	2	0	106	112	0																			0	FALSE	sp|P02550|TBA1A_PIG	P02550	TBA1A_PIG	TUBA1A
M_Auvray_111124_171124_Expl1_E1_6_120K30.05649.05649.3	D:\MSFragger_results\MSFragger_MAuvray_111124_171124Expl1_E1_6_13prot_Offset573\interact.pep.xml	IREEYPDR		MGTIIISK.IREEYPDR.LMNTFSVM	K	L	8	3	773.671	1076.52	1076.53	359.848	359.849	1076.52	359.849	0.0007	0.00155686	12.731	12.731	0.9624	2	1	155	162	0																			0	FALSE	tr|A0A287AHL4|A0A287AHL4_PIG	A0A287AHL4	A0A287AHL4_PIG	TUBB2A
M_Auvray_111124_171124_Expl1_E1_6_120K30.05657.05657.2	D:\MSFragger_results\MSFragger_MAuvray_111124_171124Expl1_E1_6_13prot_Offset573\interact.pep.xml	IREEYPDR		MGTIIISK.IREEYPDR.LMNTFSVM	K	L	8	2	774.463	1076.52	1076.53	539.268	539.27	1076.52	539.27	0.0008	1.69336e-05	20.585	11.906	1	2	1	155	162	0																			0	FALSE	tr|A0A287AHL4|A0A287AHL4_PIG	A0A287AHL4	A0A287AHL4_PIG	TUBB2A
M_Auvray_111124_171124_Expl1_E1_6_120K30.05675.05675.3	D:\MSFragger_results\MSFragger_MAuvray_111124_171124Expl1_E1_6_13prot_Offset573\interact.pep.xml	IREEYPDR		MGTIIISK.IREEYPDR.LMNTFSVM	K	L	8	3	775.946	1076.52	1076.53	359.847	359.849	1076.52	359.849	0.0008	0.000161343	16.669	13.63	1	2	1	155	162	0																			0	FALSE	tr|A0A287AHL4|A0A287AHL4_PIG	A0A287AHL4	A0A287AHL4_PIG	TUBB2A
M_Auvray_111124_171124_Expl1_E1_6_120K30.05678.05678.3	D:\MSFragger_results\MSFragger_MAuvray_111124_171124Expl1_E1_6_13prot_Offset573\interact.pep.xml	LSVDYGKKSK		FTSIIMER.LSVDYGKKSK.LEFSIYPA	R	L	10	3	776.153	1123.62	1123.63	375.548	375.55	1123.62	375.548	0.0036	4.23156e-05	18.994	0	1	2	1	157	166	0																			0	FALSE	sp|P02550|TBA1A_PIG	P02550	TBA1A_PIG	TUBA1A
M_Auvray_111124_171124_Expl1_E1_6_120K30.05684.05684.3	D:\MSFragger_results\MSFragger_MAuvray_111124_171124Expl1_E1_6_13prot_Offset573\interact.pep.xml	LSVDYGKKSK		FTSIIMER.LSVDYGKKSK.LEFSIYPA	R	L	10	3	776.568	1237.67	1237.67	413.563	413.564	1123.62	375.548	114.047	0.000237137	16	0	0.9967	2	1	157	166	0		Mod1: ubiquitinylation residue/Addition of N (PeakApex: 114.0468, Theoretical: 114.0429)	LSVDYgkksK	L(3.51)S(5.28)V(10.43)D(12.16)Y(14.03)G(16.00)K(16.00)K(16.00)S(16.00)K(14.10)	G6;K7;K8;S9	4	L(0.00)S(4.17)V(5.47)D(6.99)Y(8.68)G(10.49)K(10.49)K(10.49)S(10.49)K(10.49)	L(0)S(1)V(2)D(3)Y(4)G(5)K(5)K(5)S(5)K(5)	16.0004	7	14.1027	6	7.12383	2	10.4886	5	10.4886	5	0	FALSE	sp|P02550|TBA1A_PIG	P02550	TBA1A_PIG	TUBA1A
M_Auvray_111124_171124_Expl1_E1_6_120K30.05689.05689.2	D:\MSFragger_results\MSFragger_MAuvray_111124_171124Expl1_E1_6_13prot_Offset573\interact.pep.xml	GHYTIGK		DAANNYAR.GHYTIGK.EIIDIVID	R	E	7	2	776.913	774.403	774.402	388.209	388.208	774.402	388.209	-0.0003	0.000133122	17.003	0	0.9999	2	0	106	112	0																			0	FALSE	sp|P02550|TBA1A_PIG	P02550	TBA1A_PIG	TUBA1A
M_Auvray_111124_171124_Expl1_E1_6_120K30.05705.05705.2	D:\MSFragger_results\MSFragger_MAuvray_111124_171124Expl1_E1_6_13prot_Offset573\interact.pep.xml	GHYTIGK		DAANNYAR.GHYTIGK.EIIDIVID	R	E	7	2	778.259	774.402	774.402	388.208	388.208	774.402	388.209	-0.0004	0.000736631	14.031	0	0.9949	2	0	106	112	0																			0	FALSE	sp|P02550|TBA1A_PIG	P02550	TBA1A_PIG	TUBA1A
M_Auvray_111124_171124_Expl1_E1_6_120K30.05732.05732.2	D:\MSFragger_results\MSFragger_MAuvray_111124_171124Expl1_E1_6_13prot_Offset573\interact.pep.xml	GHYTIGK		DAANNYAR.GHYTIGK.EIIDIVID	R	E	7	2	780.604	774.401	774.402	388.208	388.208	774.402	388.209	-0.0003	1.70805e-05	20.57	0	1	2	0	106	112	0																			0	FALSE	sp|P02550|TBA1A_PIG	P02550	TBA1A_PIG	TUBA1A
M_Auvray_111124_171124_Expl1_E1_6_120K30.05734.05734.3	D:\MSFragger_results\MSFragger_MAuvray_111124_171124Expl1_E1_6_13prot_Offset573\interact.pep.xml	VREEYPDR		MGTIIISK.VREEYPDR.LMNTFSVV	K	L	8	3	780.742	1062.51	1062.51	355.177	355.178	1062.51	355.177	0.0014	6.14823e-05	18.345	0	1	2	1	155	162	0																			0	TRUE	tr|A0A5G2R693|A0A5G2R693_PIG	A0A5G2R693	A0A5G2R693_PIG	TUBB3
M_Auvray_111124_171124_Expl1_E1_6_120K30.05746.05746.2	D:\MSFragger_results\MSFragger_MAuvray_111124_171124Expl1_E1_6_13prot_Offset573\interact.pep.xml	LSVDYGKKSK		FTSIIMER.LSVDYGKKSK.LEFSIYPA	R	L	10	2	781.572	1123.62	1123.63	562.82	562.821	1123.62	562.819	0.0035	8.25563e-07	25.833	0	1	2	1	157	166	0																			0	FALSE	sp|P02550|TBA1A_PIG	P02550	TBA1A_PIG	TUBA1A
M_Auvray_111124_171124_Expl1_E1_6_120K30.05750.05750.2	D:\MSFragger_results\MSFragger_MAuvray_111124_171124Expl1_E1_6_13prot_Offset573\interact.pep.xml	EDMAALEK		EGEFSEAR.EDMAALEK.DYEEVGVD	R	D	8	2	781.848	921.409	921.413	461.712	461.714	905.416	453.716	15.9967	0.000436265	14.941	0	0.996	2	0	423	430	0		Mod1: Oxidation (PeakApex: 15.9974, Theoretical: 15.9949)	EDmAALEK	E(8.75)D(11.84)M(13.32)A(11.73)A(11.73)L(11.93)E(10.77)K(6.19)	M3	1	E(0.00)D(0.00)M(0.00)A(0.00)A(0.00)L(0.00)E(0.00)K(0.00)	E(0)D(0)M(0)A(0)A(0)L(0)E(0)K(0)	13.3157	6	11.9324	5	14.9412	7	0	0	0	0	0	FALSE	sp|P02550|TBA1A_PIG	P02550	TBA1A_PIG	TUBA1A
M_Auvray_111124_171124_Expl1_E1_6_120K30.05751.05751.3	D:\MSFragger_results\MSFragger_MAuvray_111124_171124Expl1_E1_6_13prot_Offset573\interact.pep.xml	VREEYPDR		MGTIIISK.VREEYPDR.LMNTFSVV	K	L	8	3	781.917	1062.51	1062.51	355.177	355.178	1062.51	355.177	0.0014	0.000194089	16.348	0	0.9999	2	1	155	162	0																			0	TRUE	tr|A0A5G2R693|A0A5G2R693_PIG	A0A5G2R693	A0A5G2R693_PIG	TUBB3
M_Auvray_111124_171124_Expl1_E1_6_120K30.05752.05752.2	D:\MSFragger_results\MSFragger_MAuvray_111124_171124Expl1_E1_6_13prot_Offset573\interact.pep.xml	LSVDYGKKSK		FTSIIMER.LSVDYGKKSK.LEFSIYPA	R	L	10	2	781.986	1123.63	1123.63	562.82	562.821	1123.62	562.819	0.0036	0.000230277	16.051	0	0.9964	2	1	157	166	0																			0	FALSE	sp|P02550|TBA1A_PIG	P02550	TBA1A_PIG	TUBA1A
M_Auvray_111124_171124_Expl1_E1_6_120K30.05813.05813.2	D:\MSFragger_results\MSFragger_MAuvray_111124_171124Expl1_E1_6_13prot_Offset573\interact.pep.xml	EDAANNYAR		PEQIITGK.EDAANNYAR.GHYTIGKE	K	G	9	2	786.995	1022.44	1022.44	512.228	512.228	1022.44	512.228	-0.0005	3.58509e-06	23.282	0	1	2	0	97	105	0																			0	FALSE	sp|P02550|TBA1A_PIG	P02550	TBA1A_PIG	TUBA1A
M_Auvray_111124_171124_Expl1_E1_6_120K30.05843.05843.2	D:\MSFragger_results\MSFragger_MAuvray_111124_171124Expl1_E1_6_13prot_Offset573\interact.pep.xml	VREEYPDR		MGTIIISK.VREEYPDR.LMNTFSVV	K	L	8	2	789.308	1062.51	1062.51	532.262	532.262	1062.51	532.262	0.0008	0.000274631	15.745	0	0.994	2	1	155	162	0																			0	TRUE	tr|A0A5G2R693|A0A5G2R693_PIG	A0A5G2R693	A0A5G2R693_PIG	TUBB3
M_Auvray_111124_171124_Expl1_E1_6_120K30.05879.05879.2	D:\MSFragger_results\MSFragger_MAuvray_111124_171124Expl1_E1_6_13prot_Offset573\interact.pep.xml	GHYTIGK		DAANNYAR.GHYTIGK.EIIDIVID	R	E	7	2	792.119	773.395	773.397	387.705	387.706	774.402	388.209	-1.0051	1.65959e-05	20.62	0	1	2	0	106	112	0		Mod1: Isotopic peak error (PeakApex: -1.0036, Theoretical: -1.0024); Mod1: Half of a disulfide bridge (Theoretical: -1.0078)																	0	FALSE	sp|P02550|TBA1A_PIG	P02550	TBA1A_PIG	TUBA1A
M_Auvray_111124_171124_Expl1_E1_6_120K30.05888.05888.3	D:\MSFragger_results\MSFragger_MAuvray_111124_171124Expl1_E1_6_13prot_Offset573\interact.pep.xml	LSVDYGKKSK		FTSIIMER.LSVDYGKKSK.LEFSIYPA	R	L	10	3	792.741	1123.62	1123.63	375.548	375.55	1123.62	375.548	0.0036	0.0165863	8.621	0	0.8028	2	1	157	166	0																			0	FALSE	sp|P02550|TBA1A_PIG	P02550	TBA1A_PIG	TUBA1A
M_Auvray_111124_171124_Expl1_E1_6_120K30.05891.05891.2	D:\MSFragger_results\MSFragger_MAuvray_111124_171124Expl1_E1_6_13prot_Offset573\interact.pep.xml	EDMAALEK		EGEFSEAR.EDMAALEK.DYEEVGVD	R	D	8	2	793.19	921.406	921.413	461.711	461.714	905.416	453.716	15.9967	0.000132892	17.006	0	0.9999	2	0	423	430	0		Mod1: Oxidation (PeakApex: 15.9974, Theoretical: 15.9949)	EDmAALEK	E(11.80)D(13.50)M(17.01)A(13.75)A(13.75)L(11.87)E(10.15)K(8.23)	M3	1	E(2.98)D(6.29)M(7.83)A(4.86)A(4.86)L(4.86)E(4.86)K(4.86)	E(1)D(2)M(3)A(2)A(2)L(2)E(2)K(2)	17.0065	8	13.7526	6	12.191	5	7.83454	3	7.83454	3	0	FALSE	sp|P02550|TBA1A_PIG	P02550	TBA1A_PIG	TUBA1A
M_Auvray_111124_171124_Expl1_E1_6_120K30.05912.05912.2	D:\MSFragger_results\MSFragger_MAuvray_111124_171124Expl1_E1_6_13prot_Offset573\interact.pep.xml	EDAANNYAR		PEQIITGK.EDAANNYAR.GHYTIGKE	K	G	9	2	794.64	1022.44	1022.44	512.228	512.226	1022.44	512.228	-0.0034	6.40472e-06	22.274	0	1	2	0	97	105	0																			0	FALSE	sp|P02550|TBA1A_PIG	P02550	TBA1A_PIG	TUBA1A
M_Auvray_111124_171124_Expl1_E1_6_120K30.05915.05915.2	D:\MSFragger_results\MSFragger_MAuvray_111124_171124Expl1_E1_6_13prot_Offset573\interact.pep.xml	EDMAALEK		EGEFSEAR.EDMAALEK.DYEEVGVD	R	D	8	2	795.09	921.389	921.409	461.702	461.712	905.416	453.716	15.9929	6.38263e-05	18.28	0	1	2	0	423	430	0		Mod1: Oxidation (PeakApex: 15.9974, Theoretical: 15.9949)	EDmAALEK	E(13.06)D(14.77)M(18.28)A(14.76)A(14.76)L(11.66)E(9.93)K(7.99)	M3	1	E(4.21)D(7.58)M(9.07)A(7.63)A(7.63)L(4.86)E(4.86)K(4.86)	E(2)D(3)M(4)A(3)A(3)L(2)E(2)K(2)	18.2807	9	14.7681	7	11.9815	5	9.07064	4	9.07064	4	0	FALSE	sp|P02550|TBA1A_PIG	P02550	TBA1A_PIG	TUBA1A
M_Auvray_111124_171124_Expl1_E1_6_120K30.05918.05918.2	D:\MSFragger_results\MSFragger_MAuvray_111124_171124Expl1_E1_6_13prot_Offset573\interact.pep.xml	GHYTVGK		DAANNYAR.GHYTVGK.ESIDIVID	R	E	7	2	795.297	802.397	802.4	402.206	402.207	760.387	381.201	42.0133	0.000348337	15.332	0	0.9533	2	0	154	160	0		Mod1: Acetyl (PeakApex: 42.0124, Theoretical: 42.0106)	GHYtvGK	G(9.77)H(9.77)Y(13.70)T(15.33)V(15.33)G(12.29)K(9.79)	T4;V5	2	G(4.33)H(4.33)Y(8.49)T(8.49)V(8.49)G(7.07)K(4.16)	G(2)H(2)Y(3)T(3)V(3)G(2)K(1)	15.333	7	13.6994	6	11.0664	4	8.48636	3	8.48636	3	0	TRUE	tr|A0A8D1RXR4|A0A8D1RXR4_PIG	A0A8D1RXR4	A0A8D1RXR4_PIG	TUBA8
M_Auvray_111124_171124_Expl1_E1_6_120K30.05946.05946.2	D:\MSFragger_results\MSFragger_MAuvray_111124_171124Expl1_E1_6_13prot_Offset573\interact.pep.xml	IREEYPDR		MGTIIISK.IREEYPDR.LMNTFSVM	K	L	8	2	797.546	1076.52	1076.53	539.269	539.27	1076.52	539.27	0.0007	5.97723e-06	22.394	13.082	1	2	1	155	162	0																			0	FALSE	tr|A0A287AHL4|A0A287AHL4_PIG	A0A287AHL4	A0A287AHL4_PIG	TUBB2A
M_Auvray_111124_171124_Expl1_E1_6_120K30.05977.05977.3	D:\MSFragger_results\MSFragger_MAuvray_111124_171124Expl1_E1_6_13prot_Offset573\interact.pep.xml	IREEYPDR		MGTIIISK.IREEYPDR.LMNTFSVM	K	L	8	3	800.004	1076.52	1076.53	359.848	359.849	1076.52	359.849	0.0007	6.09186e-05	18.361	13.594	1	2	1	155	162	0																			0	FALSE	tr|A0A287AHL4|A0A287AHL4_PIG	A0A287AHL4	A0A287AHL4_PIG	TUBB2A
M_Auvray_111124_171124_Expl1_E1_6_120K30.06022.06022.3	D:\MSFragger_results\MSFragger_MAuvray_111124_171124Expl1_E1_6_13prot_Offset573\interact.pep.xml	IREEYPDR		MGTIIISK.IREEYPDR.LMNTFSVM	K	L	8	3	803.429	1075.52	1075.52	359.512	359.514	1076.52	359.849	-1.0042	6.18373e-05	18.335	0	1	2	1	155	162	0		Mod1: Isotopic peak error (PeakApex: -1.0036, Theoretical: -1.0024); Mod1: Half of a disulfide bridge (Theoretical: -1.0078)																	0	FALSE	tr|A0A287AHL4|A0A287AHL4_PIG	A0A287AHL4	A0A287AHL4_PIG	TUBB2A
M_Auvray_111124_171124_Expl1_E1_6_120K30.06039.06039.2	D:\MSFragger_results\MSFragger_MAuvray_111124_171124Expl1_E1_6_13prot_Offset573\interact.pep.xml	GHYTIGK		DAANNYAR.GHYTIGK.EIIDIVID	R	E	7	2	804.92	774.401	774.402	388.208	388.208	774.402	388.209	-0.0004	1.74783e-05	20.53	0	1	2	0	106	112	0																			0	FALSE	sp|P02550|TBA1A_PIG	P02550	TBA1A_PIG	TUBA1A
M_Auvray_111124_171124_Expl1_E1_6_120K30.06042.06042.3	D:\MSFragger_results\MSFragger_MAuvray_111124_171124Expl1_E1_6_13prot_Offset573\interact.pep.xml	VREEYPDR		MGTIIISK.VREEYPDR.LMNTFSVV	K	L	8	3	805.127	1062.51	1062.51	355.177	355.178	1062.51	355.177	0.0013	6.45654e-05	18.26	0	1	2	1	155	162	0																			0	TRUE	tr|A0A5G2R693|A0A5G2R693_PIG	A0A5G2R693	A0A5G2R693_PIG	TUBB3
M_Auvray_111124_171124_Expl1_E1_6_120K30.06101.06101.2	D:\MSFragger_results\MSFragger_MAuvray_111124_171124Expl1_E1_6_13prot_Offset573\interact.pep.xml	EDAANNYAR		PEQIITGK.EDAANNYAR.GHYTIGKE	K	G	9	2	809.842	1022.44	1022.44	512.228	512.228	1022.44	512.228	-0.0006	9.09389e-06	21.665	0	1	2	0	97	105	0																			0	FALSE	sp|P02550|TBA1A_PIG	P02550	TBA1A_PIG	TUBA1A
M_Auvray_111124_171124_Expl1_E1_6_120K30.06109.06109.2	D:\MSFragger_results\MSFragger_MAuvray_111124_171124Expl1_E1_6_13prot_Offset573\interact.pep.xml	LSVDYGKK		FTSIIMER.LSVDYGKK.SKIEFSIY	R	S	8	2	810.395	908.496	908.499	455.255	455.257	908.497	455.256	0.0024	5.12271e-05	18.662	0	1	2	0	157	164	0																			0	FALSE	sp|P02550|TBA1A_PIG	P02550	TBA1A_PIG	TUBA1A
M_Auvray_111124_171124_Expl1_E1_6_120K30.06133.06133.2	D:\MSFragger_results\MSFragger_MAuvray_111124_171124Expl1_E1_6_13prot_Offset573\interact.pep.xml	NMMAACDPR		TQQMFDAK.NMMAACDPR.HGRYITVA	K	H	9	2	812.371	1023.39	1023.4	512.704	512.706	1007.4	504.707	15.9976	9.99425e-05	17.501	0	1	2	0	298	306	0		Mod1: Oxidation (PeakApex: 15.9974, Theoretical: 15.9949)	NMmAACDPR	N(15.72)M(15.72)M(17.50)A(15.57)A(12.49)C(9.94)D(9.94)P(7.76)R(5.84)	M3	1	N(5.66)M(5.66)M(5.66)A(6.46)A(5.13)C(2.71)D(2.71)P(2.71)R(2.71)	N(3)M(3)M(3)A(3)A(2)C(1)D(1)P(1)R(1)	17.502	9	15.7232	8	13.199	6	6.46302	3	8.36406	4	0	FALSE	tr|A0A5G2R693|A0A5G2R693_PIG	A0A5G2R693	A0A5G2R693_PIG	TUBB3
M_Auvray_111124_171124_Expl1_E1_6_120K30.06136.06136.2	D:\MSFragger_results\MSFragger_MAuvray_111124_171124Expl1_E1_6_13prot_Offset573\interact.pep.xml	VREEYPDR		MGTIIISK.VREEYPDR.LMNTFSVV	K	L	8	2	812.579	1062.51	1062.51	532.262	532.262	1062.51	532.262	0.0007	0.000306373	15.555	0	0.9921	2	1	155	162	0																			0	TRUE	tr|A0A5G2R693|A0A5G2R693_PIG	A0A5G2R693	A0A5G2R693_PIG	TUBB3
M_Auvray_111124_171124_Expl1_E1_6_120K30.06194.06194.2	D:\MSFragger_results\MSFragger_MAuvray_111124_171124Expl1_E1_6_13prot_Offset573\interact.pep.xml	EDMAALEK		EGEFSEAR.EDMAALEK.DYEEVGVD	R	D	8	2	817.226	921.408	921.413	461.711	461.714	905.416	453.716	15.9966	0.000146134	16.841	0	0.9998	2	0	423	430	0		Mod1: Oxidation (PeakApex: 15.9974, Theoretical: 15.9949)	EDmAALEK	E(11.76)D(13.46)M(16.84)A(13.50)A(13.50)L(11.62)E(9.87)K(7.91)	M3	1	E(2.95)D(6.22)M(7.72)A(4.77)A(4.77)L(4.77)E(4.77)K(4.77)	E(1)D(2)M(3)A(2)A(2)L(2)E(2)K(2)	16.8419	8	13.5049	6	11.9554	5	7.7161	3	7.7161	3	0	FALSE	sp|P02550|TBA1A_PIG	P02550	TBA1A_PIG	TUBA1A
M_Auvray_111124_171124_Expl1_E1_6_120K30.06256.06256.2	D:\MSFragger_results\MSFragger_MAuvray_111124_171124Expl1_E1_6_13prot_Offset573\interact.pep.xml	IREEYPDR		MGTIIISK.IREEYPDR.LMNTFSVM	K	L	8	2	822.151	1076.52	1076.53	539.269	539.27	1076.52	539.27	0.0007	6.06387e-06	22.369	13.122	1	2	1	155	162	0																			0	FALSE	tr|A0A287AHL4|A0A287AHL4_PIG	A0A287AHL4	A0A287AHL4_PIG	TUBB2A
M_Auvray_111124_171124_Expl1_E1_6_120K30.06257.06257.2	D:\MSFragger_results\MSFragger_MAuvray_111124_171124Expl1_E1_6_13prot_Offset573\interact.pep.xml	GHYTIGK		DAANNYAR.GHYTIGK.EIIDIVID	R	E	7	2	822.22	854.36	854.362	428.187	428.188	774.402	388.209	79.9593	6.32412e-05	18.296	0	1	2	0	106	112	0		Mod1: Phospho (PeakApex: 79.9574); Mod1: Sulfonation (Theoretical: 79.9568)	GHyTIGK	G(18.04)H(18.04)Y(18.30)T(14.97)I(11.89)G(8.66)K(3.83)	Y3	1	G(8.01)H(8.01)Y(8.01)T(6.27)I(4.32)G(2.85)K(0.00)	G(4)H(4)Y(4)T(3)I(2)G(1)K(0)	18.2965	9	18.0435	9	13.868	6	8.0075	4	8.0075	4	0	FALSE	sp|P02550|TBA1A_PIG	P02550	TBA1A_PIG	TUBA1A
M_Auvray_111124_171124_Expl1_E1_6_120K30.06287.06287.3	D:\MSFragger_results\MSFragger_MAuvray_111124_171124Expl1_E1_6_13prot_Offset573\interact.pep.xml	IREEYPDR		MGTIIISK.IREEYPDR.LMNTFSVM	K	L	8	3	824.614	1076.52	1076.53	359.849	359.849	1076.52	359.849	0.0004	6.09888e-05	18.359	13.611	1	2	1	155	162	0																			0	FALSE	tr|A0A287AHL4|A0A287AHL4_PIG	A0A287AHL4	A0A287AHL4_PIG	TUBB2A
M_Auvray_111124_171124_Expl1_E1_6_120K30.06306.06306.3	D:\MSFragger_results\MSFragger_MAuvray_111124_171124Expl1_E1_6_13prot_Offset573\interact.pep.xml	MSMKEVDEQMLAIQSK		VATVFRGR.MSMKEVDEQMLAIQSK.NSSYFVEW	R	N	16	3	825.927	1980.93	1980.94	661.318	661.32	1866.89	623.304	114.05	0.00193642	12.352	0	0.6097	2	1	321	336	0		Mod1: ubiquitinylation residue/Addition of N (PeakApex: 114.0468, Theoretical: 114.0429)	MSmkevdeqmlAIQSK	M(9.63)S(9.63)M(12.35)K(12.35)E(12.35)V(12.35)D(12.35)E(12.35)Q(12.35)M(12.35)L(12.35)A(10.58)I(8.83)Q(7.51)S(6.07)K(2.73)	M3;K4;E5;V6;D7;E8;Q9;M10;L11	9	M(0.00)S(0.00)M(0.00)K(0.00)E(0.00)V(0.00)D(0.00)E(0.00)Q(0.00)M(0.00)L(0.00)A(0.00)I(0.00)Q(0.00)S(0.00)K(0.00)	M(0)S(0)M(0)K(0)E(0)V(0)D(0)E(0)Q(0)M(0)L(0)A(0)I(0)Q(0)S(0)K(0)	12.353	6	10.5751	5	12.353	6	0	0	0	0	0	TRUE	tr|A0A5G2R693|A0A5G2R693_PIG	A0A5G2R693	A0A5G2R693_PIG	TUBB3
M_Auvray_111124_171124_Expl1_E1_6_120K30.06337.06337.2	D:\MSFragger_results\MSFragger_MAuvray_111124_171124Expl1_E1_6_13prot_Offset573\interact.pep.xml	NMMAACDPR		TQQMFDAK.NMMAACDPR.HGRYITVA	K	H	9	2	828.497	1087.35	1087.36	544.684	544.687	1007.4	504.707	79.9599	0.00410913	11.045	0	0.3771	2	0	298	306	0		Mod1: Phospho (PeakApex: 79.9574, Theoretical: 79.9663); Mod1: Sulfonation (Theoretical: 79.9568)	NMmaacDPR	N(6.83)M(6.83)M(11.05)A(11.05)A(11.05)C(11.05)D(9.54)P(7.35)R(5.55)	M3;A4;A5;C6	4	N(0.00)M(0.00)M(2.82)A(2.82)A(2.82)C(2.82)D(2.82)P(2.82)R(2.82)	N(0)M(0)M(1)A(1)A(1)C(1)D(1)P(1)R(1)	11.0454	5	9.53829	4	9.5556	4	2.81804	1	2.81804	1	0	FALSE	tr|A0A5G2R693|A0A5G2R693_PIG	A0A5G2R693	A0A5G2R693_PIG	TUBB3
M_Auvray_111124_171124_Expl1_E1_6_120K30.06349.06349.2	D:\MSFragger_results\MSFragger_MAuvray_111124_171124Expl1_E1_6_13prot_Offset573\interact.pep.xml	GHYTIGK		DAANNYAR.GHYTIGK.EIIDIVID	R	E	7	2	829.64	774.402	774.402	388.208	388.208	774.402	388.209	-0.0004	1.7338e-05	20.544	0	1	2	0	106	112	0																			0	FALSE	sp|P02550|TBA1A_PIG	P02550	TBA1A_PIG	TUBA1A
M_Auvray_111124_171124_Expl1_E1_6_120K30.06351.06351.2	D:\MSFragger_results\MSFragger_MAuvray_111124_171124Expl1_E1_6_13prot_Offset573\interact.pep.xml	LSVDYGKK		FTSIIMER.LSVDYGKK.SKIEFSIY	R	S	8	2	829.778	924.491	924.494	463.253	463.255	908.497	455.256	15.9976	0.000755962	13.986	0	0.9883	2	0	157	164	0		Mod1: Oxidation (PeakApex: 15.9974, Theoretical: 15.9949)	LSVDygkK	L(4.48)S(5.72)V(10.67)D(12.22)Y(13.99)G(13.99)K(13.99)K(11.99)	Y5;G6;K7	3	L(0.00)S(4.16)V(5.42)D(6.79)Y(8.41)G(8.41)K(8.41)K(8.41)	L(0)S(1)V(2)D(3)Y(4)G(4)K(4)K(4)	13.9863	6	12.2246	5	8.06001	2	8.41278	4	8.41278	4	0	FALSE	sp|P02550|TBA1A_PIG	P02550	TBA1A_PIG	TUBA1A
M_Auvray_111124_171124_Expl1_E1_6_120K30.06353.06353.3	D:\MSFragger_results\MSFragger_MAuvray_111124_171124Expl1_E1_6_13prot_Offset573\interact.pep.xml	VREEYPDR		MGTIIISK.VREEYPDR.LMNTFSVV	K	L	8	3	829.917	1062.51	1062.51	355.177	355.178	1062.51	355.177	0.0014	6.48634e-05	18.252	0	1	2	1	155	162	0																			0	TRUE	tr|A0A5G2R693|A0A5G2R693_PIG	A0A5G2R693	A0A5G2R693_PIG	TUBB3
M_Auvray_111124_171124_Expl1_E1_6_120K30.06364.06364.3	D:\MSFragger_results\MSFragger_MAuvray_111124_171124Expl1_E1_6_13prot_Offset573\interact.pep.xml	EVDEQMLNVQNK		FRGRMSMK.EVDEQMLNVQNK.NSSYFVEW	K	N	12	3	830.678	1526.66	1526.66	509.895	509.896	1445.68	482.901	80.9827	0.000197015	16.322	0	0.996	2	0	325	336	0		Mod1: Unannotated mass-shift 80.9816 (PeakApex: 80.9816)	EVdeqmLNVQNK	E(11.96)V(14.54)D(16.32)E(16.32)Q(16.32)M(16.32)L(14.43)N(12.72)V(10.89)Q(9.57)N(8.06)K(4.37)	D3;E4;Q5;M6	4	E(0.00)V(0.00)D(0.00)E(0.00)Q(0.00)M(0.00)L(0.00)N(0.00)V(0.00)Q(0.00)N(0.00)K(0.00)	E(0)V(0)D(0)E(0)Q(0)M(0)L(0)N(0)V(0)Q(0)N(0)K(0)	16.3225	8	14.5429	7	16.3225	8	0	0	0	0	0	FALSE	tr|A0A287AHL4|A0A287AHL4_PIG	A0A287AHL4	A0A287AHL4_PIG	TUBB2A
M_Auvray_111124_171124_Expl1_E1_6_120K30.06382.06382.2	D:\MSFragger_results\MSFragger_MAuvray_111124_171124Expl1_E1_6_13prot_Offset573\interact.pep.xml	EDAANNYAR		PEQIITGK.EDAANNYAR.GHYTIGKE	K	G	9	2	832.235	1022.44	1022.44	512.228	512.227	1022.44	512.228	-0.0018	2.15775e-05	20.164	0	1	2	0	97	105	0																			0	FALSE	sp|P02550|TBA1A_PIG	P02550	TBA1A_PIG	TUBA1A
M_Auvray_111124_171124_Expl1_E1_6_120K30.06404.06404.2	D:\MSFragger_results\MSFragger_MAuvray_111124_171124Expl1_E1_6_13prot_Offset573\interact.pep.xml	EVDEQMLNVQNK		FRGRMSMK.EVDEQMLNVQNK.NSSYFVEW	K	N	12	2	833.757	1526.66	1526.66	764.338	764.339	1445.68	723.848	80.9818	0.00126546	13.091	0	0.6001	2	0	325	336	0		Mod1: Unannotated mass-shift 80.9816 (PeakApex: 80.9816)	EVdeqmlNVQNK	E(10.09)V(10.09)D(13.09)E(13.09)Q(13.09)M(13.09)L(13.09)N(11.37)V(9.67)Q(8.35)N(6.91)K(3.00)	D3;E4;Q5;M6;L7	5	E(0.00)V(0.00)D(0.00)E(0.00)Q(0.00)M(0.00)L(0.00)N(0.00)V(0.00)Q(0.00)N(0.00)K(0.00)	E(0)V(0)D(0)E(0)Q(0)M(0)L(0)N(0)V(0)Q(0)N(0)K(0)	13.0913	6	11.3703	5	13.0913	6	0	0	0	0	0	FALSE	tr|A0A287AHL4|A0A287AHL4_PIG	A0A287AHL4	A0A287AHL4_PIG	TUBB2A
M_Auvray_111124_171124_Expl1_E1_6_120K30.06411.06411.2	D:\MSFragger_results\MSFragger_MAuvray_111124_171124Expl1_E1_6_13prot_Offset573\interact.pep.xml	NMMAACDPR		TQQMFDAK.NMMAACDPR.HGRYITVA	K	H	9	2	834.554	1023.39	1023.4	512.703	512.705	1007.4	504.707	15.9975	7.30298e-05	18.046	0	1	2	0	298	306	0		Mod1: Oxidation (PeakApex: 15.9974, Theoretical: 15.9949)	nmMAACDPR	N(18.05)M(18.05)M(15.82)A(12.34)A(9.50)C(8.33)D(8.33)P(6.19)R(2.76)	N1;M2	2	N(6.08)M(6.08)M(4.31)A(2.60)A(0.00)C(0.00)D(0.00)P(0.00)R(0.00)	N(3)M(3)M(2)A(1)A(0)C(0)D(0)P(0)R(0)	18.0461	9	15.8217	8	14.7223	7	6.08468	3	6.08468	3	0	FALSE	tr|A0A5G2R693|A0A5G2R693_PIG	A0A5G2R693	A0A5G2R693_PIG	TUBB3
M_Auvray_111124_171124_Expl1_E1_6_120K30.06412.06412.2	D:\MSFragger_results\MSFragger_MAuvray_111124_171124Expl1_E1_6_13prot_Offset573\interact.pep.xml	EVDEQMLNVQNK		FRGRMSMK.EVDEQMLNVQNK.NSSYFVEW	K	N	12	2	834.623	1526.66	1526.66	764.336	764.339	1445.68	723.848	80.9818	0.00163023	12.651	0	0.4974	2	0	325	336	0		Mod1: Unannotated mass-shift 80.9816 (PeakApex: 80.9816)	EVdeqmlNVQNK	E(9.71)V(9.71)D(12.65)E(12.65)Q(12.65)M(12.65)L(12.65)N(10.94)V(9.23)Q(7.91)N(6.35)K(2.94)	D3;E4;Q5;M6;L7	5	E(0.00)V(0.00)D(0.00)E(0.00)Q(0.00)M(0.00)L(0.00)N(0.00)V(0.00)Q(0.00)N(0.00)K(0.00)	E(0)V(0)D(0)E(0)Q(0)M(0)L(0)N(0)V(0)Q(0)N(0)K(0)	12.6516	6	10.9397	5	12.6516	6	0	0	0	0	0	FALSE	tr|A0A287AHL4|A0A287AHL4_PIG	A0A287AHL4	A0A287AHL4_PIG	TUBB2A
M_Auvray_111124_171124_Expl1_E1_6_120K30.06451.06451.2	D:\MSFragger_results\MSFragger_MAuvray_111124_171124Expl1_E1_6_13prot_Offset573\interact.pep.xml	VREEYPDR		MGTIIISK.VREEYPDR.LMNTFSVV	K	L	8	2	837.63	1062.51	1062.51	532.263	532.262	1062.51	532.262	0.0001	0.00039605	15.109	0	0.9856	2	1	155	162	0																			0	TRUE	tr|A0A5G2R693|A0A5G2R693_PIG	A0A5G2R693	A0A5G2R693_PIG	TUBB3
M_Auvray_111124_171124_Expl1_E1_6_120K30.06473.06473.2	D:\MSFragger_results\MSFragger_MAuvray_111124_171124Expl1_E1_6_13prot_Offset573\interact.pep.xml	EDMAALEK		EGEFSEAR.EDMAALEK.DYEEVGVD	R	D	8	2	839.464	921.411	921.413	461.713	461.714	905.416	453.716	15.9967	6.26974e-05	18.311	0	1	2	0	423	430	0		Mod1: Oxidation (PeakApex: 15.9974, Theoretical: 15.9949)	EDmAALEK	E(13.10)D(14.79)M(18.31)A(14.71)A(14.71)L(11.70)E(9.95)K(7.97)	M3	1	E(4.29)D(7.47)M(9.01)A(7.33)A(7.33)L(4.73)E(4.73)K(4.73)	E(2)D(3)M(4)A(3)A(3)L(2)E(2)K(2)	18.3115	9	14.7891	7	12.0469	5	9.01487	4	9.01487	4	0	FALSE	sp|P02550|TBA1A_PIG	P02550	TBA1A_PIG	TUBA1A
M_Auvray_111124_171124_Expl1_E1_6_120K30.06508.06508.3	D:\MSFragger_results\MSFragger_MAuvray_111124_171124Expl1_E1_6_13prot_Offset573\interact.pep.xml	EVDEQMLNVQNK		FRGRMSMK.EVDEQMLNVQNK.NSSYFVEW	K	N	12	3	842.198	1559.72	1559.73	520.915	520.917	1445.68	482.901	114.047	0.000594634	14.403	0	0.9719	2	0	325	336	0		Mod1: ubiquitinylation residue/Addition of N (PeakApex: 114.0468, Theoretical: 114.0429)	EVdeqmLNVQNK	E(11.65)V(11.65)D(14.40)E(14.40)Q(14.40)M(14.40)L(12.45)N(10.69)V(10.53)Q(8.95)N(7.27)K(7.47)	D3;E4;Q5;M6	4	E(0.00)V(0.00)D(0.00)E(0.00)Q(0.00)M(0.00)L(0.00)N(0.00)V(2.98)Q(2.98)N(2.98)K(4.72)	E(0)V(0)D(0)E(0)Q(0)M(0)L(0)N(0)V(1)Q(1)N(1)K(2)	14.4032	7	12.4533	6	14.4032	7	4.72219	2	4.72219	2	0	FALSE	tr|A0A287AHL4|A0A287AHL4_PIG	A0A287AHL4	A0A287AHL4_PIG	TUBB2A
M_Auvray_111124_171124_Expl1_E1_6_120K30.06516.06516.2	D:\MSFragger_results\MSFragger_MAuvray_111124_171124Expl1_E1_6_13prot_Offset573\interact.pep.xml	EVDEQMLNVQNK		FRGRMSMK.EVDEQMLNVQNK.NSSYFVEW	K	N	12	2	842.751	1559.72	1559.73	780.87	780.873	1445.68	723.848	114.05	0.000203587	16.265	0	0.9752	2	0	325	336	0		Mod1: ubiquitinylation residue/Addition of N (PeakApex: 114.0468, Theoretical: 114.0429)	EVDeqmLNVQNK	E(12.51)V(12.51)D(12.51)E(16.27)Q(16.27)M(16.27)L(14.31)N(12.55)V(12.36)Q(10.75)N(9.13)K(9.22)	E4;Q5;M6	3	E(0.00)V(0.00)D(0.00)E(0.00)Q(0.00)M(0.00)L(0.00)N(0.00)V(3.78)Q(3.78)N(3.78)K(5.47)	E(0)V(0)D(0)E(0)Q(0)M(0)L(0)N(0)V(1)Q(1)N(1)K(2)	16.2658	7	14.3111	6	16.2658	7	5.46813	2	5.46813	2	0	FALSE	tr|A0A287AHL4|A0A287AHL4_PIG	A0A287AHL4	A0A287AHL4_PIG	TUBB2A
M_Auvray_111124_171124_Expl1_E1_6_120K30.06535.06535.2	D:\MSFragger_results\MSFragger_MAuvray_111124_171124Expl1_E1_6_13prot_Offset573\interact.pep.xml	IREEYPDR		MGTIIISK.IREEYPDR.LMNTFSVM	K	L	8	2	844.384	1076.52	1076.53	539.27	539.27	1076.52	539.27	0.0006	6.06736e-06	22.368	13.081	1	2	1	155	162	0																			0	FALSE	tr|A0A287AHL4|A0A287AHL4_PIG	A0A287AHL4	A0A287AHL4_PIG	TUBB2A
M_Auvray_111124_171124_Expl1_E1_6_120K30.06566.06566.3	D:\MSFragger_results\MSFragger_MAuvray_111124_171124Expl1_E1_6_13prot_Offset573\interact.pep.xml	IREEYPDR		MGTIIISK.IREEYPDR.LMNTFSVM	K	L	8	3	846.848	1076.52	1076.53	359.849	359.849	1076.52	359.849	0.0007	6.08485e-05	18.363	13.611	1	2	1	155	162	0																			0	FALSE	tr|A0A287AHL4|A0A287AHL4_PIG	A0A287AHL4	A0A287AHL4_PIG	TUBB2A
M_Auvray_111124_171124_Expl1_E1_6_120K30.06629.06629.2	D:\MSFragger_results\MSFragger_MAuvray_111124_171124Expl1_E1_6_13prot_Offset573\interact.pep.xml	GHYTIGK		DAANNYAR.GHYTIGK.EIIDIVID	R	E	7	2	851.946	774.403	774.402	388.209	388.208	774.402	388.209	-0.0004	1.72286e-05	20.555	0	1	2	0	106	112	0																			0	FALSE	sp|P02550|TBA1A_PIG	P02550	TBA1A_PIG	TUBA1A
M_Auvray_111124_171124_Expl1_E1_6_120K30.06660.06660.3	D:\MSFragger_results\MSFragger_MAuvray_111124_171124Expl1_E1_6_13prot_Offset573\interact.pep.xml	VREEYPDR		MGTIIISK.VREEYPDR.LMNTFSVV	K	L	8	3	854.411	1062.51	1062.51	355.178	355.177	1062.51	355.177	0.0012	0.000210136	16.21	0	0.9998	2	1	155	162	0																			0	TRUE	tr|A0A5G2R693|A0A5G2R693_PIG	A0A5G2R693	A0A5G2R693_PIG	TUBB3
M_Auvray_111124_171124_Expl1_E1_6_120K30.06692.06692.2	D:\MSFragger_results\MSFragger_MAuvray_111124_171124Expl1_E1_6_13prot_Offset573\interact.pep.xml	EDAANNYAR		PEQIITGK.EDAANNYAR.GHYTIGKE	K	G	9	2	856.945	1022.44	1022.44	512.228	512.226	1022.44	512.228	-0.0036	2.60916e-05	19.834	0	1	2	0	97	105	0																			0	FALSE	sp|P02550|TBA1A_PIG	P02550	TBA1A_PIG	TUBA1A
M_Auvray_111124_171124_Expl1_E1_6_120K30.06721.06721.2	D:\MSFragger_results\MSFragger_MAuvray_111124_171124Expl1_E1_6_13prot_Offset573\interact.pep.xml	NMMAACDPR		TQQMFDAK.NMMAACDPR.HGRYITVA	K	H	9	2	859.273	1023.39	1023.4	512.704	512.705	1007.4	504.707	15.9975	6.88652e-05	18.148	0	1	2	0	298	306	0		Mod1: Oxidation (PeakApex: 15.9974, Theoretical: 15.9949)	nmMAACDPR	N(18.15)M(18.15)M(15.90)A(12.42)A(9.59)C(8.42)D(8.42)P(6.30)R(2.84)	N1;M2	2	N(6.16)M(6.16)M(4.37)A(2.66)A(0.00)C(0.00)D(0.00)P(0.00)R(0.00)	N(3)M(3)M(2)A(1)A(0)C(0)D(0)P(0)R(0)	18.1487	9	15.9016	8	14.8327	7	6.16014	3	6.16014	3	0	FALSE	tr|A0A5G2R693|A0A5G2R693_PIG	A0A5G2R693	A0A5G2R693_PIG	TUBB3
M_Auvray_111124_171124_Expl1_E1_6_120K30.06752.06752.2	D:\MSFragger_results\MSFragger_MAuvray_111124_171124Expl1_E1_6_13prot_Offset573\interact.pep.xml	EDMAALEK		EGEFSEAR.EDMAALEK.DYEEVGVD	R	D	8	2	861.732	921.409	921.413	461.712	461.714	905.416	453.716	15.9966	5.86813e-05	18.426	0	1	2	0	423	430	0		Mod1: Oxidation (PeakApex: 15.9974, Theoretical: 15.9949)	EDmAALEK	E(12.06)D(14.92)M(18.43)A(14.82)A(14.82)L(12.92)E(11.18)K(9.25)	M3	1	E(3.18)D(6.53)M(8.05)A(4.88)A(4.88)L(4.88)E(4.88)K(4.88)	E(1)D(2)M(3)A(2)A(2)L(2)E(2)K(2)	18.4261	9	14.9242	7	13.2544	6	8.0549	3	8.0549	3	0	FALSE	sp|P02550|TBA1A_PIG	P02550	TBA1A_PIG	TUBA1A
M_Auvray_111124_171124_Expl1_E1_6_120K30.06763.06763.2	D:\MSFragger_results\MSFragger_MAuvray_111124_171124Expl1_E1_6_13prot_Offset573\interact.pep.xml	VREEYPDR		MGTIIISK.VREEYPDR.LMNTFSVV	K	L	8	2	862.492	1062.51	1062.51	532.263	532.262	1062.51	532.262	0.0008	0.00039742	15.103	0	0.9855	2	1	155	162	0																			0	TRUE	tr|A0A5G2R693|A0A5G2R693_PIG	A0A5G2R693	A0A5G2R693_PIG	TUBB3
M_Auvray_111124_171124_Expl1_E1_6_120K30.06772.06772.2	D:\MSFragger_results\MSFragger_MAuvray_111124_171124Expl1_E1_6_13prot_Offset573\interact.pep.xml	RNLDIER		EAIYDICR.RNLDIER.PTYTNINR	R	P	7	2	863.115	914.494	914.496	458.254	458.255	914.493	458.254	0.0026	5.188e-06	22.64	12.802	1	2	0	215	221	0																			0	FALSE	sp|P02550|TBA1A_PIG	P02550	TBA1A_PIG	TUBA1A
M_Auvray_111124_171124_Expl1_E1_6_120K30.06804.06804.3	D:\MSFragger_results\MSFragger_MAuvray_111124_171124Expl1_E1_6_13prot_Offset573\interact.pep.xml	EVDEQMLSVQSK		FRGRMSMK.EVDEQMLSVQSK.NSSYFVEW	K	N	12	3	865.646	1472.64	1472.64	491.888	491.889	1391.66	464.894	80.9838	0.000379315	15.184	0	0.9515	2	0	325	336	0		Mod1: Unannotated mass-shift 80.9816 (PeakApex: 80.9816)	EVdeqmLSVQSK	E(12.07)V(12.07)D(15.18)E(15.18)Q(15.18)M(15.18)L(13.29)S(11.53)V(9.91)Q(8.56)S(7.08)K(3.11)	D3;E4;Q5;M6	4	E(0.00)V(0.00)D(0.00)E(0.00)Q(0.00)M(0.00)L(0.00)S(0.00)V(0.00)Q(0.00)S(0.00)K(0.00)	E(0)V(0)D(0)E(0)Q(0)M(0)L(0)S(0)V(0)Q(0)S(0)K(0)	15.1849	7	13.2943	6	15.1849	7	0	0	0	0	0	TRUE	tr|A0A480UV25|A0A480UV25_PIG	A0A480UV25	A0A480UV25_PIG	TUBB4A
M_Auvray_111124_171124_Expl1_E1_6_120K30.06814.06814.2	D:\MSFragger_results\MSFragger_MAuvray_111124_171124Expl1_E1_6_13prot_Offset573\interact.pep.xml	IREEYPDR		MGTIIISK.IREEYPDR.LMNTFSVM	K	L	8	2	866.652	1076.52	1076.53	539.27	539.27	1076.52	539.27	0.0006	1.66245e-05	20.617	11.985	1	2	1	155	162	0																			0	FALSE	tr|A0A287AHL4|A0A287AHL4_PIG	A0A287AHL4	A0A287AHL4_PIG	TUBB2A
M_Auvray_111124_171124_Expl1_E1_6_120K30.06846.06846.3	D:\MSFragger_results\MSFragger_MAuvray_111124_171124Expl1_E1_6_13prot_Offset573\interact.pep.xml	IREEYPDR		MGTIIISK.IREEYPDR.LMNTFSVM	K	L	8	3	869.181	1076.53	1076.53	359.849	359.849	1076.52	359.849	0.0003	5.9395e-05	18.405	13.637	1	2	1	155	162	0																			0	FALSE	tr|A0A287AHL4|A0A287AHL4_PIG	A0A287AHL4	A0A287AHL4_PIG	TUBB2A
M_Auvray_111124_171124_Expl1_E1_6_120K30.06909.06909.2	D:\MSFragger_results\MSFragger_MAuvray_111124_171124Expl1_E1_6_13prot_Offset573\interact.pep.xml	LSVDYGK		FTSIIMER.LSVDYGK.KSKIEFSI	R	K	7	2	874.173	796.398	796.394	399.206	399.204	780.402	391.208	15.9921	0.00176096	12.517	0	0.9521	2	0	157	163	0		Mod1: Oxidation (PeakApex: 15.9974, Theoretical: 15.9949)	lSVDYGK	L(12.52)S(10.58)V(8.82)D(7.07)Y(5.55)G(4.02)K(0.00)	L1	1	L(0.00)S(0.00)V(0.00)D(0.00)Y(0.00)G(0.00)K(0.00)	L(0)S(0)V(0)D(0)Y(0)G(0)K(0)	12.5173	6	10.5802	5	12.5173	6	0	0	0	0	0	FALSE	sp|P02550|TBA1A_PIG	P02550	TBA1A_PIG	TUBA1A
M_Auvray_111124_171124_Expl1_E1_6_120K30.06939.06939.2	D:\MSFragger_results\MSFragger_MAuvray_111124_171124Expl1_E1_6_13prot_Offset573\interact.pep.xml	GHYTIGK		DAANNYAR.GHYTIGK.EIIDIVID	R	E	7	2	876.57	774.403	774.402	388.209	388.208	774.402	388.209	-0.0006	1.71692e-05	20.561	0	1	2	0	106	112	0																			0	FALSE	sp|P02550|TBA1A_PIG	P02550	TBA1A_PIG	TUBA1A
M_Auvray_111124_171124_Expl1_E1_6_120K30.06973.06973.3	D:\MSFragger_results\MSFragger_MAuvray_111124_171124Expl1_E1_6_13prot_Offset573\interact.pep.xml	VREEYPDR		MGTIIISK.VREEYPDR.LMNTFSVV	K	L	8	3	879.246	1062.51	1062.51	355.177	355.178	1062.51	355.177	0.0013	6.00482e-05	18.386	0	1	2	1	155	162	0																			0	TRUE	tr|A0A5G2R693|A0A5G2R693_PIG	A0A5G2R693	A0A5G2R693_PIG	TUBB3
M_Auvray_111124_171124_Expl1_E1_6_120K30.06995.06995.2	D:\MSFragger_results\MSFragger_MAuvray_111124_171124Expl1_E1_6_13prot_Offset573\interact.pep.xml	VATVSLPR		SPATINSR.VATVSLPR.SCAAAGTE	R	S	8	2	880.768	841.502	841.504	421.758	421.759	841.502	421.758	0.0018	0.00030761	15.548	0	0.9992	2	0	108	115	0																			0	TRUE	sp|P00761|TRYP_PIG	P00761	TRYP_PIG
M_Auvray_111124_171124_Expl1_E1_6_120K30.07002.07002.2	D:\MSFragger_results\MSFragger_MAuvray_111124_171124Expl1_E1_6_13prot_Offset573\interact.pep.xml	EDAANNYAR		PEQIITGK.EDAANNYAR.GHYTIGKE	K	G	9	2	881.633	1022.44	1022.44	512.228	512.226	1022.44	512.228	-0.0037	1.93754e-05	20.351	0	1	2	0	97	105	0																			0	FALSE	sp|P02550|TBA1A_PIG	P02550	TBA1A_PIG	TUBA1A
M_Auvray_111124_171124_Expl1_E1_6_120K30.07004.07004.2	D:\MSFragger_results\MSFragger_MAuvray_111124_171124Expl1_E1_6_13prot_Offset573\interact.pep.xml	LSVDYGKK		FTSIIMER.LSVDYGKK.SKIEFSIY	R	S	8	2	881.771	908.497	908.494	455.256	455.254	908.497	455.256	-0.0023	2.60465e-05	19.837	0	1	2	0	157	164	0																			0	FALSE	sp|P02550|TBA1A_PIG	P02550	TBA1A_PIG	TUBA1A
M_Auvray_111124_171124_Expl1_E1_6_120K30.07012.07012.2	D:\MSFragger_results\MSFragger_MAuvray_111124_171124Expl1_E1_6_13prot_Offset573\interact.pep.xml	GHYTIGK		DAANNYAR.GHYTIGK.EIIDIVID	R	E	7	2	882.325	790.398	790.398	396.207	396.206	774.402	388.209	15.9954	0.00279415	11.715	0	0.9105	2	0	106	112	0		Mod1: Oxidation (PeakApex: 15.9974, Theoretical: 15.9949)	GHyTIGK	G(11.35)H(11.35)Y(11.72)T(10.10)I(8.73)G(6.97)K(3.32)	Y3	1	G(2.95)H(2.95)Y(0.00)T(0.00)I(0.00)G(0.00)K(0.00)	G(1)H(1)Y(0)T(0)I(0)G(0)K(0)	11.7159	5	11.3461	5	11.7159	5	2.95047	1	2.95047	1	0	FALSE	sp|P02550|TBA1A_PIG	P02550	TBA1A_PIG	TUBA1A
M_Auvray_111124_171124_Expl1_E1_6_120K30.07031.07031.2	D:\MSFragger_results\MSFragger_MAuvray_111124_171124Expl1_E1_6_13prot_Offset573\interact.pep.xml	EDMAALEK		EGEFSEAR.EDMAALEK.DYEEVGVD	R	D	8	2	883.96	921.41	921.413	461.712	461.714	905.416	453.716	15.9965	0.000132816	17.007	0	0.9999	2	0	423	430	0		Mod1: Oxidation (PeakApex: 15.9974, Theoretical: 15.9949)	EDmAALEK	E(11.89)D(13.58)M(17.01)A(13.73)A(13.73)L(11.85)E(10.10)K(8.09)	M3	1	E(3.06)D(6.32)M(7.81)A(4.75)A(4.75)L(4.75)E(4.75)K(4.75)	E(1)D(2)M(3)A(2)A(2)L(2)E(2)K(2)	17.008	8	13.7251	6	12.1641	5	7.8119	3	7.8119	3	0	FALSE	sp|P02550|TBA1A_PIG	P02550	TBA1A_PIG	TUBA1A
M_Auvray_111124_171124_Expl1_E1_6_120K30.07032.07032.2	D:\MSFragger_results\MSFragger_MAuvray_111124_171124Expl1_E1_6_13prot_Offset573\interact.pep.xml	NMMAACDPR		TQQMFDAK.NMMAACDPR.HGRYITVA	K	H	9	2	884.029	1023.39	1023.4	512.704	512.705	1007.4	504.707	15.9974	0.000212691	16.189	0	0.9994	2	0	298	306	0		Mod1: Oxidation (PeakApex: 15.9974, Theoretical: 15.9949)	nmMAACDPR	N(16.19)M(16.19)M(14.11)A(12.26)A(9.38)C(9.38)D(9.38)P(7.19)R(5.08)	N1;M2	2	N(6.07)M(6.07)M(4.31)A(5.06)A(2.51)C(2.51)D(2.51)P(2.51)R(2.51)	N(3)M(3)M(2)A(2)A(1)C(1)D(1)P(1)R(1)	16.1897	8	14.1061	7	12.6954	6	6.06627	3	8.57367	4	0	FALSE	tr|A0A5G2R693|A0A5G2R693_PIG	A0A5G2R693	A0A5G2R693_PIG	TUBB3
M_Auvray_111124_171124_Expl1_E1_6_120K30.07039.07039.2	D:\MSFragger_results\MSFragger_MAuvray_111124_171124Expl1_E1_6_13prot_Offset573\interact.pep.xml	LSVDYGKK		FTSIIMER.LSVDYGKK.SKIEFSIY	R	S	8	2	884.512	924.492	924.494	463.253	463.254	908.497	455.256	15.9973	0.00011995	17.184	0	0.9999	2	0	157	164	0		Mod1: Oxidation (PeakApex: 15.9974, Theoretical: 15.9949)	LSVDYgkK	L(4.59)S(5.77)V(11.03)D(12.61)Y(15.34)G(17.18)K(17.18)K(15.01)	G6;K7	2	L(0.00)S(4.13)V(5.41)D(6.83)Y(8.44)G(10.13)K(10.13)K(10.13)	L(0)S(1)V(2)D(3)Y(4)G(5)K(5)K(5)	17.1841	8	15.336	7	9.46545	3	10.1288	5	10.1288	5	0	FALSE	sp|P02550|TBA1A_PIG	P02550	TBA1A_PIG	TUBA1A
M_Auvray_111124_171124_Expl1_E1_6_120K30.07066.07066.2	D:\MSFragger_results\MSFragger_MAuvray_111124_171124Expl1_E1_6_13prot_Offset573\interact.pep.xml	RNLDIER		EAIYDICR.RNLDIER.PTYTNINR	R	P	7	2	886.701	914.494	914.496	458.254	458.255	914.493	458.254	0.0025	0.00135675	12.97	0	0.9852	2	0	215	221	0																			0	FALSE	sp|P02550|TBA1A_PIG	P02550	TBA1A_PIG	TUBA1A
M_Auvray_111124_171124_Expl1_E1_6_120K30.07077.07077.2	D:\MSFragger_results\MSFragger_MAuvray_111124_171124Expl1_E1_6_13prot_Offset573\interact.pep.xml	VREEYPDR		MGTIIISK.VREEYPDR.LMNTFSVV	K	L	8	2	887.462	1062.51	1062.51	532.262	532.262	1062.51	532.262	0.0008	0.000994833	13.509	0	0.9193	2	1	155	162	0																			0	TRUE	tr|A0A5G2R693|A0A5G2R693_PIG	A0A5G2R693	A0A5G2R693_PIG	TUBB3
M_Auvray_111124_171124_Expl1_E1_6_120K30.07093.07093.2	D:\MSFragger_results\MSFragger_MAuvray_111124_171124Expl1_E1_6_13prot_Offset573\interact.pep.xml	IREEYPDR		MGTIIISK.IREEYPDR.LMNTFSVM	K	L	8	2	888.89	1076.52	1076.53	539.27	539.27	1076.52	539.27	0.0004	1.74482e-05	20.533	11.864	1	2	1	155	162	0																			0	FALSE	tr|A0A287AHL4|A0A287AHL4_PIG	A0A287AHL4	A0A287AHL4_PIG	TUBB2A
M_Auvray_111124_171124_Expl1_E1_6_120K30.07155.07155.3	D:\MSFragger_results\MSFragger_MAuvray_111124_171124Expl1_E1_6_13prot_Offset573\interact.pep.xml	IREEYPDR		MGTIIISK.IREEYPDR.LMNTFSVM	K	L	8	3	893.931	1076.53	1076.53	359.849	359.849	1076.52	359.849	0.0006	5.84453e-05	18.433	13.696	1	2	1	155	162	0																			0	FALSE	tr|A0A287AHL4|A0A287AHL4_PIG	A0A287AHL4	A0A287AHL4_PIG	TUBB2A
M_Auvray_111124_171124_Expl1_E1_6_120K30.07193.07193.2	D:\MSFragger_results\MSFragger_MAuvray_111124_171124Expl1_E1_6_13prot_Offset573\interact.pep.xml	LSVDYGK		FTSIIMER.LSVDYGK.KSKIEFSI	R	K	7	2	896.844	780.402	780.404	391.208	391.209	780.402	391.208	0.0018	0.000331703	15.417	0	0.999	2	0	157	163	0																			0	FALSE	sp|P02550|TBA1A_PIG	P02550	TBA1A_PIG	TUBA1A
M_Auvray_111124_171124_Expl1_E1_6_120K30.07218.07218.2	D:\MSFragger_results\MSFragger_MAuvray_111124_171124Expl1_E1_6_13prot_Offset573\interact.pep.xml	GHYTIGK		DAANNYAR.GHYTIGK.EIIDIVID	R	E	7	2	898.881	774.403	774.402	388.209	388.208	774.402	388.209	-0.0006	1.65863e-05	20.621	0	1	2	0	106	112	0																			0	FALSE	sp|P02550|TBA1A_PIG	P02550	TBA1A_PIG	TUBA1A
M_Auvray_111124_171124_Expl1_E1_6_120K30.07278.07278.2	D:\MSFragger_results\MSFragger_MAuvray_111124_171124Expl1_E1_6_13prot_Offset573\interact.pep.xml	EDLAALEK		EGEFSEAR.EDLAALEK.DYEEVGTD	R	D	8	2	903.747	903.453	903.456	452.734	452.735	887.46	444.737	15.9959	0.00574447	10.463	0	0.8168	2	0	471	478	0		Mod1: Oxidation (PeakApex: 15.9974, Theoretical: 15.9949)	edlAALEK	E(10.46)D(10.46)L(10.46)A(8.63)A(6.98)L(5.55)E(4.42)K(0.00)	E1;D2;L3	3	E(0.00)D(0.00)L(0.00)A(0.00)A(0.00)L(0.00)E(0.00)K(0.00)	E(0)D(0)L(0)A(0)A(0)L(0)E(0)K(0)	10.4635	5	8.62789	4	10.4635	5	0	0	0	0	0	TRUE	tr|A0A8D1RXR4|A0A8D1RXR4_PIG	A0A8D1RXR4	A0A8D1RXR4_PIG	TUBA8
M_Auvray_111124_171124_Expl1_E1_6_120K30.07289.07289.2	D:\MSFragger_results\MSFragger_MAuvray_111124_171124Expl1_E1_6_13prot_Offset573\interact.pep.xml	LSVDYGKK		FTSIIMER.LSVDYGKK.SKIEFSIY	R	S	8	2	904.506	908.491	908.494	455.253	455.254	908.497	455.256	-0.0023	0.000988553	13.52	0	0.9913	2	0	157	164	0																			0	FALSE	sp|P02550|TBA1A_PIG	P02550	TBA1A_PIG	TUBA1A
M_Auvray_111124_171124_Expl1_E1_6_120K30.07292.07292.2	D:\MSFragger_results\MSFragger_MAuvray_111124_171124Expl1_E1_6_13prot_Offset573\interact.pep.xml	GHYTIGK		DAANNYAR.GHYTIGK.EIIDIVID	R	E	7	2	904.714	774.402	774.402	388.209	388.208	774.402	388.209	-0.0006	1.89452e-05	20.39	0	1	2	0	106	112	0																			0	FALSE	sp|P02550|TBA1A_PIG	P02550	TBA1A_PIG	TUBA1A
M_Auvray_111124_171124_Expl1_E1_6_120K30.07298.07298.2	D:\MSFragger_results\MSFragger_MAuvray_111124_171124Expl1_E1_6_13prot_Offset573\interact.pep.xml	LSVDYGKK		FTSIIMER.LSVDYGKK.SKIEFSIY	R	S	8	2	905.367	908.491	908.494	455.253	455.254	908.497	455.256	-0.0024	3.27341e-05	19.44	0	1	2	0	157	164	0																			0	FALSE	sp|P02550|TBA1A_PIG	P02550	TBA1A_PIG	TUBA1A
M_Auvray_111124_171124_Expl1_E1_6_120K30.07302.07302.2	D:\MSFragger_results\MSFragger_MAuvray_111124_171124Expl1_E1_6_13prot_Offset573\interact.pep.xml	EDAANNYAR		PEQIITGK.EDAANNYAR.GHYTIGKE	K	G	9	2	905.643	1022.45	1022.44	512.232	512.226	1022.44	512.228	-0.0039	4.35512e-05	18.944	0	1	2	0	97	105	0																			0	FALSE	sp|P02550|TBA1A_PIG	P02550	TBA1A_PIG	TUBA1A
M_Auvray_111124_171124_Expl1_E1_6_120K30.07312.07312.3	D:\MSFragger_results\MSFragger_MAuvray_111124_171124Expl1_E1_6_13prot_Offset573\interact.pep.xml	IREEYPDR		MGTIIISK.IREEYPDR.LMNTFSVM	K	L	8	3	906.333	1076.53	1076.53	359.849	359.849	1076.52	359.849	0.0004	6.04993e-05	18.373	13.598	1	2	1	155	162	0																			0	FALSE	tr|A0A287AHL4|A0A287AHL4_PIG	A0A287AHL4	A0A287AHL4_PIG	TUBB2A
M_Auvray_111124_171124_Expl1_E1_6_120K30.07317.07317.2	D:\MSFragger_results\MSFragger_MAuvray_111124_171124Expl1_E1_6_13prot_Offset573\interact.pep.xml	EDMAALEK		EGEFSEAR.EDMAALEK.DYEEVGVD	R	D	8	2	906.918	921.411	921.413	461.713	461.714	905.416	453.716	15.9965	0.000174281	16.535	0	0.9997	2	0	423	430	0		Mod1: Oxidation (PeakApex: 15.9974, Theoretical: 15.9949)	EDmAALEK	E(13.09)D(13.09)M(16.54)A(13.25)A(13.25)L(10.42)E(8.91)K(6.95)	M3	1	E(4.24)D(4.24)M(7.78)A(6.34)A(6.34)L(3.54)E(3.54)K(3.54)	E(2)D(2)M(3)A(2)A(2)L(1)E(1)K(1)	16.5359	8	13.2496	6	12.2547	5	7.7839	3	7.7839	3	0	FALSE	sp|P02550|TBA1A_PIG	P02550	TBA1A_PIG	TUBA1A
M_Auvray_111124_171124_Expl1_E1_6_120K30.07320.07320.2	D:\MSFragger_results\MSFragger_MAuvray_111124_171124Expl1_E1_6_13prot_Offset573\interact.pep.xml	NMMAACDPR		TQQMFDAK.NMMAACDPR.HGRYITVA	K	H	9	2	907.125	1023.39	1023.4	512.704	512.705	1007.4	504.707	15.9973	0.000564612	14.493	0	0.9933	2	0	298	306	0		Mod1: Oxidation (PeakApex: 15.9974, Theoretical: 15.9949)	nmMAACDPR	N(14.49)M(14.49)M(12.35)A(9.34)A(8.15)C(8.15)D(8.15)P(6.26)R(2.50)	N1;M2	2	N(4.46)M(4.46)M(2.74)A(0.00)A(0.00)C(0.00)D(0.00)P(0.00)R(0.00)	N(2)M(2)M(1)A(0)A(0)C(0)D(0)P(0)R(0)	14.4935	7	12.3511	6	12.5351	6	4.45632	2	4.45632	2	0	FALSE	tr|A0A5G2R693|A0A5G2R693_PIG	A0A5G2R693	A0A5G2R693_PIG	TUBB3
M_Auvray_111124_171124_Expl1_E1_6_120K30.07356.07356.2	D:\MSFragger_results\MSFragger_MAuvray_111124_171124Expl1_E1_6_13prot_Offset573\interact.pep.xml	LSVDYGKK		FTSIIMER.LSVDYGKK.SKIEFSIY	R	S	8	2	910.334	1022.54	1022.54	512.276	512.279	908.497	455.256	114.046	0.000129569	17.05	0	0.9949	2	0	157	164	0		Mod1: ubiquitinylation residue/Addition of N (PeakApex: 114.0468, Theoretical: 114.0429)	LSVDYGkK	L(5.43)S(7.35)V(12.70)D(14.82)Y(14.94)G(15.01)K(17.05)K(14.99)	K7	1	L(0.00)S(3.29)V(4.62)D(6.24)Y(7.90)G(9.67)K(11.57)K(11.57)	L(0)S(1)V(2)D(3)Y(4)G(5)K(6)K(6)	17.0502	8	15.0091	7	8.85596	4	11.5711	6	11.5711	6	0	FALSE	sp|P02550|TBA1A_PIG	P02550	TBA1A_PIG	TUBA1A
M_Auvray_111124_171124_Expl1_E1_6_120K30.07377.07377.2	D:\MSFragger_results\MSFragger_MAuvray_111124_171124Expl1_E1_6_13prot_Offset573\interact.pep.xml	IREEYPDR		MGTIIISK.IREEYPDR.LMNTFSVM	K	L	8	2	912.129	1076.53	1076.52	539.27	539.269	1076.52	539.27	-0.0012	4.72879e-05	18.801	10.555	1	2	1	155	162	0																			0	FALSE	tr|A0A287AHL4|A0A287AHL4_PIG	A0A287AHL4	A0A287AHL4_PIG	TUBB2A
M_Auvray_111124_171124_Expl1_E1_6_120K30.07379.07379.3	D:\MSFragger_results\MSFragger_MAuvray_111124_171124Expl1_E1_6_13prot_Offset573\interact.pep.xml	VREEYPDR		MGTIIISK.VREEYPDR.LMNTFSVV	K	L	8	3	912.266	1062.51	1062.51	355.177	355.178	1062.51	355.177	0.0026	0.0134509	8.985	0	0.7989	2	1	155	162	0																			0	TRUE	tr|A0A5G2R693|A0A5G2R693_PIG	A0A5G2R693	A0A5G2R693_PIG	TUBB3
M_Auvray_111124_171124_Expl1_E1_6_120K30.07402.07402.2	D:\MSFragger_results\MSFragger_MAuvray_111124_171124Expl1_E1_6_13prot_Offset573\interact.pep.xml	RNLDIER		EAIYDICR.RNLDIER.PTYTNINR	R	P	7	2	913.855	914.492	914.495	458.253	458.255	914.493	458.254	0.002	0.00451076	10.883	0	0.9257	2	0	215	221	0																			0	FALSE	sp|P02550|TBA1A_PIG	P02550	TBA1A_PIG	TUBA1A
M_Auvray_111124_171124_Expl1_E1_6_120K30.07412.07412.2	D:\MSFragger_results\MSFragger_MAuvray_111124_171124Expl1_E1_6_13prot_Offset573\interact.pep.xml	PTYTNLNR		RRNIDIER.PTYTNLNR.LIGQIVSS	R	L	8	2	914.791	993.489	993.491	497.752	497.753	977.493	489.754	15.9977	0.0210257	8.209	0	0.772	2	0	222	229	0		Mod1: Oxidation (PeakApex: 15.9974, Theoretical: 15.9949)	PTyTNLNR	P(5.05)T(6.54)Y(8.21)T(8.19)N(8.19)L(8.19)N(8.19)R(6.41)	Y3	1	P(0.00)T(3.62)Y(5.02)T(6.41)N(6.41)L(6.41)N(6.41)R(6.41)	P(0)T(1)Y(2)T(3)N(3)L(3)N(3)R(3)	8.20992	4	8.19137	4	5.04531	2	6.40863	3	6.40863	3	0	FALSE	sp|P02550|TBA1A_PIG	P02550	TBA1A_PIG	TUBA1A
M_Auvray_111124_171124_Expl1_E1_6_120K30.07430.07430.3	D:\MSFragger_results\MSFragger_MAuvray_111124_171124Expl1_E1_6_13prot_Offset573\interact.pep.xml	IREEYPDR		MGTIIISK.IREEYPDR.LMNTFSVM	K	L	8	3	916.285	1076.53	1076.53	359.849	359.849	1076.52	359.849	0.0003	6.20155e-05	18.33	13.577	1	2	1	155	162	0																			0	FALSE	tr|A0A287AHL4|A0A287AHL4_PIG	A0A287AHL4	A0A287AHL4_PIG	TUBB2A
M_Auvray_111124_171124_Expl1_E1_6_120K30.07432.07432.2	D:\MSFragger_results\MSFragger_MAuvray_111124_171124Expl1_E1_6_13prot_Offset573\interact.pep.xml	NMMAACDPR		TQQMFDAK.NMMAACDPR.HGRYITVA	K	H	9	2	916.423	1023.4	1023.4	512.705	512.705	1007.4	504.707	15.9975	0.000617305	14.338	0	0.992	2	0	298	306	0		Mod1: Oxidation (PeakApex: 15.9974, Theoretical: 15.9949)	nmMAACDPR	N(14.34)M(14.34)M(12.21)A(9.25)A(8.07)C(8.07)D(8.07)P(6.19)R(2.40)	N1;M2	2	N(4.31)M(4.31)M(2.56)A(0.00)A(0.00)C(0.00)D(0.00)P(0.00)R(0.00)	N(2)M(2)M(1)A(0)A(0)C(0)D(0)P(0)R(0)	14.3383	7	12.2079	6	12.4294	6	4.31171	2	4.31171	2	0	FALSE	tr|A0A5G2R693|A0A5G2R693_PIG	A0A5G2R693	A0A5G2R693_PIG	TUBB3
M_Auvray_111124_171124_Expl1_E1_6_120K30.07461.07461.2	D:\MSFragger_results\MSFragger_MAuvray_111124_171124Expl1_E1_6_13prot_Offset573\interact.pep.xml	GHYTIGK		DAANNYAR.GHYTIGK.EIIDIVID	R	E	7	2	918.707	790.398	790.398	396.206	396.207	774.402	388.209	15.9959	0.000526926	14.613	0	0.9941	2	0	106	112	0		Mod1: Oxidation (PeakApex: 15.9974, Theoretical: 15.9949)	ghYTIGK	G(14.61)H(14.61)Y(11.16)T(9.55)I(8.18)G(6.55)K(0.00)	G1;H2	2	G(4.42)H(4.42)Y(2.75)T(2.75)I(2.75)G(2.75)K(0.00)	G(2)H(2)Y(1)T(1)I(1)G(1)K(0)	14.6135	7	11.1637	5	10.1947	5	4.41879	2	4.41879	2	0	FALSE	sp|P02550|TBA1A_PIG	P02550	TBA1A_PIG	TUBA1A
M_Auvray_111124_171124_Expl1_E1_6_120K30.07475.07475.3	D:\MSFragger_results\MSFragger_MAuvray_111124_171124Expl1_E1_6_13prot_Offset573\interact.pep.xml	MSMKEVDEQMLNVQNK		VAAIFRGR.MSMKEVDEQMLNVQNK.NSSYFVEW	R	N	16	3	919.674	2036.93	2036.94	679.985	679.988	1922.89	641.971	114.051	0.000161715	16.665	0	0.9994	2	1	321	336	0		Mod1: ubiquitinylation residue/Addition of N (PeakApex: 114.0468, Theoretical: 114.0429)	msmKEVDEQMLNVQNK	M(16.67)S(16.67)M(16.67)K(14.46)E(14.46)V(14.46)D(14.46)E(14.46)Q(14.46)M(12.34)L(10.26)N(8.28)V(8.45)Q(6.82)N(5.36)K(5.49)	M1;S2;M3	3	M(0.00)S(0.00)M(0.00)K(0.00)E(0.00)V(0.00)D(0.00)E(0.00)Q(0.00)M(0.00)L(0.00)N(0.00)V(4.31)Q(4.31)N(4.31)K(5.49)	M(0)S(0)M(0)K(0)E(0)V(0)D(0)E(0)Q(0)M(0)L(0)N(0)V(1)Q(1)N(1)K(2)	16.665	8	14.4633	7	16.665	8	5.48579	2	5.48579	2	0	FALSE	tr|A0A287AHL4|A0A287AHL4_PIG	A0A287AHL4	A0A287AHL4_PIG	TUBB2A
M_Auvray_111124_171124_Expl1_E1_6_120K30.07476.07476.2	D:\MSFragger_results\MSFragger_MAuvray_111124_171124Expl1_E1_6_13prot_Offset573\interact.pep.xml	VREEYPDR		MGTIIISK.VREEYPDR.LMNTFSVV	K	L	8	2	919.744	1062.51	1062.51	532.263	532.263	1062.51	532.262	0.0023	0.00629506	10.304	0	0.4768	2	1	155	162	0																			0	TRUE	tr|A0A5G2R693|A0A5G2R693_PIG	A0A5G2R693	A0A5G2R693_PIG	TUBB3
M_Auvray_111124_171124_Expl1_E1_6_120K30.07494.07494.2	D:\MSFragger_results\MSFragger_MAuvray_111124_171124Expl1_E1_6_13prot_Offset573\interact.pep.xml	GHYTIGK		DAANNYAR.GHYTIGK.EIIDIVID	R	E	7	2	921.305	774.403	774.402	388.209	388.208	774.402	388.209	-0.0004	1.57308e-05	20.713	0	1	2	0	106	112	0																			0	FALSE	sp|P02550|TBA1A_PIG	P02550	TBA1A_PIG	TUBA1A
M_Auvray_111124_171124_Expl1_E1_6_120K30.07499.07499.4	D:\MSFragger_results\MSFragger_MAuvray_111124_171124Expl1_E1_6_13prot_Offset573\interact.pep.xml	MSMKEVDEQMLNVQNK		VAAIFRGR.MSMKEVDEQMLNVQNK.NSSYFVEW	R	N	16	4	921.651	2036.93	2036.94	510.24	510.242	1922.89	481.73	114.048	0.000599101	14.39	0	0.8906	2	1	321	336	0		Mod1: ubiquitinylation residue/Addition of N (PeakApex: 114.0468, Theoretical: 114.0429)	msmkevdeqMLNVQNK	M(14.39)S(14.39)M(14.39)K(14.39)E(14.39)V(14.39)D(14.39)E(14.39)Q(14.39)M(12.40)L(10.47)N(8.46)V(8.66)Q(7.02)N(5.56)K(5.73)	M1;S2;M3;K4;E5;V6;D7;E8;Q9	9	M(0.00)S(0.00)M(0.00)K(0.00)E(0.00)V(0.00)D(0.00)E(0.00)Q(0.00)M(0.00)L(0.00)N(0.00)V(4.58)Q(4.58)N(4.58)K(5.73)	M(0)S(0)M(0)K(0)E(0)V(0)D(0)E(0)Q(0)M(0)L(0)N(0)V(1)Q(1)N(1)K(2)	14.3906	7	12.3999	6	14.3906	7	5.72806	2	5.72806	2	0	FALSE	tr|A0A287AHL4|A0A287AHL4_PIG	A0A287AHL4	A0A287AHL4_PIG	TUBB2A
M_Auvray_111124_171124_Expl1_E1_6_120K30.07530.07530.3	D:\MSFragger_results\MSFragger_MAuvray_111124_171124Expl1_E1_6_13prot_Offset573\interact.pep.xml	MSMKEVDEQMLNVQNK		VAAIFRGR.MSMKEVDEQMLNVQNK.NSSYFVEW	R	N	16	3	924.112	1922.87	1922.88	641.965	641.966	1922.89	641.971	-0.0125	0.00178238	12.496	0	0.9537	2	1	321	336	0		(PeakApex: 0.0002)																	0	FALSE	tr|A0A287AHL4|A0A287AHL4_PIG	A0A287AHL4	A0A287AHL4_PIG	TUBB2A
M_Auvray_111124_171124_Expl1_E1_6_120K30.07585.07585.2	D:\MSFragger_results\MSFragger_MAuvray_111124_171124Expl1_E1_6_13prot_Offset573\interact.pep.xml	LSVDYGKK		FTSIIMER.LSVDYGKK.SKIEFSIY	R	S	8	2	928.547	908.495	908.494	455.255	455.254	908.497	455.256	-0.0025	3.15319e-05	19.505	0	1	2	0	157	164	0																			0	FALSE	sp|P02550|TBA1A_PIG	P02550	TBA1A_PIG	TUBA1A
M_Auvray_111124_171124_Expl1_E1_6_120K30.07591.07591.2	D:\MSFragger_results\MSFragger_MAuvray_111124_171124Expl1_E1_6_13prot_Offset573\interact.pep.xml	LSLDYGKK		FTSIIMER.LSLDYGKK.SKIEFAIY	R	S	8	2	928.962	965.518	965.521	483.766	483.768	922.512	462.263	43.0084	0.00221564	12.118	0	0.4169	2	0	205	212	0		Mod1: Carbamyl (PeakApex: 43.0088, Theoretical: 43.0058)	LSlDYGKK	L(8.13)S(8.13)L(12.12)D(10.48)Y(8.97)G(7.75)K(7.75)K(3.99)	L3	1	L(0.00)S(0.00)L(0.00)D(0.00)Y(0.00)G(0.00)K(0.00)K(0.00)	L(0)S(0)L(0)D(0)Y(0)G(0)K(0)K(0)	12.1187	5	10.4847	4	12.1187	5	0	0	0	0	0	TRUE	tr|A0A8D1RXR4|A0A8D1RXR4_PIG	A0A8D1RXR4	A0A8D1RXR4_PIG	TUBA8
M_Auvray_111124_171124_Expl1_E1_6_120K30.07616.07616.2	D:\MSFragger_results\MSFragger_MAuvray_111124_171124Expl1_E1_6_13prot_Offset573\interact.pep.xml	EDMAALEK		EGEFSEAR.EDMAALEK.DYEEVGVD	R	D	8	2	930.994	921.409	921.413	461.712	461.714	905.416	453.716	15.9964	2.40436e-05	19.976	0	1	2	0	423	430	0		Mod1: Oxidation (PeakApex: 15.9974, Theoretical: 15.9949)	EDmAALEK	E(13.13)D(16.22)M(19.98)A(16.24)A(16.24)L(12.95)E(11.22)K(9.31)	M3	1	E(4.28)D(7.62)M(9.21)A(7.63)A(7.63)L(4.92)E(4.92)K(4.92)	E(2)D(3)M(4)A(3)A(3)L(2)E(2)K(2)	19.9761	10	16.245	8	13.2339	6	9.2057	4	9.2057	4	0	FALSE	sp|P02550|TBA1A_PIG	P02550	TBA1A_PIG	TUBA1A
M_Auvray_111124_171124_Expl1_E1_6_120K30.07678.07678.3	D:\MSFragger_results\MSFragger_MAuvray_111124_171124Expl1_E1_6_13prot_Offset573\interact.pep.xml	VREEYPDR		MGTIIISK.VREEYPDR.LMNTFSVV	K	L	8	3	935.923	1062.51	1062.51	355.177	355.178	1062.51	355.177	0.0029	0.000522096	14.629	0	0.9959	2	1	155	162	0																			0	TRUE	tr|A0A5G2R693|A0A5G2R693_PIG	A0A5G2R693	A0A5G2R693_PIG	TUBB3
M_Auvray_111124_171124_Expl1_E1_6_120K30.07679.07679.2	D:\MSFragger_results\MSFragger_MAuvray_111124_171124Expl1_E1_6_13prot_Offset573\interact.pep.xml	IREEYPDR		MGTIIISK.IREEYPDR.LMNTFSVM	K	L	8	2	935.992	1076.53	1076.52	539.27	539.269	1076.52	539.27	-0.0009	4.61849e-05	18.842	10.58	1	2	1	155	162	0																			0	FALSE	tr|A0A287AHL4|A0A287AHL4_PIG	A0A287AHL4	A0A287AHL4_PIG	TUBB2A
M_Auvray_111124_171124_Expl1_E1_6_120K30.07741.07741.3	D:\MSFragger_results\MSFragger_MAuvray_111124_171124Expl1_E1_6_13prot_Offset573\interact.pep.xml	IREEYPDR		MGTIIISK.IREEYPDR.LMNTFSVM	K	L	8	3	940.924	1076.53	1076.53	359.849	359.849	1076.52	359.849	0.0003	6.03949e-05	18.376	13.617	1	2	1	155	162	0																			0	FALSE	tr|A0A287AHL4|A0A287AHL4_PIG	A0A287AHL4	A0A287AHL4_PIG	TUBB2A
M_Auvray_111124_171124_Expl1_E1_6_120K30.07749.07749.2	D:\MSFragger_results\MSFragger_MAuvray_111124_171124Expl1_E1_6_13prot_Offset573\interact.pep.xml	PTYTNLNR		RRNIDIER.PTYTNLNR.LIGQIVSS	R	L	8	2	941.477	977.493	977.491	489.754	489.753	977.493	489.754	-0.0017	0.000259119	15.846	0	0.9995	2	0	222	229	0																			0	FALSE	sp|P02550|TBA1A_PIG	P02550	TBA1A_PIG	TUBA1A
M_Auvray_111124_171124_Expl1_E1_6_120K30.07756.07756.4	D:\MSFragger_results\MSFragger_MAuvray_111124_171124Expl1_E1_6_13prot_Offset573\interact.pep.xml	MSMKEVDEQMLSVQSK		VAAVFRGR.MSMKEVDEQMLSVQSK.NSSYFVEW	R	N	16	4	941.962	1982.91	1982.92	496.736	496.737	1868.87	468.224	114.05	0.000596005	14.399	0	0.892	2	1	321	336	0		Mod1: ubiquitinylation residue/Addition of N (PeakApex: 114.0468, Theoretical: 114.0429)	msmkevdeqMLSVQSK	M(14.40)S(14.40)M(14.40)K(14.40)E(14.40)V(14.40)D(14.40)E(14.40)Q(14.40)M(12.38)L(10.44)S(8.45)V(6.84)Q(5.33)S(3.73)K(0.00)	M1;S2;M3;K4;E5;V6;D7;E8;Q9	9	M(0.00)S(0.00)M(0.00)K(0.00)E(0.00)V(0.00)D(0.00)E(0.00)Q(0.00)M(0.00)L(0.00)S(0.00)V(0.00)Q(0.00)S(0.00)K(0.00)	M(0)S(0)M(0)K(0)E(0)V(0)D(0)E(0)Q(0)M(0)L(0)S(0)V(0)Q(0)S(0)K(0)	14.3994	7	12.3809	6	14.3994	7	0	0	0	0	0	TRUE	tr|A0A480UV25|A0A480UV25_PIG	A0A480UV25	A0A480UV25_PIG	TUBB4A
M_Auvray_111124_171124_Expl1_E1_6_120K30.07804.07804.2	D:\MSFragger_results\MSFragger_MAuvray_111124_171124Expl1_E1_6_13prot_Offset573\interact.pep.xml	GHYTIGK		DAANNYAR.GHYTIGK.EIIDIVID	R	E	7	2	945.912	774.403	774.402	388.209	388.208	774.402	388.209	-0.0005	1.64627e-05	20.634	0	1	2	0	106	112	0																			0	FALSE	sp|P02550|TBA1A_PIG	P02550	TBA1A_PIG	TUBA1A
M_Auvray_111124_171124_Expl1_E1_6_120K30.07822.07822.3	D:\MSFragger_results\MSFragger_MAuvray_111124_171124Expl1_E1_6_13prot_Offset573\interact.pep.xml	ISVYYNEASSHK		DSDIQIER.ISVYYNEASSHK.YVPRAIIV	R	Y	12	3	947.157	1412.66	1412.66	471.893	471.894	1396.66	466.561	15.9976	0.000179267	16.486	0	0.9998	2	0	47	58	0		Mod1: Oxidation (PeakApex: 15.9974, Theoretical: 15.9949)	iSVYYNEASSHK	I(16.49)S(12.20)V(15.96)Y(15.96)Y(15.96)N(13.98)E(12.16)A(10.54)S(9.09)S(8.01)H(8.01)K(3.76)	I1	1	I(4.28)S(0.00)V(0.00)Y(0.00)Y(0.00)N(0.00)E(0.00)A(0.00)S(0.00)S(0.00)H(0.00)K(0.00)	I(1)S(0)V(0)Y(0)Y(0)N(0)E(0)A(0)S(0)S(0)H(0)K(0)	16.4865	7	15.9609	7	15.9609	7	4.28196	1	4.28196	1	0	TRUE	tr|A0A5G2R693|A0A5G2R693_PIG	A0A5G2R693	A0A5G2R693_PIG	TUBB3
M_Auvray_111124_171124_Expl1_E1_6_120K30.07836.07836.2	D:\MSFragger_results\MSFragger_MAuvray_111124_171124Expl1_E1_6_13prot_Offset573\interact.pep.xml	EDAANNYAR		PEQIITGK.EDAANNYAR.GHYTIGKE	K	G	9	2	948.439	1022.44	1022.44	512.228	512.226	1022.44	512.228	-0.0039	2.82976e-05	19.693	0	1	2	0	97	105	0																			0	FALSE	sp|P02550|TBA1A_PIG	P02550	TBA1A_PIG	TUBA1A
M_Auvray_111124_171124_Expl1_E1_6_120K30.07851.07851.3	D:\MSFragger_results\MSFragger_MAuvray_111124_171124Expl1_E1_6_13prot_Offset573\interact.pep.xml	IMNTFSVMPSPK		IREEYPDR.IMNTFSVMPSPK.VSDTVVEP	R	V	12	3	949.477	1464.71	1464.71	489.243	489.245	1350.67	451.23	114.046	0.0348538	7.331	0	0.5026	2	0	163	174	0		Mod1: ubiquitinylation residue/Addition of N (PeakApex: 114.0468, Theoretical: 114.0429)	imntfsvMPSPK	I(7.33)M(7.33)N(7.33)T(7.33)F(7.33)S(7.33)V(7.33)M(5.77)P(4.34)S(4.34)P(3.01)K(0.00)	I1;M2;N3;T4;F5;S6;V7	7	I(0.00)M(0.00)N(0.00)T(0.00)F(0.00)S(0.00)V(0.00)M(0.00)P(0.00)S(0.00)P(0.00)K(0.00)	I(0)M(0)N(0)T(0)F(0)S(0)V(0)M(0)P(0)S(0)P(0)K(0)	7.33196	4	5.76619	3	7.33196	4	0	0	0	0	0	FALSE	tr|A0A287AHL4|A0A287AHL4_PIG	A0A287AHL4	A0A287AHL4_PIG	TUBB2A
M_Auvray_111124_171124_Expl1_E1_6_120K30.07893.07893.2	D:\MSFragger_results\MSFragger_MAuvray_111124_171124Expl1_E1_6_13prot_Offset573\interact.pep.xml	LSVDYGKK		FTSIIMER.LSVDYGKK.SKIEFSIY	R	S	8	2	953.013	908.496	908.494	455.255	455.254	908.497	455.256	-0.0025	5.54945e-05	18.523	0	1	2	0	157	164	0																			0	FALSE	sp|P02550|TBA1A_PIG	P02550	TBA1A_PIG	TUBA1A
M_Auvray_111124_171124_Expl1_E1_6_120K30.07908.07908.2	D:\MSFragger_results\MSFragger_MAuvray_111124_171124Expl1_E1_6_13prot_Offset573\interact.pep.xml	GHYTIGK		DAANNYAR.GHYTIGK.EIIDIVID	R	E	7	2	954.05	790.398	790.394	396.206	396.204	774.402	388.209	15.992	0.00151443	12.779	0	0.9619	2	0	106	112	0		Mod1: Oxidation (PeakApex: 15.9974, Theoretical: 15.9949)	ghYTIGK	G(12.78)H(12.78)Y(11.00)T(6.87)I(5.53)G(3.95)K(0.00)	G1;H2	2	G(2.50)H(2.50)Y(2.50)T(0.00)I(0.00)G(0.00)K(0.00)	G(1)H(1)Y(1)T(0)I(0)G(0)K(0)	12.7795	6	11.0005	5	10.2798	5	2.49971	1	2.49971	1	0	FALSE	sp|P02550|TBA1A_PIG	P02550	TBA1A_PIG	TUBA1A
M_Auvray_111124_171124_Expl1_E1_6_120K30.07924.07924.2	D:\MSFragger_results\MSFragger_MAuvray_111124_171124Expl1_E1_6_13prot_Offset573\interact.pep.xml	EDMAALEK		EGEFSEAR.EDMAALEK.DYEEVGVD	R	D	8	2	955.477	921.411	921.413	461.713	461.714	905.416	453.716	15.9963	2.40991e-05	19.972	0	1	2	0	423	430	0		Mod1: Oxidation (PeakApex: 15.9974, Theoretical: 15.9949)	EDmAALEK	E(13.23)D(16.29)M(19.97)A(16.20)A(16.20)L(12.85)E(11.09)K(9.14)	M3	1	E(4.36)D(7.62)M(9.19)A(7.64)A(7.64)L(4.83)E(4.83)K(4.83)	E(2)D(3)M(4)A(3)A(3)L(2)E(2)K(2)	19.9726	10	16.2877	8	13.1753	6	9.18805	4	9.18805	4	0	FALSE	sp|P02550|TBA1A_PIG	P02550	TBA1A_PIG	TUBA1A
M_Auvray_111124_171124_Expl1_E1_6_120K30.07979.07979.2	D:\MSFragger_results\MSFragger_MAuvray_111124_171124Expl1_E1_6_13prot_Offset573\interact.pep.xml	IREEYPDR		MGTIIISK.IREEYPDR.LMNTFSVM	K	L	8	2	959.842	1076.53	1076.52	539.27	539.269	1076.52	539.27	-0.0011	1.8514e-05	20.43	11.829	1	2	1	155	162	0																			0	FALSE	tr|A0A287AHL4|A0A287AHL4_PIG	A0A287AHL4	A0A287AHL4_PIG	TUBB2A
M_Auvray_111124_171124_Expl1_E1_6_120K30.07986.07986.2	D:\MSFragger_results\MSFragger_MAuvray_111124_171124Expl1_E1_6_13prot_Offset573\interact.pep.xml	GHYTVGK		DAANNYAR.GHYTVGK.ESIDIVID	R	E	7	2	960.326	802.397	802.399	402.206	402.207	760.387	381.201	42.012	0.000292247	15.637	0	0.9692	2	0	154	160	0		Mod1: Acetyl (PeakApex: 42.0124, Theoretical: 42.0106)	GHYTvGK	G(10.28)H(10.28)Y(12.28)T(13.90)V(15.64)G(12.39)K(6.59)	V5	1	G(4.56)H(4.56)Y(4.56)T(4.56)V(4.56)G(3.34)K(0.00)	G(2)H(2)Y(2)T(2)V(2)G(1)K(0)	15.6377	7	13.9024	6	12.3091	5	4.56418	2	4.56418	2	0	TRUE	tr|A0A8D1RXR4|A0A8D1RXR4_PIG	A0A8D1RXR4	A0A8D1RXR4_PIG	TUBA8
M_Auvray_111124_171124_Expl1_E1_6_120K30.08029.08029.3	D:\MSFragger_results\MSFragger_MAuvray_111124_171124Expl1_E1_6_13prot_Offset573\interact.pep.xml	IREEYPDR		MGTIIISK.IREEYPDR.LMNTFSVM	K	L	8	3	963.781	1076.53	1076.53	359.849	359.849	1076.52	359.849	0.0002	6.1059e-05	18.357	13.616	1	2	1	155	162	0																			0	FALSE	tr|A0A287AHL4|A0A287AHL4_PIG	A0A287AHL4	A0A287AHL4_PIG	TUBB2A
M_Auvray_111124_171124_Expl1_E1_6_120K30.08044.08044.2	D:\MSFragger_results\MSFragger_MAuvray_111124_171124Expl1_E1_6_13prot_Offset573\interact.pep.xml	PTYTNLNR		RRNIDIER.PTYTNLNR.LIGQIVSS	R	L	8	2	965.058	977.488	977.492	489.751	489.753	977.493	489.754	-0.0009	3.20996e-05	19.474	0	1	2	0	222	229	0																			0	FALSE	sp|P02550|TBA1A_PIG	P02550	TBA1A_PIG	TUBA1A
M_Auvray_111124_171124_Expl1_E1_6_120K30.08046.08046.2	D:\MSFragger_results\MSFragger_MAuvray_111124_171124Expl1_E1_6_13prot_Offset573\interact.pep.xml	LSVDYGK		FTSIIMER.LSVDYGK.KSKIEFSI	R	K	7	2	965.197	780.402	780.404	391.208	391.209	780.402	391.208	0.0018	0.000523601	14.624	0	0.9974	2	0	157	163	0																			0	FALSE	sp|P02550|TBA1A_PIG	P02550	TBA1A_PIG	TUBA1A
M_Auvray_111124_171124_Expl1_E1_6_120K30.08101.08101.2	D:\MSFragger_results\MSFragger_MAuvray_111124_171124Expl1_E1_6_13prot_Offset573\interact.pep.xml	GHYTIGK		DAANNYAR.GHYTIGK.EIIDIVID	R	E	7	2	969.968	774.403	774.402	388.209	388.208	774.402	388.209	-0.0006	1.65482e-05	20.625	0	1	2	0	106	112	0																			0	FALSE	sp|P02550|TBA1A_PIG	P02550	TBA1A_PIG	TUBA1A
M_Auvray_111124_171124_Expl1_E1_6_120K30.08118.08118.3	D:\MSFragger_results\MSFragger_MAuvray_111124_171124Expl1_E1_6_13prot_Offset573\interact.pep.xml	ISVYYNEASSHK		DSDIQIER.ISVYYNEASSHK.YVPRAIIV	R	Y	12	3	971.246	1412.66	1412.66	471.894	471.894	1396.66	466.561	15.9979	0.00208689	12.222	0	0.8959	2	0	47	58	0		Mod1: Oxidation (PeakApex: 15.9974, Theoretical: 15.9949)	ISvyyNEASSHK	I(8.45)S(8.45)V(12.22)Y(12.22)Y(12.22)N(10.62)E(10.62)A(10.62)S(9.24)S(9.24)H(8.16)K(3.78)	V3;Y4;Y5	3	I(0.00)S(0.00)V(0.00)Y(0.00)Y(0.00)N(0.00)E(0.00)A(0.00)S(0.00)S(0.00)H(0.00)K(0.00)	I(0)S(0)V(0)Y(0)Y(0)N(0)E(0)A(0)S(0)S(0)H(0)K(0)	12.2228	5	10.6187	4	12.2228	5	0	0	0	0	0	TRUE	tr|A0A5G2R693|A0A5G2R693_PIG	A0A5G2R693	A0A5G2R693_PIG	TUBB3
M_Auvray_111124_171124_Expl1_E1_6_120K30.08142.08142.2	D:\MSFragger_results\MSFragger_MAuvray_111124_171124Expl1_E1_6_13prot_Offset573\interact.pep.xml	LSVDYGK		FTSIIMER.LSVDYGK.KSKIEFSI	R	K	7	2	973.153	796.396	796.399	399.205	399.207	780.402	391.208	15.997	0.00224905	12.092	0	0.9323	2	0	157	163	0		Mod1: Oxidation (PeakApex: 15.9974, Theoretical: 15.9949)	LsvDYGK	L(7.23)S(12.09)V(12.09)D(10.28)Y(10.29)G(8.71)K(7.06)	S2;V3	2	L(0.00)S(2.89)V(2.89)D(2.89)Y(4.08)G(4.08)K(4.08)	L(0)S(1)V(1)D(1)Y(2)G(2)K(2)	12.0922	6	10.2923	5	10.2106	5	4.08075	2	4.08075	2	0	FALSE	sp|P02550|TBA1A_PIG	P02550	TBA1A_PIG	TUBA1A
M_Auvray_111124_171124_Expl1_E1_6_120K30.08144.08144.2	D:\MSFragger_results\MSFragger_MAuvray_111124_171124Expl1_E1_6_13prot_Offset573\interact.pep.xml	EDLAALEK		EGEFSEAR.EDLAALEK.DYEEVGTD	R	D	8	2	973.291	904.46	904.465	453.237	453.24	887.46	444.737	17.0048	0.000500034	14.704	0	0.8703	2	0	471	478	0		Mod1: First isotopic peak, Mod2: Oxidation (PeakApex: 17.0006)	EdlAALEK	E(10.22)D(14.70)L(14.70)A(12.71)A(10.83)L(9.11)E(7.54)K(5.25)	D2;L3	2	E(0.00)D(2.62)L(2.62)A(2.62)A(2.62)L(2.62)E(2.62)K(2.62)	E(0)D(1)L(1)A(1)A(1)L(1)E(1)K(1)	14.7041	7	12.7109	6	12.8542	6	2.61659	1	2.61659	1	0	TRUE	tr|A0A8D1RXR4|A0A8D1RXR4_PIG	A0A8D1RXR4	A0A8D1RXR4_PIG	TUBA8
M_Auvray_111124_171124_Expl1_E1_6_120K30.08187.08187.2	D:\MSFragger_results\MSFragger_MAuvray_111124_171124Expl1_E1_6_13prot_Offset573\interact.pep.xml	LSVDYGKK		FTSIIMER.LSVDYGKK.SKIEFSIY	R	S	8	2	976.839	908.497	908.494	455.256	455.254	908.497	455.256	-0.0026	3.20074e-05	19.479	0	1	2	0	157	164	0																			0	FALSE	sp|P02550|TBA1A_PIG	P02550	TBA1A_PIG	TUBA1A
M_Auvray_111124_171124_Expl1_E1_6_120K30.08190.08190.4	D:\MSFragger_results\MSFragger_MAuvray_111124_171124Expl1_E1_6_13prot_Offset573\interact.pep.xml	MREIVHIQAGQCGNQIGAK		.MREIVHIQAGQCGNQIGAK.FWEVISDE	-	F	19	4	977.045	2166.08	2166.08	542.527	542.528	2052.04	514.016	114.048	0.0017559	12.522	0	0.3926	2	1	1	19	0		Mod1: ubiquitinylation residue/Addition of N (PeakApex: 114.0468, Theoretical: 114.0429)	mreivhiqagqcGNQIGAK	M(12.52)R(12.52)E(12.52)I(12.52)V(12.52)H(12.52)I(12.52)Q(12.52)A(12.52)G(12.52)Q(12.52)C(12.52)G(10.52)N(8.72)Q(10.52)I(8.69)G(6.86)A(5.48)K(3.98)	M1;R2;E3;I4;V5;H6;I7;Q8;A9;G10;Q11;C12	12	M(0.00)R(0.00)E(0.00)I(0.00)V(0.00)H(0.00)I(0.00)Q(0.00)A(0.00)G(0.00)Q(0.00)C(0.00)G(0.00)N(0.00)Q(3.98)I(3.98)G(3.98)A(3.98)K(3.98)	M(0)R(0)E(0)I(0)V(0)H(0)I(0)Q(0)A(0)G(0)Q(0)C(0)G(0)N(0)Q(1)I(1)G(1)A(1)K(1)	12.5222	6	10.5205	5	12.5222	6	3.98228	1	3.98228	1	0	FALSE	tr|A0A5G2R693|A0A5G2R693_PIG	A0A5G2R693	A0A5G2R693_PIG	TUBB3
M_Auvray_111124_171124_Expl1_E1_6_120K30.08194.08194.3	D:\MSFragger_results\MSFragger_MAuvray_111124_171124Expl1_E1_6_13prot_Offset573\interact.pep.xml	MREIVHIQAGQCGNQIGAK		.MREIVHIQAGQCGNQIGAK.FWEVISDE	-	F	19	3	977.322	2166.08	2166.09	723.033	723.036	2052.04	685.019	114.05	0.00194089	12.348	0	0.6088	2	1	1	19	0		Mod1: ubiquitinylation residue/Addition of N (PeakApex: 114.0468, Theoretical: 114.0429)	MREIVHIQAGqcGNQIGAK	M(10.31)R(10.31)E(10.31)I(10.31)V(10.31)H(10.31)I(10.31)Q(10.31)A(10.31)G(10.31)Q(12.35)C(12.35)G(10.40)N(10.40)Q(10.40)I(8.60)G(6.90)A(5.47)K(4.25)	Q11;C12	2	M(0.00)R(0.00)E(0.00)I(0.00)V(0.00)H(0.00)I(0.00)Q(0.00)A(0.00)G(0.00)Q(4.25)C(4.25)G(4.25)N(4.25)Q(4.25)I(4.25)G(4.25)A(4.25)K(4.25)	M(0)R(0)E(0)I(0)V(0)H(0)I(0)Q(0)A(0)G(0)Q(1)C(1)G(1)N(1)Q(1)I(1)G(1)A(1)K(1)	12.3488	6	10.3973	5	10.3101	5	4.24999	1	4.24999	1	0	FALSE	tr|A0A5G2R693|A0A5G2R693_PIG	A0A5G2R693	A0A5G2R693_PIG	TUBB3
M_Auvray_111124_171124_Expl1_E1_6_120K30.08218.08218.2	D:\MSFragger_results\MSFragger_MAuvray_111124_171124Expl1_E1_6_13prot_Offset573\interact.pep.xml	EDMAALEK		EGEFSEAR.EDMAALEK.DYEEVGVD	R	D	8	2	979.304	921.411	921.413	461.713	461.714	905.416	453.716	15.9962	6.58416e-05	18.226	0	1	2	0	423	430	0		Mod1: Oxidation (PeakApex: 15.9974, Theoretical: 15.9949)	EDmAALEK	E(13.00)D(14.69)M(18.23)A(14.62)A(14.62)L(12.72)E(9.85)K(7.92)	M3	1	E(4.18)D(7.37)M(8.95)A(7.28)A(7.28)L(7.28)E(4.77)K(4.77)	E(2)D(3)M(4)A(3)A(3)L(3)E(2)K(2)	18.2263	9	14.6915	7	11.9639	5	8.95386	4	8.95386	4	0	FALSE	sp|P02550|TBA1A_PIG	P02550	TBA1A_PIG	TUBA1A
M_Auvray_111124_171124_Expl1_E1_6_120K30.08231.08231.2	D:\MSFragger_results\MSFragger_MAuvray_111124_171124Expl1_E1_6_13prot_Offset573\interact.pep.xml	GHYTIGK		DAANNYAR.GHYTIGK.EIIDIVID	R	E	7	2	980.203	790.397	790.398	396.206	396.206	774.402	388.209	15.9956	0.00621942	10.325	0	0.8063	2	0	106	112	0		Mod1: Oxidation (PeakApex: 15.9974, Theoretical: 15.9949)	ghYTIGK	G(10.33)H(10.33)Y(8.54)T(6.92)I(5.59)G(4.12)K(0.00)	G1;H2	2	G(0.00)H(0.00)Y(0.00)T(0.00)I(0.00)G(0.00)K(0.00)	G(0)H(0)Y(0)T(0)I(0)G(0)K(0)	10.3255	5	8.53937	4	10.3255	5	0	0	0	0	0	FALSE	sp|P02550|TBA1A_PIG	P02550	TBA1A_PIG	TUBA1A
M_Auvray_111124_171124_Expl1_E1_6_120K30.08280.08280.2	D:\MSFragger_results\MSFragger_MAuvray_111124_171124Expl1_E1_6_13prot_Offset573\interact.pep.xml	GHYTVGK		DAANNYAR.GHYTVGK.ESIDIVID	R	E	7	2	984.35	802.398	802.399	402.206	402.207	760.387	381.201	42.012	0.000365174	15.25	9.173	0.9481	2	0	154	160	0		Mod1: Acetyl (PeakApex: 42.0124, Theoretical: 42.0106)	GHYTvGK	G(9.90)H(9.90)Y(11.90)T(13.52)V(15.25)G(11.94)K(6.42)	V5	1	G(4.41)H(4.41)Y(4.41)T(4.41)V(4.41)G(3.15)K(0.00)	G(2)H(2)Y(2)T(2)V(2)G(1)K(0)	15.2505	7	13.5187	6	11.9179	5	4.4055	2	4.4055	2	0	TRUE	tr|A0A8D1RXR4|A0A8D1RXR4_PIG	A0A8D1RXR4	A0A8D1RXR4_PIG	TUBA8
M_Auvray_111124_171124_Expl1_E1_6_120K30.08286.08286.2	D:\MSFragger_results\MSFragger_MAuvray_111124_171124Expl1_E1_6_13prot_Offset573\interact.pep.xml	IREEYPDR		MGTIIISK.IREEYPDR.LMNTFSVM	K	L	8	2	984.765	1076.53	1076.52	539.27	539.27	1076.52	539.27	0	0.000132816	17.007	10.503	0.9994	2	1	155	162	0																			0	FALSE	tr|A0A287AHL4|A0A287AHL4_PIG	A0A287AHL4	A0A287AHL4_PIG	TUBB2A
M_Auvray_111124_171124_Expl1_E1_6_120K30.08289.08289.2	D:\MSFragger_results\MSFragger_MAuvray_111124_171124Expl1_E1_6_13prot_Offset573\interact.pep.xml	LSSPATLNSR		DNDIMIIK.LSSPATLNSR.VATVSIPR	K	V	10	2	984.972	1044.56	1044.56	523.285	523.287	1044.56	523.285	0.0026	2.31606e-05	20.041	0	1	2	0	98	107	0																			0	TRUE	sp|P00761|TRYP_PIG	P00761	TRYP_PIG
M_Auvray_111124_171124_Expl1_E1_6_120K30.08311.08311.3	D:\MSFragger_results\MSFragger_MAuvray_111124_171124Expl1_E1_6_13prot_Offset573\interact.pep.xml	IREEYPDR		MGTIIISK.IREEYPDR.LMNTFSVM	K	L	8	3	986.816	1076.53	1076.53	359.849	359.849	1076.52	359.849	0.0001	5.82439e-05	18.439	13.655	1	2	1	155	162	0																			0	FALSE	tr|A0A287AHL4|A0A287AHL4_PIG	A0A287AHL4	A0A287AHL4_PIG	TUBB2A
M_Auvray_111124_171124_Expl1_E1_6_120K30.08342.08342.2	D:\MSFragger_results\MSFragger_MAuvray_111124_171124Expl1_E1_6_13prot_Offset573\interact.pep.xml	PTYTNLNR		RRNIDIER.PTYTNLNR.LIGQIVSS	R	L	8	2	989.28	977.493	977.492	489.754	489.753	977.493	489.754	-0.0012	0.000547016	19.548	0	0.9971	2	0	222	229	0																			0	FALSE	sp|P02550|TBA1A_PIG	P02550	TBA1A_PIG	TUBA1A
M_Auvray_111124_171124_Expl1_E1_6_120K30.08406.08406.2	D:\MSFragger_results\MSFragger_MAuvray_111124_171124Expl1_E1_6_13prot_Offset573\interact.pep.xml	GHYTIGK		DAANNYAR.GHYTIGK.EIIDIVID	R	E	7	2	994.343	774.403	774.402	388.209	388.208	774.402	388.209	-0.0006	1.65672e-05	20.623	0	1	2	0	106	112	0																			0	FALSE	sp|P02550|TBA1A_PIG	P02550	TBA1A_PIG	TUBA1A
M_Auvray_111124_171124_Expl1_E1_6_120K30.08417.08417.3	D:\MSFragger_results\MSFragger_MAuvray_111124_171124Expl1_E1_6_13prot_Offset573\interact.pep.xml	ISVYYNEASSHK		DSDIQIER.ISVYYNEASSHK.YVPRAIIV	R	Y	12	3	995.102	1412.66	1412.66	471.893	471.894	1396.66	466.561	15.9974	0.000266993	15.794	0	0.9991	2	0	47	58	0		Mod1: Oxidation (PeakApex: 15.9974, Theoretical: 15.9949)	ISVYyNEASSHK	I(10.14)S(10.14)V(13.81)Y(13.81)Y(15.79)N(13.80)E(13.80)A(11.95)S(10.25)S(8.89)H(8.89)K(7.48)	Y5	1	I(0.00)S(0.00)V(0.00)Y(0.00)Y(3.82)N(3.82)E(3.82)A(3.82)S(3.82)S(3.82)H(3.82)K(3.82)	I(0)S(0)V(0)Y(0)Y(1)N(1)E(1)A(1)S(1)S(1)H(1)K(1)	15.7947	7	13.8082	6	13.8082	6	3.81914	1	3.81914	1	0	TRUE	tr|A0A5G2R693|A0A5G2R693_PIG	A0A5G2R693	A0A5G2R693_PIG	TUBB3
M_Auvray_111124_171124_Expl1_E1_6_120K30.08436.08436.2	D:\MSFragger_results\MSFragger_MAuvray_111124_171124Expl1_E1_6_13prot_Offset573\interact.pep.xml	LSVDYGK		FTSIIMER.LSVDYGK.KSKIEFSI	R	K	7	2	996.734	796.397	796.399	399.206	399.207	780.402	391.208	15.9969	0.000116212	17.239	0	0.9999	2	0	157	163	0		Mod1: Oxidation (PeakApex: 15.9974, Theoretical: 15.9949)	LSVDyGK	L(5.14)S(9.94)V(13.43)D(15.25)Y(17.24)G(15.27)K(13.54)	Y5	1	L(0.00)S(4.37)V(5.58)D(7.00)Y(8.67)G(8.67)K(8.67)	L(0)S(1)V(2)D(3)Y(4)G(4)K(4)	17.2397	8	15.2703	7	10.008	4	8.66632	4	8.66632	4	0	FALSE	sp|P02550|TBA1A_PIG	P02550	TBA1A_PIG	TUBA1A
M_Auvray_111124_171124_Expl1_E1_6_120K30.08440.08440.3	D:\MSFragger_results\MSFragger_MAuvray_111124_171124Expl1_E1_6_13prot_Offset573\interact.pep.xml	IREEFPDR		MGTIIISK.IREEFPDR.LMNTFSVV	K	L	8	3	997.011	1060.53	1060.53	354.517	354.517	1060.53	354.517	-0.0009	6.09186e-05	18.361	0	1	2	1	155	162	0																			0	TRUE	tr|A0A480UV25|A0A480UV25_PIG	A0A480UV25	A0A480UV25_PIG	TUBB4A
M_Auvray_111124_171124_Expl1_E1_6_120K30.08467.08467.2	D:\MSFragger_results\MSFragger_MAuvray_111124_171124Expl1_E1_6_13prot_Offset573\interact.pep.xml	LSVDYGKK		FTSIIMER.LSVDYGKK.SKIEFSIY	R	S	8	2	999.18	908.497	908.494	455.256	455.254	908.497	455.256	-0.0026	3.10814e-05	19.53	0	1	2	0	157	164	0																			0	FALSE	sp|P02550|TBA1A_PIG	P02550	TBA1A_PIG	TUBA1A
M_Auvray_111124_171124_Expl1_E1_6_120K30.08473.08473.2	D:\MSFragger_results\MSFragger_MAuvray_111124_171124Expl1_E1_6_13prot_Offset573\interact.pep.xml	IREEFPDR		MGTIIISK.IREEFPDR.LMNTFSVV	K	L	8	2	999.593	1060.53	1060.53	531.273	531.273	1060.53	531.272	0.0014	6.34965e-06	22.289	0	1	2	1	155	162	0																			0	TRUE	tr|A0A480UV25|A0A480UV25_PIG	A0A480UV25	A0A480UV25_PIG	TUBB4A
M_Auvray_111124_171124_Expl1_E1_6_120K30.08497.08497.2	D:\MSFragger_results\MSFragger_MAuvray_111124_171124Expl1_E1_6_13prot_Offset573\interact.pep.xml	EDMAALEK		EGEFSEAR.EDMAALEK.DYEEVGVD	R	D	8	2	1001.57	921.411	921.413	461.713	461.714	905.416	453.716	15.9962	2.55123e-05	19.873	0	1	2	0	423	430	0		Mod1: Oxidation (PeakApex: 15.9974, Theoretical: 15.9949)	EDmAALEK	E(12.96)D(16.11)M(19.87)A(16.16)A(16.16)L(12.89)E(11.15)K(9.25)	M3	1	E(4.14)D(7.44)M(9.00)A(7.44)A(7.44)L(4.87)E(4.87)K(4.87)	E(2)D(3)M(4)A(3)A(3)L(2)E(2)K(2)	19.8731	10	16.1581	8	13.2019	6	9.00285	4	9.00285	4	0	FALSE	sp|P02550|TBA1A_PIG	P02550	TBA1A_PIG	TUBA1A
M_Auvray_111124_171124_Expl1_E1_6_120K30.08506.08506.2	D:\MSFragger_results\MSFragger_MAuvray_111124_171124Expl1_E1_6_13prot_Offset573\interact.pep.xml	EDAANNYAR		PEQIITGK.EDAANNYAR.GHYTIGKE	K	G	9	2	1002.19	1022.44	1022.44	512.227	512.229	1022.44	512.228	0.0015	3.27718e-05	19.438	0	1	2	0	97	105	0																			0	FALSE	sp|P02550|TBA1A_PIG	P02550	TBA1A_PIG	TUBA1A
M_Auvray_111124_171124_Expl1_E1_6_120K30.08511.08511.2	D:\MSFragger_results\MSFragger_MAuvray_111124_171124Expl1_E1_6_13prot_Offset573\interact.pep.xml	EVDEQMLNVQNK		FRGRMSMK.EVDEQMLNVQNK.NSSYFVEW	K	N	12	2	1002.54	1461.67	1461.68	731.844	731.848	1445.68	723.848	16	0.00167687	12.602	0	0.9555	2	0	325	336	0		Mod1: Oxidation (PeakApex: 15.9974, Theoretical: 15.9949)	EVdeqmlNVQNK	E(7.13)V(7.13)D(12.60)E(12.60)Q(12.60)M(12.60)L(12.60)N(10.88)V(10.88)Q(9.42)N(7.85)K(7.85)	D3;E4;Q5;M6;L7	5	E(0.00)V(0.00)D(3.99)E(3.99)Q(3.99)M(3.99)L(3.99)N(3.99)V(3.99)Q(3.99)N(3.99)K(3.99)	E(0)V(0)D(1)E(1)Q(1)M(1)L(1)N(1)V(1)Q(1)N(1)K(1)	12.6023	5	10.8796	4	10.9851	4	3.98767	1	3.98767	1	0	FALSE	tr|A0A287AHL4|A0A287AHL4_PIG	A0A287AHL4	A0A287AHL4_PIG	TUBB2A
M_Auvray_111124_171124_Expl1_E1_6_120K30.08554.08554.3	D:\MSFragger_results\MSFragger_MAuvray_111124_171124Expl1_E1_6_13prot_Offset573\interact.pep.xml	IREEYPDR		MGTIIISK.IREEYPDR.LMNTFSVM	K	L	8	3	1005.82	1118.52	1118.54	373.846	373.853	1076.52	359.849	42.0124	0.000437019	14.938	0	0.8186	2	1	155	162	0		Mod1: Acetyl (PeakApex: 42.0124, Theoretical: 42.0106)	IREEyPDR	I(7.02)R(9.99)E(11.38)E(12.96)Y(14.94)P(13.25)D(12.17)R(7.92)	Y5	1	I(0.00)R(0.00)E(0.00)E(0.00)Y(0.00)P(0.00)D(0.00)R(0.00)	I(0)R(0)E(0)E(0)Y(0)P(0)D(0)R(0)	14.9388	7	13.2509	6	14.9388	7	0	0	0	0	0	FALSE	tr|A0A287AHL4|A0A287AHL4_PIG	A0A287AHL4	A0A287AHL4_PIG	TUBB2A
M_Auvray_111124_171124_Expl1_E1_6_120K30.08559.08559.3	D:\MSFragger_results\MSFragger_MAuvray_111124_171124Expl1_E1_6_13prot_Offset573\interact.pep.xml	IREEFPDR		MGTIIISK.IREEFPDR.LMNTFSVV	K	L	8	3	1006.54	1102.54	1102.54	368.521	368.522	1060.53	354.517	42.0127	0.000172286	16.555	0	0.994	2	1	155	162	0		Mod1: Acetyl (PeakApex: 42.0124, Theoretical: 42.0106)	IREEfPDR	I(12.71)R(11.48)E(13.01)E(14.55)F(15.12)P(13.44)D(12.32)R(7.88)	F5	1	I(4.03)R(2.81)E(2.81)E(2.81)F(2.81)P(0.00)D(0.00)R(0.00)	I(2)R(1)E(1)E(1)F(1)P(0)D(0)R(0)	15.1194	7	14.5462	7	16.5558	8	4.033	2	4.033	2	0	TRUE	tr|A0A480UV25|A0A480UV25_PIG	A0A480UV25	A0A480UV25_PIG	TUBB4A
M_Auvray_111124_171124_Expl1_E1_6_120K30.08578.08578.2	D:\MSFragger_results\MSFragger_MAuvray_111124_171124Expl1_E1_6_13prot_Offset573\interact.pep.xml	IREEYPDR		MGTIIISK.IREEYPDR.LMNTFSVM	K	L	8	2	1008.1	1076.53	1076.52	539.27	539.27	1076.52	539.27	-0.0001	6.34965e-06	22.289	14.575	1	2	1	155	162	0																			0	FALSE	tr|A0A287AHL4|A0A287AHL4_PIG	A0A287AHL4	A0A287AHL4_PIG	TUBB2A
M_Auvray_111124_171124_Expl1_E1_6_120K30.08582.08582.2	D:\MSFragger_results\MSFragger_MAuvray_111124_171124Expl1_E1_6_13prot_Offset573\interact.pep.xml	LSSPATLNSR		DNDIMIIK.LSSPATLNSR.VATVSIPR	K	V	10	2	1008.37	1044.56	1044.56	523.285	523.287	1044.56	523.285	0.0022	0.000261668	15.829	0	0.9995	2	0	98	107	0																			0	TRUE	sp|P00761|TRYP_PIG	P00761	TRYP_PIG
M_Auvray_111124_171124_Expl1_E1_6_120K30.08589.08589.3	D:\MSFragger_results\MSFragger_MAuvray_111124_171124Expl1_E1_6_13prot_Offset573\interact.pep.xml	IREEYPDR		MGTIIISK.IREEYPDR.LMNTFSVM	K	L	8	3	1009.1	1076.53	1076.53	359.849	359.849	1076.52	359.849	0.0002	5.79429e-05	18.448	13.69	1	2	1	155	162	0																			0	FALSE	tr|A0A287AHL4|A0A287AHL4_PIG	A0A287AHL4	A0A287AHL4_PIG	TUBB2A
M_Auvray_111124_171124_Expl1_E1_6_120K30.08596.08596.2	D:\MSFragger_results\MSFragger_MAuvray_111124_171124Expl1_E1_6_13prot_Offset573\interact.pep.xml	IREEFPDR		MGTIIISK.IREEFPDR.LMNTFSVV	K	L	8	2	1009.58	1060.53	1060.53	531.271	531.273	1060.53	531.272	0.0013	0.0197925	8.314	0	0.423	2	1	155	162	0																			0	TRUE	tr|A0A480UV25|A0A480UV25_PIG	A0A480UV25	A0A480UV25_PIG	TUBB4A
M_Auvray_111124_171124_Expl1_E1_6_120K30.08613.08613.2	D:\MSFragger_results\MSFragger_MAuvray_111124_171124Expl1_E1_6_13prot_Offset573\interact.pep.xml	PTYTNLNR		RRNIDIER.PTYTNLNR.LIGQIVSS	R	L	8	2	1011.59	977.494	977.492	489.754	489.753	977.493	489.754	-0.0011	0.000499172	20.707	0	0.9976	2	0	222	229	0																			0	FALSE	sp|P02550|TBA1A_PIG	P02550	TBA1A_PIG	TUBA1A
M_Auvray_111124_171124_Expl1_E1_6_120K30.08626.08626.3	D:\MSFragger_results\MSFragger_MAuvray_111124_171124Expl1_E1_6_13prot_Offset573\interact.pep.xml	ISVYYNEASSHK		DSDIQIER.ISVYYNEASSHK.YVPRAIIV	R	Y	12	3	1012.73	1395.66	1395.66	466.227	466.227	1396.66	466.561	-1.0017	0.00123951	13.127	0	0.9514	2	0	47	58	0		Mod1: Isotopic peak error (PeakApex: -1.0036, Theoretical: -1.0024); Mod1: Half of a disulfide bridge (Theoretical: -1.0078)																	0	TRUE	tr|A0A5G2R693|A0A5G2R693_PIG	A0A5G2R693	A0A5G2R693_PIG	TUBB3
M_Auvray_111124_171124_Expl1_E1_6_120K30.08636.08636.2	D:\MSFragger_results\MSFragger_MAuvray_111124_171124Expl1_E1_6_13prot_Offset573\interact.pep.xml	LSVDYGK		FTSIIMER.LSVDYGK.KSKIEFSI	R	K	7	2	1013.66	781.405	781.407	391.71	391.711	780.402	391.208	1.0047	0.00319154	11.484	0	0.6617	2	0	157	163	0		Mod1: First isotopic peak (PeakApex: 1.0032, Theoretical: 1.0024)																	0	FALSE	sp|P02550|TBA1A_PIG	P02550	TBA1A_PIG	TUBA1A
M_Auvray_111124_171124_Expl1_E1_6_120K30.08639.08639.3	D:\MSFragger_results\MSFragger_MAuvray_111124_171124Expl1_E1_6_13prot_Offset573\interact.pep.xml	ISVYYNEASSHK		DSDIQIER.ISVYYNEASSHK.YVPRAIIV	R	Y	12	3	1013.87	1397.66	1397.67	466.895	466.899	1396.66	466.561	1.0127	0.00189671	12.388	0	0.9768	2	0	47	58	0		Mod1: First isotopic peak (PeakApex: 1.0032, Theoretical: 1.0024)																	0	TRUE	tr|A0A5G2R693|A0A5G2R693_PIG	A0A5G2R693	A0A5G2R693_PIG	TUBB3
M_Auvray_111124_171124_Expl1_E1_6_120K30.08671.08671.2	D:\MSFragger_results\MSFragger_MAuvray_111124_171124Expl1_E1_6_13prot_Offset573\interact.pep.xml	GHYTIGK		DAANNYAR.GHYTIGK.EIIDIVID	R	E	7	2	1016.91	817.417	817.418	409.716	409.716	774.402	388.209	43.0161	9.56093e-05	17.578	0	0.9994	2	0	106	112	0			ghYTIGK	G(17.58)H(17.58)Y(14.12)T(11.27)I(5.74)G(4.26)K(0.00)	G1;H2	2	G(7.09)H(7.09)Y(5.44)T(4.18)I(0.00)G(0.00)K(0.00)	G(3)H(3)Y(2)T(1)I(0)G(0)K(0)	17.5785	8	14.116	6	10.4912	5	7.08732	3	7.08732	3	0	FALSE	sp|P02550|TBA1A_PIG	P02550	TBA1A_PIG	TUBA1A
M_Auvray_111124_171124_Expl1_E1_6_120K30.08707.08707.3	D:\MSFragger_results\MSFragger_MAuvray_111124_171124Expl1_E1_6_13prot_Offset573\interact.pep.xml	IREEYPDR		MGTIIISK.IREEYPDR.LMNTFSVM	K	L	8	3	1019.65	1076.53	1076.53	359.849	359.85	1076.52	359.849	0.0025	0.000452898	14.876	13.399	0.9972	2	1	155	162	0																			0	FALSE	tr|A0A287AHL4|A0A287AHL4_PIG	A0A287AHL4	A0A287AHL4_PIG	TUBB2A
M_Auvray_111124_171124_Expl1_E1_6_120K30.08711.08711.3	D:\MSFragger_results\MSFragger_MAuvray_111124_171124Expl1_E1_6_13prot_Offset573\interact.pep.xml	IREEFPDR		MGTIIISK.IREEFPDR.LMNTFSVV	K	L	8	3	1020.17	1060.53	1060.53	354.517	354.517	1060.53	354.517	-0.0009	6.23735e-05	18.32	0	1	2	1	155	162	0																			0	TRUE	tr|A0A480UV25|A0A480UV25_PIG	A0A480UV25	A0A480UV25_PIG	TUBB4A
M_Auvray_111124_171124_Expl1_E1_6_120K30.08715.08715.2	D:\MSFragger_results\MSFragger_MAuvray_111124_171124Expl1_E1_6_13prot_Offset573\interact.pep.xml	GHYTIGK		DAANNYAR.GHYTIGK.EIIDIVID	R	E	7	2	1020.45	774.404	774.405	388.209	388.21	774.402	388.209	0.0029	2.79254e-05	19.716	0	1	2	0	106	112	0																			0	FALSE	sp|P02550|TBA1A_PIG	P02550	TBA1A_PIG	TUBA1A
M_Auvray_111124_171124_Expl1_E1_6_120K30.08735.08735.2	D:\MSFragger_results\MSFragger_MAuvray_111124_171124Expl1_E1_6_13prot_Offset573\interact.pep.xml	IREEFPDR		MGTIIISK.IREEFPDR.LMNTFSVV	K	L	8	2	1022.08	1060.53	1060.53	531.272	531.273	1060.53	531.272	0.0013	6.02907e-06	22.379	0	1	2	1	155	162	0																			0	TRUE	tr|A0A480UV25|A0A480UV25_PIG	A0A480UV25	A0A480UV25_PIG	TUBB4A
M_Auvray_111124_171124_Expl1_E1_6_120K30.08737.08737.2	D:\MSFragger_results\MSFragger_MAuvray_111124_171124Expl1_E1_6_13prot_Offset573\interact.pep.xml	LSVDYGKK		FTSIIMER.LSVDYGKK.SKIEFSIY	R	S	8	2	1022.22	908.496	908.494	455.255	455.254	908.497	455.256	-0.0028	3.03739e-05	19.57	0	1	2	0	157	164	0																			0	FALSE	sp|P02550|TBA1A_PIG	P02550	TBA1A_PIG	TUBA1A
M_Auvray_111124_171124_Expl1_E1_6_120K30.08766.08766.2	D:\MSFragger_results\MSFragger_MAuvray_111124_171124Expl1_E1_6_13prot_Offset573\interact.pep.xml	EDMAALEK		EGEFSEAR.EDMAALEK.DYEEVGVD	R	D	8	2	1024.55	921.411	921.413	461.713	461.714	905.416	453.716	15.9967	6.23735e-05	18.32	0	1	2	0	423	430	0		Mod1: Oxidation (PeakApex: 15.9974, Theoretical: 15.9949)	EDmAALEK	E(13.12)D(14.83)M(18.32)A(14.76)A(14.76)L(11.67)E(9.93)K(7.99)	M3	1	E(4.30)D(7.65)M(9.11)A(7.60)A(7.60)L(4.80)E(4.80)K(4.80)	E(2)D(3)M(4)A(3)A(3)L(2)E(2)K(2)	18.3208	9	14.8263	7	12.0049	5	9.10718	4	9.10718	4	0	FALSE	sp|P02550|TBA1A_PIG	P02550	TBA1A_PIG	TUBA1A
M_Auvray_111124_171124_Expl1_E1_6_120K30.08783.08783.3	D:\MSFragger_results\MSFragger_MAuvray_111124_171124Expl1_E1_6_13prot_Offset573\interact.pep.xml	ISVYYNEASSHK		DSDIQIER.ISVYYNEASSHK.YVPRAIIV	R	Y	12	3	1025.72	1412.66	1412.66	471.892	471.894	1396.66	466.561	15.9984	0.000246037	15.936	0	0.9994	2	0	47	58	0		Mod1: Oxidation (PeakApex: 15.9974, Theoretical: 15.9949)	ISvyYNEASSHK	I(12.24)S(12.24)V(15.94)Y(15.94)Y(14.01)N(12.19)E(10.62)A(10.62)S(9.25)S(9.25)H(8.21)K(3.70)	V3;Y4	2	I(0.00)S(0.00)V(0.00)Y(0.00)Y(0.00)N(0.00)E(0.00)A(0.00)S(0.00)S(0.00)H(0.00)K(0.00)	I(0)S(0)V(0)Y(0)Y(0)N(0)E(0)A(0)S(0)S(0)H(0)K(0)	15.9368	7	14.011	6	15.9368	7	0	0	0	0	0	TRUE	tr|A0A5G2R693|A0A5G2R693_PIG	A0A5G2R693	A0A5G2R693_PIG	TUBB3
M_Auvray_111124_171124_Expl1_E1_6_120K30.08798.08798.2	D:\MSFragger_results\MSFragger_MAuvray_111124_171124Expl1_E1_6_13prot_Offset573\interact.pep.xml	NMMAACDPR		TQQMFDAK.NMMAACDPR.HGRYITVA	K	H	9	2	1027.19	1023.39	1023.39	512.705	512.705	1007.4	504.707	15.9962	0.00164721	12.633	0	0.9566	2	0	298	306	0		Mod1: Oxidation (PeakApex: 15.9974, Theoretical: 15.9949)	nmMAACDPR	N(12.63)M(12.63)M(10.72)A(8.01)A(8.01)C(8.01)D(8.01)P(6.16)R(2.33)	N1;M2	2	N(4.31)M(4.31)M(2.58)A(0.00)A(0.00)C(0.00)D(0.00)P(0.00)R(0.00)	N(2)M(2)M(1)A(0)A(0)C(0)D(0)P(0)R(0)	12.6336	6	10.7184	5	10.6582	5	4.30943	2	4.30943	2	0	FALSE	tr|A0A5G2R693|A0A5G2R693_PIG	A0A5G2R693	A0A5G2R693_PIG	TUBB3
M_Auvray_111124_171124_Expl1_E1_6_120K30.08807.08807.2	D:\MSFragger_results\MSFragger_MAuvray_111124_171124Expl1_E1_6_13prot_Offset573\interact.pep.xml	EVDEQMLNVQNK		FRGRMSMK.EVDEQMLNVQNK.NSSYFVEW	K	N	12	2	1027.82	1461.66	1461.68	731.837	731.847	1445.68	723.848	15.9968	0.00203119	12.269	0	0.9411	2	0	325	336	0		Mod1: Oxidation (PeakApex: 15.9974, Theoretical: 15.9949)	EVdeqmlnVQNK	E(8.48)V(8.48)D(12.27)E(12.27)Q(12.27)M(12.27)L(12.27)N(12.27)V(10.62)Q(9.15)N(7.31)K(3.79)	D3;E4;Q5;M6;L7;N8	6	E(0.00)V(0.00)D(0.00)E(0.00)Q(0.00)M(0.00)L(0.00)N(0.00)V(0.00)Q(0.00)N(0.00)K(0.00)	E(0)V(0)D(0)E(0)Q(0)M(0)L(0)N(0)V(0)Q(0)N(0)K(0)	12.2699	5	10.6161	4	12.2699	5	0	0	0	0	0	FALSE	tr|A0A287AHL4|A0A287AHL4_PIG	A0A287AHL4	A0A287AHL4_PIG	TUBB2A
M_Auvray_111124_171124_Expl1_E1_6_120K30.08839.08839.3	D:\MSFragger_results\MSFragger_MAuvray_111124_171124Expl1_E1_6_13prot_Offset573\interact.pep.xml	VREEYPDR		MGTIIISK.VREEYPDR.LMNTFSVV	K	L	8	3	1030.35	1062.51	1062.51	355.178	355.178	1062.51	355.177	0.0034	0.0107957	9.367	0	0.8006	2	1	155	162	0																			0	TRUE	tr|A0A5G2R693|A0A5G2R693_PIG	A0A5G2R693	A0A5G2R693_PIG	TUBB3
M_Auvray_111124_171124_Expl1_E1_6_120K30.08859.08859.3	D:\MSFragger_results\MSFragger_MAuvray_111124_171124Expl1_E1_6_13prot_Offset573\interact.pep.xml	IREEYPDR		MGTIIISK.IREEYPDR.LMNTFSVM	K	L	8	3	1032.17	1076.53	1076.53	359.849	359.85	1076.52	359.849	0.0023	5.82774e-05	18.438	13.69	1	2	1	155	162	0																			0	FALSE	tr|A0A287AHL4|A0A287AHL4_PIG	A0A287AHL4	A0A287AHL4_PIG	TUBB2A
M_Auvray_111124_171124_Expl1_E1_6_120K30.08863.08863.2	D:\MSFragger_results\MSFragger_MAuvray_111124_171124Expl1_E1_6_13prot_Offset573\interact.pep.xml	IREEYPDR		MGTIIISK.IREEYPDR.LMNTFSVM	K	L	8	2	1032.45	1076.53	1076.53	539.27	539.271	1076.52	539.27	0.0033	0.000882064	13.718	0	0.934	2	1	155	162	0																			0	FALSE	tr|A0A287AHL4|A0A287AHL4_PIG	A0A287AHL4	A0A287AHL4_PIG	TUBB2A
M_Auvray_111124_171124_Expl1_E1_6_120K30.08865.08865.2	D:\MSFragger_results\MSFragger_MAuvray_111124_171124Expl1_E1_6_13prot_Offset573\interact.pep.xml	LSVDYGK		FTSIIMER.LSVDYGK.KSKIEFSI	R	K	7	2	1032.59	796.385	796.396	399.2	399.205	780.402	391.208	15.994	0.00617661	10.337	0	0.8072	2	0	157	163	0		Mod1: Oxidation (PeakApex: 15.9974, Theoretical: 15.9949)	LSVDyGK	L(4.98)S(4.98)V(8.88)D(8.88)Y(10.34)G(8.88)K(7.34)	Y5	1	L(0.00)S(0.00)V(0.00)D(0.00)Y(3.44)G(3.44)K(3.44)	L(0)S(0)V(0)D(0)Y(1)G(1)K(1)	10.3373	4	8.88114	3	8.88114	3	3.44202	1	3.44202	1	0	FALSE	sp|P02550|TBA1A_PIG	P02550	TBA1A_PIG	TUBA1A
M_Auvray_111124_171124_Expl1_E1_6_120K30.08882.08882.2	D:\MSFragger_results\MSFragger_MAuvray_111124_171124Expl1_E1_6_13prot_Offset573\interact.pep.xml	PTYTNLNR		RRNIDIER.PTYTNLNR.LIGQIVSS	R	L	8	2	1033.76	993.487	993.491	497.751	497.753	977.493	489.754	15.9975	0.0144627	8.859	0	0.7542	2	0	222	229	0		Mod1: Oxidation (PeakApex: 15.9974, Theoretical: 15.9949)	ptYTNLNR	P(8.86)T(8.86)Y(7.19)T(5.60)N(4.38)L(4.38)N(4.38)R(0.00)	P1;T2	2	P(0.00)T(0.00)Y(0.00)T(0.00)N(0.00)L(0.00)N(0.00)R(0.00)	P(0)T(0)Y(0)T(0)N(0)L(0)N(0)R(0)	8.85974	4	7.18966	3	8.85974	4	0	0	0	0	0	FALSE	sp|P02550|TBA1A_PIG	P02550	TBA1A_PIG	TUBA1A
M_Auvray_111124_171124_Expl1_E1_6_120K30.08924.08924.2	D:\MSFragger_results\MSFragger_MAuvray_111124_171124Expl1_E1_6_13prot_Offset573\interact.pep.xml	PTYTNLNR		RRNIDIER.PTYTNLNR.LIGQIVSS	R	L	8	2	1037.3	977.493	977.491	489.754	489.753	977.493	489.754	-0.002	1.56495e-05	20.722	0	1	2	0	222	229	0																			0	FALSE	sp|P02550|TBA1A_PIG	P02550	TBA1A_PIG	TUBA1A
M_Auvray_111124_171124_Expl1_E1_6_120K30.08932.08932.3	D:\MSFragger_results\MSFragger_MAuvray_111124_171124Expl1_E1_6_13prot_Offset573\interact.pep.xml	EVDEQMLAIQSK		FRGRMSMK.EVDEQMLAIQSK.NSSYFVEW	K	N	12	3	1037.85	1470.66	1470.66	491.227	491.228	1389.68	464.234	80.9825	0.000409025	15.053	0	0.9392	2	0	325	336	0		Mod1: Unannotated mass-shift 80.9816 (PeakApex: 80.9816)	EVdeqmLAIQSK	E(12.06)V(12.06)D(15.05)E(15.05)Q(15.05)M(15.05)L(13.13)A(11.37)I(9.59)Q(8.26)S(6.84)K(3.00)	D3;E4;Q5;M6	4	E(0.00)V(0.00)D(0.00)E(0.00)Q(0.00)M(0.00)L(0.00)A(0.00)I(0.00)Q(0.00)S(0.00)K(0.00)	E(0)V(0)D(0)E(0)Q(0)M(0)L(0)A(0)I(0)Q(0)S(0)K(0)	15.0533	7	13.1347	6	15.0533	7	0	0	0	0	0	TRUE	tr|A0A5G2R693|A0A5G2R693_PIG	A0A5G2R693	A0A5G2R693_PIG	TUBB3
M_Auvray_111124_171124_Expl1_E1_6_120K30.08956.08956.2	D:\MSFragger_results\MSFragger_MAuvray_111124_171124Expl1_E1_6_13prot_Offset573\interact.pep.xml	EDAANNYAR		PEQIITGK.EDAANNYAR.GHYTIGKE	K	G	9	2	1039.83	1022.44	1022.44	512.228	512.229	1022.44	512.228	0.0021	0.000170608	16.572	0	0.9999	2	0	97	105	0																			0	FALSE	sp|P02550|TBA1A_PIG	P02550	TBA1A_PIG	TUBA1A
M_Auvray_111124_171124_Expl1_E1_6_120K30.08966.08966.3	D:\MSFragger_results\MSFragger_MAuvray_111124_171124Expl1_E1_6_13prot_Offset573\interact.pep.xml	EVDEQMLNVQNK		FRGRMSMK.EVDEQMLNVQNK.NSSYFVEW	K	N	12	3	1040.52	1461.68	1461.68	488.233	488.234	1445.68	482.901	15.9979	0.000950605	13.588	0	0.9703	2	0	325	336	0		Mod1: Oxidation (PeakApex: 15.9974, Theoretical: 15.9949)	EVdeqmLNVQNK	E(10.07)V(10.07)D(13.59)E(13.59)Q(13.59)M(13.59)L(11.78)N(10.08)V(10.08)Q(8.72)N(7.36)K(3.52)	D3;E4;Q5;M6	4	E(0.00)V(0.00)D(0.00)E(0.00)Q(0.00)M(0.00)L(0.00)N(0.00)V(0.00)Q(0.00)N(0.00)K(0.00)	E(0)V(0)D(0)E(0)Q(0)M(0)L(0)N(0)V(0)Q(0)N(0)K(0)	13.5887	6	11.7792	5	13.5887	6	0	0	0	0	0	FALSE	tr|A0A287AHL4|A0A287AHL4_PIG	A0A287AHL4	A0A287AHL4_PIG	TUBB2A
M_Auvray_111124_171124_Expl1_E1_6_120K30.09014.09014.3	D:\MSFragger_results\MSFragger_MAuvray_111124_171124Expl1_E1_6_13prot_Offset573\interact.pep.xml	IREEFPDR		MGTIIISK.IREEFPDR.LMNTFSVV	K	L	8	3	1044.47	1060.53	1060.53	354.517	354.517	1060.53	354.517	-0.0007	5.87489e-05	18.424	0	1	2	1	155	162	0																			0	TRUE	tr|A0A480UV25|A0A480UV25_PIG	A0A480UV25	A0A480UV25_PIG	TUBB4A
M_Auvray_111124_171124_Expl1_E1_6_120K30.09015.09015.2	D:\MSFragger_results\MSFragger_MAuvray_111124_171124Expl1_E1_6_13prot_Offset573\interact.pep.xml	IREEFPDR		MGTIIISK.IREEFPDR.LMNTFSVV	K	L	8	2	1044.54	1060.53	1060.53	531.273	531.273	1060.53	531.272	0.0012	6.33505e-06	22.293	0	1	2	1	155	162	0																			0	TRUE	tr|A0A480UV25|A0A480UV25_PIG	A0A480UV25	A0A480UV25_PIG	TUBB4A
M_Auvray_111124_171124_Expl1_E1_6_120K30.09022.09022.2	D:\MSFragger_results\MSFragger_MAuvray_111124_171124Expl1_E1_6_13prot_Offset573\interact.pep.xml	LSVDYGK		FTSIIMER.LSVDYGK.KSKIEFSI	R	K	7	2	1045.02	780.401	780.404	391.208	391.209	780.402	391.208	0.002	0.000233749	16.025	0	0.9996	2	0	157	163	0																			0	FALSE	sp|P02550|TBA1A_PIG	P02550	TBA1A_PIG	TUBA1A
M_Auvray_111124_171124_Expl1_E1_6_120K30.09033.09033.2	D:\MSFragger_results\MSFragger_MAuvray_111124_171124Expl1_E1_6_13prot_Offset573\interact.pep.xml	VATVSLPR		SPATINSR.VATVSLPR.SCAAAGTE	R	S	8	2	1045.78	841.504	841.504	421.759	421.76	841.502	421.758	0.0022	4.03645e-05	19.076	0	1	2	0	108	115	0																			0	TRUE	sp|P00761|TRYP_PIG	P00761	TRYP_PIG
M_Auvray_111124_171124_Expl1_E1_6_120K30.09038.09038.3	D:\MSFragger_results\MSFragger_MAuvray_111124_171124Expl1_E1_6_13prot_Offset573\interact.pep.xml	EVDEQMLNVQNK		FRGRMSMK.EVDEQMLNVQNK.NSSYFVEW	K	N	12	3	1046.13	1461.67	1461.68	488.23	488.234	1445.68	482.901	15.9979	3.28852e-05	19.432	0	1	2	0	325	336	0		Mod1: Oxidation (PeakApex: 15.9974, Theoretical: 15.9949)	EVDEQmLNVQNK	E(12.89)V(14.17)D(15.86)E(15.86)Q(15.86)M(19.43)L(15.83)N(13.96)V(13.96)Q(12.26)N(10.42)K(8.56)	M6	1	E(2.81)V(2.81)D(2.81)E(2.81)Q(2.81)M(5.51)L(2.71)N(2.71)V(2.71)Q(2.71)N(2.71)K(2.71)	E(1)V(1)D(1)E(1)Q(1)M(2)L(1)N(1)V(1)Q(1)N(1)K(1)	19.4324	10	15.8583	8	15.9304	8	5.51307	2	5.51307	2	0	FALSE	tr|A0A287AHL4|A0A287AHL4_PIG	A0A287AHL4	A0A287AHL4_PIG	TUBB2A
M_Auvray_111124_171124_Expl1_E1_6_120K30.09039.09039.2	D:\MSFragger_results\MSFragger_MAuvray_111124_171124Expl1_E1_6_13prot_Offset573\interact.pep.xml	ISVYYNEASSHK		DSDIQIER.ISVYYNEASSHK.YVPRAIIV	R	Y	12	2	1046.2	1413.66	1413.66	707.837	707.84	1396.66	699.338	17.0024	4.39795e-05	18.927	0	1	2	0	47	58	0		Mod1: First isotopic peak, Mod2: Oxidation (PeakApex: 17.0006)	ISVYyNEASSHK	I(8.56)S(8.56)V(14.68)Y(16.74)Y(18.93)N(16.80)E(16.80)A(14.88)S(13.10)S(13.10)H(12.92)K(12.92)	Y5	1	I(0.00)S(0.00)V(3.85)Y(5.52)Y(7.19)N(7.19)E(7.19)A(7.19)S(7.19)S(7.19)H(7.19)K(7.19)	I(0)S(0)V(1)Y(2)Y(3)N(3)E(3)A(3)S(3)S(3)H(3)K(3)	18.927	8	16.796	7	14.2883	6	7.18926	3	7.18926	3	0	TRUE	tr|A0A5G2R693|A0A5G2R693_PIG	A0A5G2R693	A0A5G2R693_PIG	TUBB3
M_Auvray_111124_171124_Expl1_E1_6_120K30.09045.09045.2	D:\MSFragger_results\MSFragger_MAuvray_111124_171124Expl1_E1_6_13prot_Offset573\interact.pep.xml	EDMAALEK		EGEFSEAR.EDMAALEK.DYEEVGVD	R	D	8	2	1046.93	921.411	921.413	461.713	461.714	905.416	453.716	15.997	6.23735e-05	18.32	0	1	2	0	423	430	0		Mod1: Oxidation (PeakApex: 15.9974, Theoretical: 15.9949)	EDmAALEK	E(13.10)D(14.78)M(18.32)A(14.74)A(14.74)L(11.73)E(9.96)K(7.93)	M3	1	E(4.26)D(7.37)M(8.94)A(7.29)A(7.29)L(4.68)E(4.68)K(4.68)	E(2)D(3)M(4)A(3)A(3)L(2)E(2)K(2)	18.3203	9	14.7845	7	12.0943	5	8.93753	4	8.93753	4	0	FALSE	sp|P02550|TBA1A_PIG	P02550	TBA1A_PIG	TUBA1A
M_Auvray_111124_171124_Expl1_E1_6_120K30.09048.09048.2	D:\MSFragger_results\MSFragger_MAuvray_111124_171124Expl1_E1_6_13prot_Offset573\interact.pep.xml	LSVDYGKK		FTSIIMER.LSVDYGKK.SKIEFSIY	R	S	8	2	1047.13	908.496	908.494	455.255	455.254	908.497	455.256	-0.0028	5.3827e-05	18.576	0	1	2	0	157	164	0																			0	FALSE	sp|P02550|TBA1A_PIG	P02550	TBA1A_PIG	TUBA1A
M_Auvray_111124_171124_Expl1_E1_6_120K30.09061.09061.2	D:\MSFragger_results\MSFragger_MAuvray_111124_171124Expl1_E1_6_13prot_Offset573\interact.pep.xml	GHYTIGK		DAANNYAR.GHYTIGK.EIIDIVID	R	E	7	2	1048.03	774.403	774.405	388.209	388.21	774.402	388.209	0.0025	1.46724e-05	20.834	0	1	2	0	106	112	0																			0	FALSE	sp|P02550|TBA1A_PIG	P02550	TBA1A_PIG	TUBA1A
M_Auvray_111124_171124_Expl1_E1_6_120K30.09070.09070.2	D:\MSFragger_results\MSFragger_MAuvray_111124_171124Expl1_E1_6_13prot_Offset573\interact.pep.xml	LSLDYGK		FTSIIMER.LSLDYGK.KSKIEFAI	R	K	7	2	1048.66	810.406	810.407	406.21	406.211	794.417	398.216	15.9892	0.00726524	10.055	0	0.7872	2	0	205	211	0		Mod1: Oxidation (Theoretical: 15.9949)	LSldyGK	L(4.70)S(6.72)L(10.06)D(10.06)Y(10.06)G(8.69)K(7.76)	L3;D4;Y5	3	L(0.00)S(4.42)L(4.42)D(4.42)Y(4.42)G(4.42)K(4.42)	L(0)S(1)L(1)D(1)Y(1)G(1)K(1)	10.0551	4	8.68992	3	8.03484	3	4.42164	1	4.42164	1	0	TRUE	tr|A0A8D1RXR4|A0A8D1RXR4_PIG	A0A8D1RXR4	A0A8D1RXR4_PIG	TUBA8
M_Auvray_111124_171124_Expl1_E1_6_120K30.09076.09076.3	D:\MSFragger_results\MSFragger_MAuvray_111124_171124Expl1_E1_6_13prot_Offset573\interact.pep.xml	ISVYYNEASSHK		DSDIQIER.ISVYYNEASSHK.YVPRAIIV	R	Y	12	3	1049.38	1412.66	1412.66	471.893	471.894	1396.66	466.561	15.9978	7.94786e-08	29.899	0	1	2	0	47	58	0		Mod1: Oxidation (PeakApex: 15.9974, Theoretical: 15.9949)	ISVYyNEASSHK	I(14.29)S(19.12)V(23.51)Y(27.37)Y(29.90)N(27.33)E(24.92)A(22.57)S(20.31)S(18.22)H(18.06)K(16.21)	Y5	1	I(0.00)S(2.97)V(4.27)Y(6.22)Y(8.12)N(8.12)E(8.12)A(8.12)S(8.12)S(8.12)H(8.12)K(8.12)	I(0)S(1)V(2)Y(3)Y(4)N(4)E(4)A(4)S(4)S(4)H(4)K(4)	29.8992	14	27.3711	13	22.3793	11	8.1188	4	8.1188	4	0	TRUE	tr|A0A5G2R693|A0A5G2R693_PIG	A0A5G2R693	A0A5G2R693_PIG	TUBB3
M_Auvray_111124_171124_Expl1_E1_6_120K30.09107.09107.2	D:\MSFragger_results\MSFragger_MAuvray_111124_171124Expl1_E1_6_13prot_Offset573\interact.pep.xml	EVDEQMLNVQNK		FRGRMSMK.EVDEQMLNVQNK.NSSYFVEW	K	N	12	2	1051.84	1461.67	1461.68	731.842	731.847	1445.68	723.848	15.9965	3.92419e-09	35.125	9.531	1	2	0	325	336	0		Mod1: Oxidation (PeakApex: 15.9974, Theoretical: 15.9949)	EVDEQmLNVQNK	E(18.33)V(18.33)D(22.39)E(26.41)Q(30.62)M(35.13)L(30.61)N(26.34)V(24.12)Q(20.26)N(18.18)K(16.39)	M6	1	E(5.83)V(5.83)D(9.87)E(11.02)Q(12.53)M(14.28)L(12.61)N(11.24)V(11.24)Q(8.45)N(8.45)K(8.45)	E(3)V(3)D(4)E(5)Q(6)M(7)L(6)N(5)V(5)Q(4)N(4)K(4)	35.1253	17	30.6243	15	20.4359	10	14.2798	7	14.2798	7	0	FALSE	tr|A0A287AHL4|A0A287AHL4_PIG	A0A287AHL4	A0A287AHL4_PIG	TUBB2A
M_Auvray_111124_171124_Expl1_E1_6_120K30.09160.09160.3	D:\MSFragger_results\MSFragger_MAuvray_111124_171124Expl1_E1_6_13prot_Offset573\interact.pep.xml	IREEYPDR		MGTIIISK.IREEYPDR.LMNTFSVM	K	L	8	3	1056.17	1076.53	1076.53	359.849	359.85	1076.52	359.849	0.0033	6.03601e-05	18.377	13.594	1	2	1	155	162	0																			0	FALSE	tr|A0A287AHL4|A0A287AHL4_PIG	A0A287AHL4	A0A287AHL4_PIG	TUBB2A
M_Auvray_111124_171124_Expl1_E1_6_120K30.09177.09177.2	D:\MSFragger_results\MSFragger_MAuvray_111124_171124Expl1_E1_6_13prot_Offset573\interact.pep.xml	NMMAACDPR		TQQMFDAK.NMMAACDPR.HGRYITVA	K	H	9	2	1057.34	1023.39	1023.39	512.705	512.704	1007.4	504.707	15.9956	0.000660313	14.221	0	0.9909	2	0	298	306	0		Mod1: Oxidation (PeakApex: 15.9974, Theoretical: 15.9949)	nmMAACDPR	N(14.22)M(14.22)M(10.80)A(6.87)A(5.69)C(5.69)D(5.69)P(3.86)R(0.00)	N1;M2	2	N(4.21)M(4.21)M(2.46)A(0.00)A(0.00)C(0.00)D(0.00)P(0.00)R(0.00)	N(2)M(2)M(1)A(0)A(0)C(0)D(0)P(0)R(0)	14.2219	7	10.7996	5	10.0163	5	4.20553	2	4.20553	2	0	FALSE	tr|A0A5G2R693|A0A5G2R693_PIG	A0A5G2R693	A0A5G2R693_PIG	TUBB3
M_Auvray_111124_171124_Expl1_E1_6_120K30.09179.09179.3	D:\MSFragger_results\MSFragger_MAuvray_111124_171124Expl1_E1_6_13prot_Offset573\interact.pep.xml	VREEYPDR		MGTIIISK.VREEYPDR.LMNTFSVV	K	L	8	3	1057.48	1062.51	1062.51	355.178	355.178	1062.51	355.177	0.0031	0.00833201	9.817	0	0.8111	2	1	155	162	0																			0	TRUE	tr|A0A5G2R693|A0A5G2R693_PIG	A0A5G2R693	A0A5G2R693_PIG	TUBB3
M_Auvray_111124_171124_Expl1_E1_6_120K30.09180.09180.2	D:\MSFragger_results\MSFragger_MAuvray_111124_171124Expl1_E1_6_13prot_Offset573\interact.pep.xml	IREEYPDR		MGTIIISK.IREEYPDR.LMNTFSVM	K	L	8	2	1057.55	1076.53	1076.53	539.27	539.272	1076.52	539.27	0.0037	0.00125242	13.109	0	0.8845	2	1	155	162	0																			0	FALSE	tr|A0A287AHL4|A0A287AHL4_PIG	A0A287AHL4	A0A287AHL4_PIG	TUBB2A
M_Auvray_111124_171124_Expl1_E1_6_120K30.09211.09211.3	D:\MSFragger_results\MSFragger_MAuvray_111124_171124Expl1_E1_6_13prot_Offset573\interact.pep.xml	EVDEQMLNVQNK		FRGRMSMK.EVDEQMLNVQNK.NSSYFVEW	K	N	12	3	1060	1461.67	1461.68	488.23	488.234	1445.68	482.901	15.9979	0.000601174	14.384	0	0.9889	2	0	325	336	0		Mod1: Oxidation (PeakApex: 15.9974, Theoretical: 15.9949)	EVDEQmLNVQNK	E(10.03)V(10.03)D(13.20)E(13.20)Q(13.20)M(14.38)L(12.60)N(10.91)V(10.91)Q(9.47)N(7.93)K(4.35)	M6	1	E(0.00)V(0.00)D(0.00)E(0.00)Q(0.00)M(0.00)L(0.00)N(0.00)V(0.00)Q(0.00)N(0.00)K(0.00)	E(0)V(0)D(0)E(0)Q(0)M(0)L(0)N(0)V(0)Q(0)N(0)K(0)	14.3841	7	13.2011	6	14.3841	7	0	0	0	0	0	FALSE	tr|A0A287AHL4|A0A287AHL4_PIG	A0A287AHL4	A0A287AHL4_PIG	TUBB2A
M_Auvray_111124_171124_Expl1_E1_6_120K30.09218.09218.2	D:\MSFragger_results\MSFragger_MAuvray_111124_171124Expl1_E1_6_13prot_Offset573\interact.pep.xml	PTYTNLNR		RRNIDIER.PTYTNLNR.LIGQIVSS	R	L	8	2	1060.73	977.493	977.491	489.754	489.753	977.493	489.754	-0.0017	7.62957e-05	17.97	0	1	2	0	222	229	0																			0	FALSE	sp|P02550|TBA1A_PIG	P02550	TBA1A_PIG	TUBA1A
M_Auvray_111124_171124_Expl1_E1_6_120K30.09245.09245.2	D:\MSFragger_results\MSFragger_MAuvray_111124_171124Expl1_E1_6_13prot_Offset573\interact.pep.xml	GHYTIGK		DAANNYAR.GHYTIGK.EIIDIVID	R	E	7	2	1062.91	774.403	774.404	388.209	388.209	774.402	388.209	0.0018	1.68364e-05	20.595	0	1	2	0	106	112	0																			0	FALSE	sp|P02550|TBA1A_PIG	P02550	TBA1A_PIG	TUBA1A
M_Auvray_111124_171124_Expl1_E1_6_120K30.09275.09275.3	D:\MSFragger_results\MSFragger_MAuvray_111124_171124Expl1_E1_6_13prot_Offset573\interact.pep.xml	EVDEQMLNVQNK		FRGRMSMK.EVDEQMLNVQNK.NSSYFVEW	K	N	12	3	1065.3	1461.67	1461.68	488.23	488.234	1445.68	482.901	15.998	9.13061e-06	21.658	9.284	1	2	0	325	336	0		Mod1: Oxidation (PeakApex: 15.9974, Theoretical: 15.9949)	EVDEQmLNVQNK	E(13.19)V(13.19)D(14.66)E(16.03)Q(17.88)M(21.66)L(17.85)N(15.77)V(15.77)Q(13.89)N(11.91)K(10.12)	M6	1	E(2.98)V(2.98)D(2.98)E(2.98)Q(5.64)M(7.19)L(4.22)N(4.22)V(4.22)Q(4.22)N(4.22)K(4.22)	E(1)V(1)D(1)E(1)Q(2)M(3)L(2)N(2)V(2)Q(2)N(2)K(2)	21.6585	11	17.8801	9	16.116	8	7.19497	3	7.19497	3	0	FALSE	tr|A0A287AHL4|A0A287AHL4_PIG	A0A287AHL4	A0A287AHL4_PIG	TUBB2A
M_Auvray_111124_171124_Expl1_E1_6_120K30.09306.09306.3	D:\MSFragger_results\MSFragger_MAuvray_111124_171124Expl1_E1_6_13prot_Offset573\interact.pep.xml	IREEFPDR		MGTIIISK.IREEFPDR.LMNTFSVV	K	L	8	3	1067.76	1060.53	1060.53	354.517	354.517	1060.53	354.517	-0.0009	5.7544e-05	18.46	0	1	2	1	155	162	0																			0	TRUE	tr|A0A480UV25|A0A480UV25_PIG	A0A480UV25	A0A480UV25_PIG	TUBB4A
M_Auvray_111124_171124_Expl1_E1_6_120K30.09310.09310.2	D:\MSFragger_results\MSFragger_MAuvray_111124_171124Expl1_E1_6_13prot_Offset573\interact.pep.xml	IREEFPDR		MGTIIISK.IREEFPDR.LMNTFSVV	K	L	8	2	1068.04	1060.53	1060.53	531.273	531.273	1060.53	531.272	0.0011	1.86638e-05	20.416	0	1	2	1	155	162	0																			0	TRUE	tr|A0A480UV25|A0A480UV25_PIG	A0A480UV25	A0A480UV25_PIG	TUBB4A
M_Auvray_111124_171124_Expl1_E1_6_120K30.09312.09312.2	D:\MSFragger_results\MSFragger_MAuvray_111124_171124Expl1_E1_6_13prot_Offset573\interact.pep.xml	LSVDYGK		FTSIIMER.LSVDYGK.KSKIEFSI	R	K	7	2	1068.18	780.402	780.404	391.208	391.209	780.402	391.208	0.002	0.000614469	14.346	0	0.9964	2	0	157	163	0																			0	FALSE	sp|P02550|TBA1A_PIG	P02550	TBA1A_PIG	TUBA1A
M_Auvray_111124_171124_Expl1_E1_6_120K30.09320.09320.4	D:\MSFragger_results\MSFragger_MAuvray_111124_171124Expl1_E1_6_13prot_Offset573\interact.pep.xml	MREIVHIQAGQCGNQIGAK		.MREIVHIQAGQCGNQIGAK.FWEVISDE	-	F	19	4	1068.73	2052.02	2052.02	514.011	514.012	2052.04	514.016	-0.0163	0.030479	7.564	0	0.8871	2	1	1	19	0																			0	FALSE	tr|A0A5G2R693|A0A5G2R693_PIG	A0A5G2R693	A0A5G2R693_PIG	TUBB3
M_Auvray_111124_171124_Expl1_E1_6_120K30.09337.09337.2	D:\MSFragger_results\MSFragger_MAuvray_111124_171124Expl1_E1_6_13prot_Offset573\interact.pep.xml	EDMAALEK		EGEFSEAR.EDMAALEK.DYEEVGVD	R	D	8	2	1070.22	921.411	921.413	461.713	461.714	905.416	453.716	15.9968	2.80059e-05	19.711	0	1	2	0	423	430	0		Mod1: Oxidation (PeakApex: 15.9974, Theoretical: 15.9949)	EDmAALEK	E(12.74)D(15.88)M(19.71)A(17.92)A(17.92)L(14.44)E(12.49)K(10.36)	M3	1	E(3.94)D(7.17)M(8.72)A(8.68)A(8.68)L(6.06)E(6.06)K(6.06)	E(2)D(3)M(4)A(4)A(4)L(3)E(3)K(3)	19.7117	10	17.9204	9	13.1022	6	8.71573	4	10.0013	5	0	FALSE	sp|P02550|TBA1A_PIG	P02550	TBA1A_PIG	TUBA1A
M_Auvray_111124_171124_Expl1_E1_6_120K30.09345.09345.2	D:\MSFragger_results\MSFragger_MAuvray_111124_171124Expl1_E1_6_13prot_Offset573\interact.pep.xml	LSVDYGKK		FTSIIMER.LSVDYGKK.SKIEFSIY	R	S	8	2	1070.78	908.497	908.494	455.256	455.254	908.497	455.256	-0.0029	5.28749e-05	18.607	0	1	2	0	157	164	0																			0	FALSE	sp|P02550|TBA1A_PIG	P02550	TBA1A_PIG	TUBA1A
M_Auvray_111124_171124_Expl1_E1_6_120K30.09366.09366.2	D:\MSFragger_results\MSFragger_MAuvray_111124_171124Expl1_E1_6_13prot_Offset573\interact.pep.xml	ISVYYNEASSHK		DSDIQIER.ISVYYNEASSHK.YVPRAIIV	R	Y	12	2	1072.3	1412.66	1412.66	707.335	707.339	1396.66	699.338	16.0015	0.000427317	14.977	0	0.9962	2	0	47	58	0		Mod1: Oxidation (PeakApex: 15.9974, Theoretical: 15.9949)	ISVyYNEASSHK	I(6.99)S(8.61)V(13.02)Y(14.98)Y(14.89)N(13.07)E(13.07)A(13.07)S(13.07)S(11.48)H(12.95)K(12.95)	Y4	1	I(0.00)S(3.86)V(3.86)Y(5.66)Y(7.07)N(7.07)E(7.07)A(7.07)S(7.07)S(7.07)H(7.07)K(7.07)	I(0)S(1)V(1)Y(2)Y(3)N(3)E(3)A(3)S(3)S(3)H(3)K(3)	14.9777	6	14.8888	6	12.8631	5	7.0723	3	7.0723	3	0	TRUE	tr|A0A5G2R693|A0A5G2R693_PIG	A0A5G2R693	A0A5G2R693_PIG	TUBB3
M_Auvray_111124_171124_Expl1_E1_6_120K30.09368.09368.3	D:\MSFragger_results\MSFragger_MAuvray_111124_171124Expl1_E1_6_13prot_Offset573\interact.pep.xml	ISVYYNEASSHK		DSDIQIER.ISVYYNEASSHK.YVPRAIIV	R	Y	12	3	1072.68	1412.66	1412.66	471.893	471.894	1396.66	466.561	15.9976	4.39036e-06	22.93	0	1	2	0	47	58	0		Mod1: Oxidation (PeakApex: 15.9974, Theoretical: 15.9949)	ISVyYNEASSHK	I(14.40)S(17.32)V(19.38)Y(22.93)Y(22.85)N(22.72)E(20.52)A(18.37)S(16.32)S(16.32)H(16.20)K(14.51)	Y4	1	I(0.00)S(0.00)V(0.00)Y(3.88)Y(5.02)N(6.39)E(6.39)A(6.39)S(6.39)S(6.39)H(6.39)K(6.39)	I(0)S(0)V(0)Y(1)Y(2)N(3)E(3)A(3)S(3)S(3)H(3)K(3)	22.9309	11	22.8503	11	22.5295	11	6.38741	3	6.38741	3	0	TRUE	tr|A0A5G2R693|A0A5G2R693_PIG	A0A5G2R693	A0A5G2R693_PIG	TUBB3
M_Auvray_111124_171124_Expl1_E1_6_120K30.09372.09372.2	D:\MSFragger_results\MSFragger_MAuvray_111124_171124Expl1_E1_6_13prot_Offset573\interact.pep.xml	EDMAALEK		EGEFSEAR.EDMAALEK.DYEEVGVD	R	D	8	2	1072.96	905.418	905.414	453.716	453.714	905.416	453.716	-0.0022	9.58297e-05	17.574	0	1	2	0	423	430	0																			0	FALSE	sp|P02550|TBA1A_PIG	P02550	TBA1A_PIG	TUBA1A
M_Auvray_111124_171124_Expl1_E1_6_120K30.09374.09374.2	D:\MSFragger_results\MSFragger_MAuvray_111124_171124Expl1_E1_6_13prot_Offset573\interact.pep.xml	LSLDYGK		FTSIIMER.LSLDYGK.KSKIEFAI	R	K	7	2	1073.1	810.405	810.408	406.21	406.211	794.417	398.216	15.9902	0.0054325	10.56	0	0.8244	2	0	205	211	0		Mod1: Oxidation (Theoretical: 15.9949)	LSldyGK	L(8.96)S(6.90)L(10.56)D(10.56)Y(10.56)G(9.15)K(8.03)	L3;D4;Y5	3	L(3.81)S(4.38)L(4.38)D(4.38)Y(4.38)G(4.38)K(4.38)	L(1)S(1)L(1)D(1)Y(1)G(1)K(1)	10.5607	4	9.14786	3	8.80842	3	4.37514	1	8.1901	2	0	TRUE	tr|A0A8D1RXR4|A0A8D1RXR4_PIG	A0A8D1RXR4	A0A8D1RXR4_PIG	TUBA8
M_Auvray_111124_171124_Expl1_E1_6_120K30.09384.09384.2	D:\MSFragger_results\MSFragger_MAuvray_111124_171124Expl1_E1_6_13prot_Offset573\interact.pep.xml	LSSPATLNSR		DNDIMIIK.LSSPATLNSR.VATVSIPR	K	V	10	2	1073.79	1044.56	1044.56	523.285	523.287	1044.56	523.285	0.0033	8.06771e-06	21.873	0	1	2	0	98	107	0																			0	TRUE	sp|P00761|TRYP_PIG	P00761	TRYP_PIG
M_Auvray_111124_171124_Expl1_E1_6_120K30.09399.09399.2	D:\MSFragger_results\MSFragger_MAuvray_111124_171124Expl1_E1_6_13prot_Offset573\interact.pep.xml	EVDEQMLNVQNK		FRGRMSMK.EVDEQMLNVQNK.NSSYFVEW	K	N	12	2	1075.14	1461.67	1461.68	731.841	731.846	1445.68	723.848	15.9962	3.95594e-09	35.111	0	1	2	0	325	336	0		Mod1: Oxidation (PeakApex: 15.9974, Theoretical: 15.9949)	EVDEQmLNVQNK	E(16.94)V(18.34)D(22.32)E(26.33)Q(30.62)M(35.11)L(30.57)N(28.22)V(26.00)Q(21.96)N(19.88)K(18.07)	M6	1	E(4.44)V(4.44)D(8.34)E(9.56)Q(11.07)M(12.85)L(11.21)N(11.21)V(11.21)Q(8.41)N(8.41)K(8.41)	E(2)V(2)D(3)E(4)Q(5)M(6)L(5)N(5)V(5)Q(4)N(4)K(4)	35.1118	17	30.6204	15	22.1626	11	12.847	6	12.847	6	0	FALSE	tr|A0A287AHL4|A0A287AHL4_PIG	A0A287AHL4	A0A287AHL4_PIG	TUBB2A
M_Auvray_111124_171124_Expl1_E1_6_120K30.09435.09435.2	D:\MSFragger_results\MSFragger_MAuvray_111124_171124Expl1_E1_6_13prot_Offset573\interact.pep.xml	EVDEQMLSVQSK		FRGRMSMK.EVDEQMLSVQSK.NSSYFVEW	K	N	12	2	1077.96	1407.66	1407.66	704.835	704.839	1391.66	696.837	16.003	4.2658e-08	30.98	9.269	1	2	0	325	336	0		Mod1: Oxidation (PeakApex: 15.9974, Theoretical: 15.9949)	EVDEQmLSVQSK	E(15.42)V(15.42)D(19.33)E(22.95)Q(26.82)M(30.98)L(26.77)S(24.40)V(22.19)Q(20.06)S(17.99)K(16.19)	M6	1	E(2.98)V(2.98)D(6.92)E(8.08)Q(9.58)M(11.36)L(8.38)S(8.38)V(8.38)Q(8.38)S(8.38)K(8.38)	E(1)V(1)D(2)E(3)Q(4)M(5)L(4)S(4)V(4)Q(4)S(4)K(4)	30.9805	15	26.8241	13	20.2559	10	11.3569	5	11.3569	5	0	TRUE	tr|A0A480UV25|A0A480UV25_PIG	A0A480UV25	A0A480UV25_PIG	TUBB4A
M_Auvray_111124_171124_Expl1_E1_6_120K30.09465.09465.2	D:\MSFragger_results\MSFragger_MAuvray_111124_171124Expl1_E1_6_13prot_Offset573\interact.pep.xml	EDAANNYAR		PEQIITGK.EDAANNYAR.GHYTIGKE	K	G	9	2	1080.35	1022.44	1022.44	512.229	512.229	1022.44	512.228	0.002	0.000167977	16.599	0	0.9999	2	0	97	105	0																			0	FALSE	sp|P02550|TBA1A_PIG	P02550	TBA1A_PIG	TUBA1A
M_Auvray_111124_171124_Expl1_E1_6_120K30.09500.09500.3	D:\MSFragger_results\MSFragger_MAuvray_111124_171124Expl1_E1_6_13prot_Offset573\interact.pep.xml	VREEYPDR		MGTIIISK.VREEYPDR.LMNTFSVV	K	L	8	3	1083.19	1062.51	1062.51	355.178	355.178	1062.51	355.177	0.0031	0.0056918	10.479	0	0.8408	2	1	155	162	0																			0	TRUE	tr|A0A5G2R693|A0A5G2R693_PIG	A0A5G2R693	A0A5G2R693_PIG	TUBB3
M_Auvray_111124_171124_Expl1_E1_6_120K30.09526.09526.2	D:\MSFragger_results\MSFragger_MAuvray_111124_171124Expl1_E1_6_13prot_Offset573\interact.pep.xml	INVYYNEAAGNK		DSDIQIER.INVYYNEAAGNK.YVPRAIIV	R	Y	12	2	1085.23	1370.65	1370.65	686.33	686.332	1354.65	678.333	15.997	6.05689e-06	22.371	10.876	1	2	0	47	58	0		Mod1: Oxidation (PeakApex: 15.9974, Theoretical: 15.9949)	INvYYNEAAGNK	I(20.54)N(20.54)V(21.23)Y(20.13)Y(18.01)N(15.92)E(15.92)A(14.11)A(12.36)G(10.88)N(9.62)K(5.75)	V3	1	I(3.92)N(3.92)V(0.00)Y(0.00)Y(0.00)N(0.00)E(0.00)A(0.00)A(0.00)G(0.00)N(0.00)K(0.00)	I(1)N(1)V(0)Y(0)Y(0)N(0)E(0)A(0)A(0)G(0)N(0)K(0)	21.2273	9	20.5437	9	22.3716	10	3.9215	1	3.9215	1	0	FALSE	tr|A0A287AHL4|A0A287AHL4_PIG	A0A287AHL4	A0A287AHL4_PIG	TUBB2A
M_Auvray_111124_171124_Expl1_E1_6_120K30.09543.09543.3	D:\MSFragger_results\MSFragger_MAuvray_111124_171124Expl1_E1_6_13prot_Offset573\interact.pep.xml	EVDEQMLSVQSK		FRGRMSMK.EVDEQMLSVQSK.NSSYFVEW	K	N	12	3	1086.41	1407.65	1407.66	470.226	470.227	1391.66	464.894	15.9986	0.000828419	13.827	0	0.9773	2	0	325	336	0		Mod1: Oxidation (PeakApex: 15.9974, Theoretical: 15.9949)	evdeqmLSVQSK	E(13.83)V(13.83)D(13.83)E(13.83)Q(13.83)M(13.83)L(10.37)S(8.49)V(6.88)Q(5.47)S(4.28)K(0.00)	E1;V2;D3;E4;Q5;M6	6	E(3.46)V(3.46)D(3.46)E(3.46)Q(3.46)M(3.46)L(0.00)S(0.00)V(0.00)Q(0.00)S(0.00)K(0.00)	E(1)V(1)D(1)E(1)Q(1)M(1)L(0)S(0)V(0)Q(0)S(0)K(0)	13.8273	6	10.3704	5	10.3704	5	3.45695	1	3.45695	1	0	TRUE	tr|A0A480UV25|A0A480UV25_PIG	A0A480UV25	A0A480UV25_PIG	TUBB4A
M_Auvray_111124_171124_Expl1_E1_6_120K30.09549.09549.2	D:\MSFragger_results\MSFragger_MAuvray_111124_171124Expl1_E1_6_13prot_Offset573\interact.pep.xml	GHYTIGK		DAANNYAR.GHYTIGK.EIIDIVID	R	E	7	2	1087.14	774.403	774.404	388.209	388.209	774.402	388.209	0.0015	0.000641209	14.272	0	0.9961	2	0	106	112	0																			0	FALSE	sp|P02550|TBA1A_PIG	P02550	TBA1A_PIG	TUBA1A
M_Auvray_111124_171124_Expl1_E1_6_120K30.09552.09552.3	D:\MSFragger_results\MSFragger_MAuvray_111124_171124Expl1_E1_6_13prot_Offset573\interact.pep.xml	ISVYYNEASSHK		DSDIQIER.ISVYYNEASSHK.YVPRAIIV	R	Y	12	3	1087.35	1510.71	1510.71	504.577	504.577	1396.66	466.561	114.046	3.63287e-06	23.259	0	1	2	0	47	58	0		Mod1: ubiquitinylation residue/Addition of N (PeakApex: 114.0468, Theoretical: 114.0429)	ISVYYNEASSHk	I(8.12)S(6.67)V(12.53)Y(14.47)Y(16.51)N(16.61)E(18.71)A(20.95)S(23.25)S(23.25)H(23.25)K(23.26)	K12	1	I(2.99)S(3.84)V(5.04)Y(6.73)Y(8.49)N(10.44)E(12.40)A(14.52)S(16.71)S(16.71)H(16.71)K(18.99)	I(1)S(1)V(2)Y(3)Y(4)N(5)E(6)A(7)S(8)S(8)H(8)K(9)	23.2591	10	23.2513	10	9.39992	3	18.9896	9	21.9787	10	0	TRUE	tr|A0A5G2R693|A0A5G2R693_PIG	A0A5G2R693	A0A5G2R693_PIG	TUBB3
M_Auvray_111124_171124_Expl1_E1_6_120K30.09553.09553.2	D:\MSFragger_results\MSFragger_MAuvray_111124_171124Expl1_E1_6_13prot_Offset573\interact.pep.xml	PTYTNLNR		RRNIDIER.PTYTNLNR.LIGQIVSS	R	L	8	2	1087.41	977.495	977.493	489.755	489.754	977.493	489.754	0.0001	9.31644e-05	17.623	11.206	1	2	0	222	229	0																			0	FALSE	sp|P02550|TBA1A_PIG	P02550	TBA1A_PIG	TUBA1A
M_Auvray_111124_171124_Expl1_E1_6_120K30.09565.09565.2	D:\MSFragger_results\MSFragger_MAuvray_111124_171124Expl1_E1_6_13prot_Offset573\interact.pep.xml	IREEYPDR		MGTIIISK.IREEYPDR.LMNTFSVM	K	L	8	2	1088.24	1076.53	1076.53	539.27	539.272	1076.52	539.27	0.0039	0.00314051	11.512	0	0.6588	2	1	155	162	0																			0	FALSE	tr|A0A287AHL4|A0A287AHL4_PIG	A0A287AHL4	A0A287AHL4_PIG	TUBB2A
M_Auvray_111124_171124_Expl1_E1_6_120K30.09579.09579.3	D:\MSFragger_results\MSFragger_MAuvray_111124_171124Expl1_E1_6_13prot_Offset573\interact.pep.xml	EVDEQMLNVQNK		FRGRMSMK.EVDEQMLNVQNK.NSSYFVEW	K	N	12	3	1089.53	1461.67	1461.68	488.23	488.234	1445.68	482.901	15.9978	0.000185353	16.428	0	0.9998	2	0	325	336	0		Mod1: Oxidation (PeakApex: 15.9974, Theoretical: 15.9949)	EVDEQmLNVQNK	E(13.11)V(13.11)D(13.11)E(13.11)Q(13.11)M(16.43)L(13.11)N(11.20)V(11.20)Q(9.55)N(7.81)K(6.14)	M6	1	E(2.95)V(2.95)D(2.95)E(2.95)Q(2.95)M(6.06)L(3.11)N(3.11)V(3.11)Q(3.11)N(3.11)K(3.11)	E(1)V(1)D(1)E(1)Q(1)M(2)L(1)N(1)V(1)Q(1)N(1)K(1)	16.4288	8	13.1117	6	13.1908	6	6.06073	2	6.06073	2	0	FALSE	tr|A0A287AHL4|A0A287AHL4_PIG	A0A287AHL4	A0A287AHL4_PIG	TUBB2A
M_Auvray_111124_171124_Expl1_E1_6_120K30.09604.09604.2	D:\MSFragger_results\MSFragger_MAuvray_111124_171124Expl1_E1_6_13prot_Offset573\interact.pep.xml	EDAANNYAR		PEQIITGK.EDAANNYAR.GHYTIGKE	K	G	9	2	1091.37	1023.44	1023.45	512.728	512.733	1022.44	512.228	1.0092	0.000226464	16.08	0	0.9966	2	0	97	105	0		Mod1: First isotopic peak (PeakApex: 1.0032, Theoretical: 1.0024)																	0	FALSE	sp|P02550|TBA1A_PIG	P02550	TBA1A_PIG	TUBA1A
M_Auvray_111124_171124_Expl1_E1_6_120K30.09612.09612.3	D:\MSFragger_results\MSFragger_MAuvray_111124_171124Expl1_E1_6_13prot_Offset573\interact.pep.xml	IREEFPDR		MGTIIISK.IREEFPDR.LMNTFSVV	K	L	8	3	1092.24	1060.53	1060.53	354.518	354.517	1060.53	354.517	-0.0009	5.93267e-05	18.407	0	1	2	1	155	162	0																			0	TRUE	tr|A0A480UV25|A0A480UV25_PIG	A0A480UV25	A0A480UV25_PIG	TUBB4A
M_Auvray_111124_171124_Expl1_E1_6_120K30.09613.09613.2	D:\MSFragger_results\MSFragger_MAuvray_111124_171124Expl1_E1_6_13prot_Offset573\interact.pep.xml	LSVDYGK		FTSIIMER.LSVDYGK.KSKIEFSI	R	K	7	2	1092.31	780.402	780.4	391.209	391.207	780.402	391.208	-0.0018	0.000179577	16.483	0	0.9998	2	0	157	163	0																			0	FALSE	sp|P02550|TBA1A_PIG	P02550	TBA1A_PIG	TUBA1A
M_Auvray_111124_171124_Expl1_E1_6_120K30.09641.09641.2	D:\MSFragger_results\MSFragger_MAuvray_111124_171124Expl1_E1_6_13prot_Offset573\interact.pep.xml	EDMAALEK		EGEFSEAR.EDMAALEK.DYEEVGVD	R	D	8	2	1094.56	921.411	921.413	461.713	461.714	905.416	453.716	15.9968	6.10239e-05	18.358	0	1	2	0	423	430	0		Mod1: Oxidation (PeakApex: 15.9974, Theoretical: 15.9949)	EDmAALEK	E(13.10)D(14.79)M(18.36)A(14.81)A(14.81)L(11.81)E(10.07)K(8.07)	M3	1	E(4.23)D(7.47)M(9.02)A(7.44)A(7.44)L(4.79)E(4.79)K(4.79)	E(2)D(3)M(4)A(3)A(3)L(2)E(2)K(2)	18.3585	9	14.8145	7	12.1534	5	9.01939	4	9.01939	4	0	FALSE	sp|P02550|TBA1A_PIG	P02550	TBA1A_PIG	TUBA1A
M_Auvray_111124_171124_Expl1_E1_6_120K30.09645.09645.3	D:\MSFragger_results\MSFragger_MAuvray_111124_171124Expl1_E1_6_13prot_Offset573\interact.pep.xml	IREEYPDR		MGTIIISK.IREEYPDR.LMNTFSVM	K	L	8	3	1094.84	1076.53	1076.53	359.849	359.85	1076.52	359.849	0.003	6.09888e-05	18.359	13.612	1	2	1	155	162	0																			0	FALSE	tr|A0A287AHL4|A0A287AHL4_PIG	A0A287AHL4	A0A287AHL4_PIG	TUBB2A
M_Auvray_111124_171124_Expl1_E1_6_120K30.09649.09649.2	D:\MSFragger_results\MSFragger_MAuvray_111124_171124Expl1_E1_6_13prot_Offset573\interact.pep.xml	IREEFPDR		MGTIIISK.IREEFPDR.LMNTFSVV	K	L	8	2	1095.11	1060.53	1060.53	531.273	531.273	1060.53	531.272	0.0011	0.000136537	16.959	0	0.9994	2	1	155	162	0																			0	TRUE	tr|A0A480UV25|A0A480UV25_PIG	A0A480UV25	A0A480UV25_PIG	TUBB4A
M_Auvray_111124_171124_Expl1_E1_6_120K30.09653.09653.2	D:\MSFragger_results\MSFragger_MAuvray_111124_171124Expl1_E1_6_13prot_Offset573\interact.pep.xml	LSVDYGKK		FTSIIMER.LSVDYGKK.SKIEFSIY	R	S	8	2	1095.39	908.498	908.494	455.256	455.254	908.497	455.256	-0.003	0.000142807	16.881	0	0.9999	2	0	157	164	0																			0	FALSE	sp|P02550|TBA1A_PIG	P02550	TBA1A_PIG	TUBA1A
M_Auvray_111124_171124_Expl1_E1_6_120K30.09676.09676.2	D:\MSFragger_results\MSFragger_MAuvray_111124_171124Expl1_E1_6_13prot_Offset573\interact.pep.xml	EDMAALEK		EGEFSEAR.EDMAALEK.DYEEVGVD	R	D	8	2	1097.29	905.418	905.415	453.716	453.715	905.416	453.716	-0.0017	5.36414e-05	18.582	0	1	2	0	423	430	0																			0	FALSE	sp|P02550|TBA1A_PIG	P02550	TBA1A_PIG	TUBA1A
M_Auvray_111124_171124_Expl1_E1_6_120K30.09678.09678.2	D:\MSFragger_results\MSFragger_MAuvray_111124_171124Expl1_E1_6_13prot_Offset573\interact.pep.xml	LSSPATLNSR		DNDIMIIK.LSSPATLNSR.VATVSIPR	K	V	10	2	1097.43	1044.56	1044.55	523.285	523.284	1044.56	523.285	-0.0019	2.88237e-06	23.661	0	1	2	0	98	107	0																			0	TRUE	sp|P00761|TRYP_PIG	P00761	TRYP_PIG
M_Auvray_111124_171124_Expl1_E1_6_120K30.09679.09679.3	D:\MSFragger_results\MSFragger_MAuvray_111124_171124Expl1_E1_6_13prot_Offset573\interact.pep.xml	ISVYYNEASSHK		DSDIQIER.ISVYYNEASSHK.YVPRAIIV	R	Y	12	3	1097.5	1412.67	1412.66	471.898	471.894	1396.66	466.561	15.9982	4.36767e-06	22.939	0	1	2	0	47	58	0		Mod1: Oxidation (PeakApex: 15.9974, Theoretical: 15.9949)	ISVyYNEASSHK	I(16.49)S(16.49)V(20.63)Y(22.94)Y(20.65)N(18.43)E(16.35)A(14.41)S(12.63)S(10.91)H(10.74)K(9.13)	Y4	1	I(0.00)S(0.00)V(0.00)Y(3.77)Y(3.77)N(3.77)E(3.77)A(3.77)S(3.77)S(3.77)H(3.77)K(3.77)	I(0)S(0)V(0)Y(1)Y(1)N(1)E(1)A(1)S(1)S(1)H(1)K(1)	22.9392	10	20.6485	9	21.8448	10	3.76818	1	3.76818	1	0	TRUE	tr|A0A5G2R693|A0A5G2R693_PIG	A0A5G2R693	A0A5G2R693_PIG	TUBB3
M_Auvray_111124_171124_Expl1_E1_6_120K30.09681.09681.2	D:\MSFragger_results\MSFragger_MAuvray_111124_171124Expl1_E1_6_13prot_Offset573\interact.pep.xml	NMMAACDPR		TQQMFDAK.NMMAACDPR.HGRYITVA	K	H	9	2	1097.64	1023.39	1023.39	512.703	512.705	1007.4	504.707	15.9957	0.000599446	14.389	0	0.9925	2	0	298	306	0		Mod1: Oxidation (PeakApex: 15.9974, Theoretical: 15.9949)	nmMAACDPR	N(14.39)M(14.39)M(12.33)A(9.18)A(8.00)C(8.00)D(8.00)P(6.13)R(2.34)	N1;M2	2	N(4.39)M(4.39)M(2.82)A(0.00)A(0.00)C(0.00)D(0.00)P(0.00)R(0.00)	N(2)M(2)M(1)A(0)A(0)C(0)D(0)P(0)R(0)	14.3898	7	12.3311	6	12.3407	6	4.3854	2	4.3854	2	0	FALSE	tr|A0A5G2R693|A0A5G2R693_PIG	A0A5G2R693	A0A5G2R693_PIG	TUBB3
M_Auvray_111124_171124_Expl1_E1_6_120K30.09694.09694.2	D:\MSFragger_results\MSFragger_MAuvray_111124_171124Expl1_E1_6_13prot_Offset573\interact.pep.xml	NMMAACDPR		TQQMFDAK.NMMAACDPR.HGRYITVA	K	H	9	2	1098.53	1087.36	1087.36	544.686	544.685	1007.4	504.707	79.9571	0.000141579	16.896	0	0.9984	2	0	298	306	0		Mod1: Phospho (PeakApex: 79.9574); Mod1: Sulfonation (Theoretical: 79.9568)	NMMAacDPR	N(6.92)M(6.92)M(12.17)A(15.03)A(16.90)C(16.90)D(14.92)P(12.54)R(10.70)	A5;C6	2	N(0.00)M(0.00)M(2.84)A(4.34)A(5.79)C(5.79)D(5.79)P(5.79)R(5.79)	N(0)M(0)M(1)A(2)A(3)C(3)D(3)P(3)R(3)	16.897	8	15.0306	7	11.8303	5	5.78761	3	5.78761	3	0	FALSE	tr|A0A5G2R693|A0A5G2R693_PIG	A0A5G2R693	A0A5G2R693_PIG	TUBB3
M_Auvray_111124_171124_Expl1_E1_6_120K30.09703.09703.2	D:\MSFragger_results\MSFragger_MAuvray_111124_171124Expl1_E1_6_13prot_Offset573\interact.pep.xml	EVDEQMLNVQNK		FRGRMSMK.EVDEQMLNVQNK.NSSYFVEW	K	N	12	2	1099.47	1461.68	1461.68	731.845	731.846	1445.68	723.848	15.9958	3.74111e-08	31.208	0	1	2	0	325	336	0		Mod1: Oxidation (PeakApex: 15.9974, Theoretical: 15.9949)	EVDEQmLNVQNK	E(15.84)V(15.84)D(19.53)E(23.14)Q(27.02)M(31.21)L(26.96)N(24.61)V(22.39)Q(20.28)N(18.20)K(16.39)	M6	1	E(3.34)V(3.34)D(7.35)E(8.50)Q(10.03)M(11.80)L(8.46)N(8.46)V(8.46)Q(8.46)N(8.46)K(8.46)	E(1)V(1)D(2)E(3)Q(4)M(5)L(4)N(4)V(4)Q(4)N(4)K(4)	31.2086	15	27.0246	13	20.432	10	11.8001	5	11.8001	5	0	FALSE	tr|A0A287AHL4|A0A287AHL4_PIG	A0A287AHL4	A0A287AHL4_PIG	TUBB2A
M_Auvray_111124_171124_Expl1_E1_6_120K30.09718.09718.2	D:\MSFragger_results\MSFragger_MAuvray_111124_171124Expl1_E1_6_13prot_Offset573\interact.pep.xml	EVDEQMLSVQSK		FRGRMSMK.EVDEQMLSVQSK.NSSYFVEW	K	N	12	2	1100.74	1407.65	1407.66	704.834	704.837	1391.66	696.837	15.9987	1.06782e-07	29.386	0	1	2	0	325	336	0		Mod1: Oxidation (PeakApex: 15.9974, Theoretical: 15.9949)	EVDEQmLSVQSK	E(15.49)V(15.49)D(19.54)E(23.15)Q(25.45)M(29.39)L(25.38)S(23.00)V(20.80)Q(18.68)S(16.62)K(14.86)	M6	1	E(2.98)V(2.98)D(7.12)E(8.29)Q(9.78)M(11.52)L(8.54)S(8.54)V(8.54)Q(8.54)S(8.54)K(8.54)	E(1)V(1)D(2)E(3)Q(4)M(5)L(4)S(4)V(4)Q(4)S(4)K(4)	29.3861	14	25.4455	12	18.834	9	11.5207	5	11.5207	5	0	TRUE	tr|A0A480UV25|A0A480UV25_PIG	A0A480UV25	A0A480UV25_PIG	TUBB4A
M_Auvray_111124_171124_Expl1_E1_6_120K30.09754.09754.2	D:\MSFragger_results\MSFragger_MAuvray_111124_171124Expl1_E1_6_13prot_Offset573\interact.pep.xml	LSVDYGK		FTSIIMER.LSVDYGK.KSKIEFSI	R	K	7	2	1103.71	780.399	780.4	391.207	391.207	780.402	391.208	-0.0018	0.000957745	13.575	0	0.9918	2	0	157	163	0																			0	FALSE	sp|P02550|TBA1A_PIG	P02550	TBA1A_PIG	TUBA1A
M_Auvray_111124_171124_Expl1_E1_6_120K30.09776.09776.3	D:\MSFragger_results\MSFragger_MAuvray_111124_171124Expl1_E1_6_13prot_Offset573\interact.pep.xml	INVYYNEATGNKYVPR		DSDIQIER.INVYYNEATGNKYVPR.AIIVDIEP	R	A	16	3	1105.71	1979.91	1979.92	660.977	660.979	1899.95	634.323	79.9677	0.000513748	14.657	10.83	0.877	2	1	47	62	0		Mod1: Phospho (PeakApex: 79.9574, Theoretical: 79.9663); Mod1: Sulfonation (Theoretical: 79.9568)	INVYYNEATGNKYvPR	I(4.97)N(4.97)V(8.90)Y(9.92)Y(9.92)N(9.92)E(9.92)A(11.25)T(11.25)G(11.25)N(11.25)K(11.25)Y(12.85)V(14.66)P(12.89)R(10.92)	V14	1	I(0.00)N(0.00)V(0.00)Y(0.00)Y(0.00)N(0.00)E(0.00)A(2.93)T(2.93)G(2.93)N(2.93)K(2.93)Y(4.41)V(5.97)P(5.97)R(5.97)	I(0)N(0)V(0)Y(0)Y(0)N(0)E(0)A(1)T(1)G(1)N(1)K(1)Y(2)V(3)P(3)R(3)	14.6577	7	12.8898	6	9.91501	4	5.97387	3	5.97387	3	0	TRUE	tr|A0A287AEI4|A0A287AEI4_PIG	A0A287AEI4	A0A287AEI4_PIG	TUBB2B
M_Auvray_111124_171124_Expl1_E1_6_120K30.09788.09788.3	D:\MSFragger_results\MSFragger_MAuvray_111124_171124Expl1_E1_6_13prot_Offset573\interact.pep.xml	IREEFPDR		MGTIIISK.IREEFPDR.LMNTFSVV	K	L	8	3	1106.88	1060.53	1060.53	354.516	354.517	1060.53	354.517	-0.0006	5.86476e-05	18.427	0	1	2	1	155	162	0																			0	TRUE	tr|A0A480UV25|A0A480UV25_PIG	A0A480UV25	A0A480UV25_PIG	TUBB4A
M_Auvray_111124_171124_Expl1_E1_6_120K30.09795.09795.3	D:\MSFragger_results\MSFragger_MAuvray_111124_171124Expl1_E1_6_13prot_Offset573\interact.pep.xml	ISVYYNEASSHK		DSDIQIER.ISVYYNEASSHK.YVPRAIIV	R	Y	12	3	1107.61	1396.66	1396.66	466.559	466.561	1396.66	466.561	0.0001	4.00405e-08	31.09	0	1	2	0	47	58	0																			0	TRUE	tr|A0A5G2R693|A0A5G2R693_PIG	A0A5G2R693	A0A5G2R693_PIG	TUBB3
M_Auvray_111124_171124_Expl1_E1_6_120K30.09800.09800.4	D:\MSFragger_results\MSFragger_MAuvray_111124_171124Expl1_E1_6_13prot_Offset573\interact.pep.xml	INVYYNEATGNKYVPR		DSDIQIER.INVYYNEATGNKYVPR.AIIVDIEP	R	A	16	4	1107.95	1979.91	1979.92	495.984	495.986	1899.95	475.994	79.9674	0.000313329	15.516	0	0.9757	2	1	47	62	0		Mod1: Phospho (PeakApex: 79.9574, Theoretical: 79.9663); Mod1: Sulfonation (Theoretical: 79.9568)	INVYYNEATGNKYvPR	I(4.86)N(4.86)V(8.33)Y(9.39)Y(9.39)N(9.39)E(9.39)A(10.78)T(10.78)G(12.30)N(13.89)K(13.89)Y(13.89)V(15.52)P(13.52)R(12.15)	V14	1	I(0.00)N(0.00)V(0.00)Y(0.00)Y(0.00)N(0.00)E(0.00)A(3.11)T(3.11)G(3.11)N(3.11)K(3.11)Y(3.11)V(4.51)P(4.51)R(4.51)	I(0)N(0)V(0)Y(0)Y(0)N(0)E(0)A(1)T(1)G(1)N(1)K(1)Y(1)V(2)P(2)R(2)	15.5168	8	13.8926	7	12.4951	6	4.51439	2	4.51439	2	0	TRUE	tr|A0A287AEI4|A0A287AEI4_PIG	A0A287AEI4	A0A287AEI4_PIG	TUBB2B
M_Auvray_111124_171124_Expl1_E1_6_120K30.09802.09802.3	D:\MSFragger_results\MSFragger_MAuvray_111124_171124Expl1_E1_6_13prot_Offset573\interact.pep.xml	INVYYNEATGNKYVPR		DSDIQIER.INVYYNEATGNKYVPR.AIIVDIEP	R	A	16	3	1108.09	1979.91	1979.92	660.976	660.979	1899.95	634.323	79.9677	0.000441825	14.919	10.855	0.9163	2	1	47	62	0		Mod1: Phospho (PeakApex: 79.9574, Theoretical: 79.9663); Mod1: Sulfonation (Theoretical: 79.9568)	INVYYNEATGNKyvPR	I(5.31)N(5.31)V(9.20)Y(10.33)Y(10.33)N(10.33)E(11.59)A(13.17)T(13.17)G(13.17)N(13.17)K(13.17)Y(14.92)V(14.92)P(12.99)R(10.99)	Y13;V14	2	I(0.00)N(0.00)V(0.00)Y(0.00)Y(0.00)N(0.00)E(2.92)A(4.48)T(4.48)G(4.48)N(4.48)K(4.48)Y(5.98)V(5.98)P(5.98)R(5.98)	I(0)N(0)V(0)Y(0)Y(0)N(0)E(1)A(2)T(2)G(2)N(2)K(2)Y(3)V(3)P(3)R(3)	14.92	7	13.1718	6	10.3252	4	5.97601	3	5.97601	3	0	TRUE	tr|A0A287AEI4|A0A287AEI4_PIG	A0A287AEI4	A0A287AEI4_PIG	TUBB2B
M_Auvray_111124_171124_Expl1_E1_6_120K30.09804.09804.4	D:\MSFragger_results\MSFragger_MAuvray_111124_171124Expl1_E1_6_13prot_Offset573\interact.pep.xml	INVYYNEATGNKYVPR		DSDIQIER.INVYYNEATGNKYVPR.AIIVDIEP	R	A	16	4	1108.47	1979.91	1979.92	495.984	495.986	1899.95	475.994	79.9674	0.000312248	15.522	0	0.9759	2	1	47	62	0		Mod1: Phospho (PeakApex: 79.9574, Theoretical: 79.9663); Mod1: Sulfonation (Theoretical: 79.9568)	INVYYNEATGNKYvPR	I(4.65)N(4.65)V(8.13)Y(9.29)Y(9.29)N(9.29)E(9.29)A(10.76)T(10.76)G(12.26)N(13.86)K(13.86)Y(13.86)V(15.52)P(13.62)R(12.29)	V14	1	I(0.00)N(0.00)V(0.00)Y(0.00)Y(0.00)N(0.00)E(0.00)A(3.15)T(3.15)G(3.15)N(3.15)K(3.15)Y(3.15)V(4.54)P(4.54)R(4.54)	I(0)N(0)V(0)Y(0)Y(0)N(0)E(0)A(1)T(1)G(1)N(1)K(1)Y(1)V(2)P(2)R(2)	15.5229	8	13.8647	7	12.398	6	4.54489	2	4.54489	2	0	TRUE	tr|A0A287AEI4|A0A287AEI4_PIG	A0A287AEI4	A0A287AEI4_PIG	TUBB2B
M_Auvray_111124_171124_Expl1_E1_6_120K30.09814.09814.3	D:\MSFragger_results\MSFragger_MAuvray_111124_171124Expl1_E1_6_13prot_Offset573\interact.pep.xml	MSMKEVDEQMLNVQNK		VAAIFRGR.MSMKEVDEQMLNVQNK.NSSYFVEW	R	N	16	3	1109.16	2036.93	2036.94	679.985	679.986	1922.89	641.971	114.047	0.000532108	14.596	0	0.952	2	1	321	336	0		Mod1: ubiquitinylation residue/Addition of N (PeakApex: 114.0468, Theoretical: 114.0429)	msmkevdeqMLNVQNK	M(14.60)S(14.60)M(14.60)K(14.60)E(14.60)V(14.60)D(14.60)E(14.60)Q(14.60)M(12.48)L(10.43)N(8.49)V(8.60)Q(6.98)N(5.52)K(5.59)	M1;S2;M3;K4;E5;V6;D7;E8;Q9	9	M(0.00)S(0.00)M(0.00)K(0.00)E(0.00)V(0.00)D(0.00)E(0.00)Q(0.00)M(0.00)L(0.00)N(0.00)V(4.37)Q(4.37)N(4.37)K(5.59)	M(0)S(0)M(0)K(0)E(0)V(0)D(0)E(0)Q(0)M(0)L(0)N(0)V(1)Q(1)N(1)K(2)	14.5968	7	12.4806	6	14.5968	7	5.58541	2	5.58541	2	0	FALSE	tr|A0A287AHL4|A0A287AHL4_PIG	A0A287AHL4	A0A287AHL4_PIG	TUBB2A
M_Auvray_111124_171124_Expl1_E1_6_120K30.09845.09845.2	D:\MSFragger_results\MSFragger_MAuvray_111124_171124Expl1_E1_6_13prot_Offset573\interact.pep.xml	EVDEQMLSVQSK		FRGRMSMK.EVDEQMLSVQSK.NSSYFVEW	K	N	12	2	1111.89	1407.65	1407.66	704.834	704.837	1391.66	696.837	15.9995	6.12351e-05	18.352	0	1	2	0	325	336	0		Mod1: Oxidation (PeakApex: 15.9974, Theoretical: 15.9949)	EVDeqmLSVQSK	E(12.06)V(12.06)D(15.50)E(16.85)Q(16.85)M(16.85)L(16.41)S(14.59)V(13.03)Q(11.57)S(9.97)K(6.29)	E4;Q5;M6	3	E(0.00)V(0.00)D(0.00)E(0.00)Q(0.00)M(0.00)L(0.00)S(0.00)V(0.00)Q(0.00)S(0.00)K(0.00)	E(0)V(0)D(0)E(0)Q(0)M(0)L(0)S(0)V(0)Q(0)S(0)K(0)	16.8493	8	16.414	8	18.3524	9	0	0	0	0	0	TRUE	tr|A0A480UV25|A0A480UV25_PIG	A0A480UV25	A0A480UV25_PIG	TUBB4A
M_Auvray_111124_171124_Expl1_E1_6_120K30.09848.09848.3	D:\MSFragger_results\MSFragger_MAuvray_111124_171124Expl1_E1_6_13prot_Offset573\interact.pep.xml	EVDEQMLNVQNK		FRGRMSMK.EVDEQMLNVQNK.NSSYFVEW	K	N	12	3	1112.34	1461.68	1461.68	488.233	488.234	1445.68	482.901	15.9975	2.45471e-05	19.94	0	1	2	0	325	336	0		Mod1: Oxidation (PeakApex: 15.9974, Theoretical: 15.9949)	EVDEQmLNVQNK	E(13.20)V(13.20)D(13.20)E(14.40)Q(16.23)M(19.94)L(16.32)N(14.26)V(14.26)Q(12.40)N(10.36)K(8.48)	M6	1	E(2.95)V(2.95)D(2.95)E(2.95)Q(5.29)M(7.12)L(4.17)N(4.17)V(4.17)Q(4.17)N(4.17)K(4.17)	E(1)V(1)D(1)E(1)Q(2)M(3)L(2)N(2)V(2)Q(2)N(2)K(2)	19.9407	10	16.3156	8	14.5606	7	7.12396	3	7.12396	3	0	FALSE	tr|A0A287AHL4|A0A287AHL4_PIG	A0A287AHL4	A0A287AHL4_PIG	TUBB2A
M_Auvray_111124_171124_Expl1_E1_6_120K30.09863.09863.3	D:\MSFragger_results\MSFragger_MAuvray_111124_171124Expl1_E1_6_13prot_Offset573\interact.pep.xml	INVYYNEATGNKYVPR		DSDIQIER.INVYYNEATGNKYVPR.AIIVDIEP	R	A	16	3	1113.61	1979.91	1979.92	660.977	660.979	1899.95	634.323	79.9676	0.00164153	12.639	10.414	0.3991	2	1	47	62	0		Mod1: Phospho (PeakApex: 79.9574, Theoretical: 79.9663); Mod1: Sulfonation (Theoretical: 79.9568)	INVYYNEATGNKYvpR	I(4.53)N(4.53)V(8.39)Y(8.38)Y(8.38)N(8.38)E(8.38)A(9.68)T(9.68)G(11.24)N(11.24)K(11.24)Y(11.24)V(12.64)P(12.64)R(11.03)	V14;P15	2	I(0.00)N(0.00)V(0.00)Y(0.00)Y(0.00)N(0.00)E(0.00)A(3.31)T(3.31)G(3.31)N(3.31)K(3.31)Y(3.31)V(4.56)P(4.56)R(4.56)	I(0)N(0)V(0)Y(0)Y(0)N(0)E(0)A(1)T(1)G(1)N(1)K(1)Y(1)V(2)P(2)R(2)	12.6392	6	11.2436	5	10.9943	5	4.56308	2	4.56308	2	0	TRUE	tr|A0A287AEI4|A0A287AEI4_PIG	A0A287AEI4	A0A287AEI4_PIG	TUBB2B
M_Auvray_111124_171124_Expl1_E1_6_120K30.09874.09874.3	D:\MSFragger_results\MSFragger_MAuvray_111124_171124Expl1_E1_6_13prot_Offset573\interact.pep.xml	ISVYYNEASSHK		DSDIQIER.ISVYYNEASSHK.YVPRAIIV	R	Y	12	3	1114.37	1396.66	1396.66	466.562	466.562	1396.66	466.561	0.0028	4.25353e-06	22.985	0	1	2	0	47	58	0																			0	TRUE	tr|A0A5G2R693|A0A5G2R693_PIG	A0A5G2R693	A0A5G2R693_PIG	TUBB3
M_Auvray_111124_171124_Expl1_E1_6_120K30.09877.09877.2	D:\MSFragger_results\MSFragger_MAuvray_111124_171124Expl1_E1_6_13prot_Offset573\interact.pep.xml	LSSPATLNSR		DNDIMIIK.LSSPATLNSR.VATVSIPR	K	V	10	2	1114.58	1044.55	1044.55	523.282	523.284	1044.56	523.285	-0.0019	2.51768e-05	19.896	0	1	2	0	98	107	0																			0	TRUE	sp|P00761|TRYP_PIG	P00761	TRYP_PIG
M_Auvray_111124_171124_Expl1_E1_6_120K30.09882.09882.2	D:\MSFragger_results\MSFragger_MAuvray_111124_171124Expl1_E1_6_13prot_Offset573\interact.pep.xml	LSVDYGK		FTSIIMER.LSVDYGK.KSKIEFSI	R	K	7	2	1114.92	780.398	780.4	391.206	391.207	780.402	391.208	-0.0019	0.011009	9.333	0	0.8717	2	0	157	163	0																			0	FALSE	sp|P02550|TBA1A_PIG	P02550	TBA1A_PIG	TUBA1A
M_Auvray_111124_171124_Expl1_E1_6_120K30.09888.09888.2	D:\MSFragger_results\MSFragger_MAuvray_111124_171124Expl1_E1_6_13prot_Offset573\interact.pep.xml	LSVDYGK		FTSIIMER.LSVDYGK.KSKIEFSI	R	K	7	2	1115.57	780.4	780.4	391.207	391.207	780.402	391.208	-0.0018	0.00018239	16.456	0	0.9998	2	0	157	163	0																			0	FALSE	sp|P02550|TBA1A_PIG	P02550	TBA1A_PIG	TUBA1A
M_Auvray_111124_171124_Expl1_E1_6_120K30.09899.09899.3	D:\MSFragger_results\MSFragger_MAuvray_111124_171124Expl1_E1_6_13prot_Offset573\interact.pep.xml	IREEFPDR		MGTIIISK.IREEFPDR.LMNTFSVV	K	L	8	3	1116.33	1060.53	1060.53	354.517	354.517	1060.53	354.517	-0.0013	5.88166e-05	18.422	0	1	2	1	155	162	0																			0	TRUE	tr|A0A480UV25|A0A480UV25_PIG	A0A480UV25	A0A480UV25_PIG	TUBB4A
M_Auvray_111124_171124_Expl1_E1_6_120K30.09902.09902.2	D:\MSFragger_results\MSFragger_MAuvray_111124_171124Expl1_E1_6_13prot_Offset573\interact.pep.xml	EDMAALEK		EGEFSEAR.EDMAALEK.DYEEVGVD	R	D	8	2	1116.54	905.416	905.415	453.715	453.715	905.416	453.716	-0.0008	0.000552395	14.531	0	0.9971	2	0	423	430	0																			0	FALSE	sp|P02550|TBA1A_PIG	P02550	TBA1A_PIG	TUBA1A
M_Auvray_111124_171124_Expl1_E1_6_120K30.09914.09914.2	D:\MSFragger_results\MSFragger_MAuvray_111124_171124Expl1_E1_6_13prot_Offset573\interact.pep.xml	EDMAALEK		EGEFSEAR.EDMAALEK.DYEEVGVD	R	D	8	2	1117.61	921.412	921.414	461.713	461.714	905.416	453.716	15.9976	5.8043e-05	18.445	0	1	2	0	423	430	0		Mod1: Oxidation (PeakApex: 15.9974, Theoretical: 15.9949)	EDmAALEK	E(11.94)D(14.82)M(18.45)A(14.91)A(14.91)L(13.04)E(11.28)K(9.25)	M3	1	E(3.03)D(6.19)M(7.81)A(4.78)A(4.78)L(4.78)E(4.78)K(4.78)	E(1)D(2)M(3)A(2)A(2)L(2)E(2)K(2)	18.4453	9	14.9137	7	13.3801	6	7.81416	3	7.81416	3	0	FALSE	sp|P02550|TBA1A_PIG	P02550	TBA1A_PIG	TUBA1A
M_Auvray_111124_171124_Expl1_E1_6_120K30.09920.09920.3	D:\MSFragger_results\MSFragger_MAuvray_111124_171124Expl1_E1_6_13prot_Offset573\interact.pep.xml	IREEFPDR		MGTIIISK.IREEFPDR.LMNTFSVV	K	L	8	3	1118.02	1060.53	1060.53	354.517	354.517	1060.53	354.517	-0.0011	0.000164153	16.639	0	0.9999	2	1	155	162	0																			0	TRUE	tr|A0A480UV25|A0A480UV25_PIG	A0A480UV25	A0A480UV25_PIG	TUBB4A
M_Auvray_111124_171124_Expl1_E1_6_120K30.09937.09937.3	D:\MSFragger_results\MSFragger_MAuvray_111124_171124Expl1_E1_6_13prot_Offset573\interact.pep.xml	IREEYPDR		MGTIIISK.IREEYPDR.LMNTFSVM	K	L	8	3	1119.2	1077.53	1077.53	360.183	360.184	1076.52	359.849	1.0054	0.000185674	16.425	13.438	0.9999	2	1	155	162	0		Mod1: First isotopic peak (PeakApex: 1.0032, Theoretical: 1.0024)																	0	FALSE	tr|A0A287AHL4|A0A287AHL4_PIG	A0A287AHL4	A0A287AHL4_PIG	TUBB2A
M_Auvray_111124_171124_Expl1_E1_6_120K30.09941.09941.2	D:\MSFragger_results\MSFragger_MAuvray_111124_171124Expl1_E1_6_13prot_Offset573\interact.pep.xml	EDMAALEK		EGEFSEAR.EDMAALEK.DYEEVGVD	R	D	8	2	1119.72	905.414	905.415	453.714	453.715	905.416	453.716	-0.0008	1.46639e-05	20.835	0	1	2	0	423	430	0																			0	FALSE	sp|P02550|TBA1A_PIG	P02550	TBA1A_PIG	TUBA1A
M_Auvray_111124_171124_Expl1_E1_6_120K30.09948.09948.2	D:\MSFragger_results\MSFragger_MAuvray_111124_171124Expl1_E1_6_13prot_Offset573\interact.pep.xml	GHYTIGK		DAANNYAR.GHYTIGK.EIIDIVID	R	E	7	2	1120.2	774.403	774.404	388.209	388.209	774.402	388.209	0.0012	0.000225944	16.084	0	0.9997	2	0	106	112	0																			0	FALSE	sp|P02550|TBA1A_PIG	P02550	TBA1A_PIG	TUBA1A
M_Auvray_111124_171124_Expl1_E1_6_120K30.09951.09951.2	D:\MSFragger_results\MSFragger_MAuvray_111124_171124Expl1_E1_6_13prot_Offset573\interact.pep.xml	ISVYYNEASSHK		DSDIQIER.ISVYYNEASSHK.YVPRAIIV	R	Y	12	2	1120.41	1396.66	1396.67	699.34	699.34	1396.66	699.338	0.0029	1.15279e-07	29.253	0	1	2	0	47	58	0																			0	TRUE	tr|A0A5G2R693|A0A5G2R693_PIG	A0A5G2R693	A0A5G2R693_PIG	TUBB3
M_Auvray_111124_171124_Expl1_E1_6_120K30.09956.09956.2	D:\MSFragger_results\MSFragger_MAuvray_111124_171124Expl1_E1_6_13prot_Offset573\interact.pep.xml	LSSPATLNSR		DNDIMIIK.LSSPATLNSR.VATVSIPR	K	V	10	2	1120.75	1044.55	1044.55	523.282	523.284	1044.56	523.285	-0.002	0.000244343	15.948	0	0.9996	2	0	98	107	0																			0	TRUE	sp|P00761|TRYP_PIG	P00761	TRYP_PIG
M_Auvray_111124_171124_Expl1_E1_6_120K30.09961.09961.2	D:\MSFragger_results\MSFragger_MAuvray_111124_171124Expl1_E1_6_13prot_Offset573\interact.pep.xml	EDMAALEK		EGEFSEAR.EDMAALEK.DYEEVGVD	R	D	8	2	1121.1	905.411	905.416	453.713	453.715	905.416	453.716	-0.0007	0.000662217	14.216	0	0.9958	2	0	423	430	0																			0	FALSE	sp|P02550|TBA1A_PIG	P02550	TBA1A_PIG	TUBA1A
M_Auvray_111124_171124_Expl1_E1_6_120K30.09964.09964.2	D:\MSFragger_results\MSFragger_MAuvray_111124_171124Expl1_E1_6_13prot_Offset573\interact.pep.xml	LSVDYGK		FTSIIMER.LSVDYGK.KSKIEFSI	R	K	7	2	1121.3	780.401	780.4	391.208	391.207	780.402	391.208	-0.0018	0.0147316	8.827	0	0.8711	2	0	157	163	0																			0	FALSE	sp|P02550|TBA1A_PIG	P02550	TBA1A_PIG	TUBA1A
M_Auvray_111124_171124_Expl1_E1_6_120K30.09968.09968.2	D:\MSFragger_results\MSFragger_MAuvray_111124_171124Expl1_E1_6_13prot_Offset573\interact.pep.xml	LSSPATLNSR		DNDIMIIK.LSSPATLNSR.VATVSIPR	K	V	10	2	1121.82	1044.56	1044.55	523.285	523.284	1044.56	523.285	-0.0019	4.75335e-06	22.792	0	1	2	0	98	107	0																			0	TRUE	sp|P00761|TRYP_PIG	P00761	TRYP_PIG
M_Auvray_111124_171124_Expl1_E1_6_120K30.09969.09969.2	D:\MSFragger_results\MSFragger_MAuvray_111124_171124Expl1_E1_6_13prot_Offset573\interact.pep.xml	EVDEQMLNVQNK		FRGRMSMK.EVDEQMLNVQNK.NSSYFVEW	K	N	12	2	1121.89	1461.68	1461.68	731.847	731.846	1445.68	723.848	15.9956	1.41906e-08	32.892	0	1	2	0	325	336	0		Mod1: Oxidation (PeakApex: 15.9974, Theoretical: 15.9949)	EVDEQmLNVQNK	E(16.81)V(16.81)D(20.67)E(24.47)Q(28.55)M(32.89)L(28.51)N(26.16)V(23.95)Q(20.04)N(17.96)K(16.16)	M6	1	E(4.41)V(4.41)D(8.29)E(9.43)Q(10.97)M(12.75)L(11.28)N(11.28)V(11.28)Q(8.34)N(8.34)K(8.34)	E(2)V(2)D(3)E(4)Q(5)M(6)L(5)N(5)V(5)Q(4)N(4)K(4)	32.8925	16	28.5477	14	20.2138	10	12.7483	6	12.7483	6	0	FALSE	tr|A0A287AHL4|A0A287AHL4_PIG	A0A287AHL4	A0A287AHL4_PIG	TUBB2A
M_Auvray_111124_171124_Expl1_E1_6_120K30.09977.09977.3	D:\MSFragger_results\MSFragger_MAuvray_111124_171124Expl1_E1_6_13prot_Offset573\interact.pep.xml	ISVYYNEASSHK		DSDIQIER.ISVYYNEASSHK.YVPRAIIV	R	Y	12	3	1122.44	1413.66	1413.66	472.227	472.229	1396.66	466.561	17.0023	0.0020488	12.254	0	0.6472	2	0	47	58	0		Mod1: First isotopic peak, Mod2: Oxidation (PeakApex: 17.0006)	ISVYYneasSHK	I(5.95)S(5.95)V(8.88)Y(8.88)Y(10.48)N(12.25)E(12.25)A(12.25)S(12.25)S(10.45)H(8.86)K(7.02)	N6;E7;A8;S9	4	I(0.00)S(0.00)V(0.00)Y(0.00)Y(2.73)N(4.09)E(4.09)A(4.09)S(4.09)S(4.09)H(4.09)K(4.09)	I(0)S(0)V(0)Y(0)Y(1)N(2)E(2)A(2)S(2)S(2)H(2)K(2)	12.2543	6	10.4763	5	8.8751	4	4.08923	2	4.08923	2	0	TRUE	tr|A0A5G2R693|A0A5G2R693_PIG	A0A5G2R693	A0A5G2R693_PIG	TUBB3
M_Auvray_111124_171124_Expl1_E1_6_120K30.09987.09987.2	D:\MSFragger_results\MSFragger_MAuvray_111124_171124Expl1_E1_6_13prot_Offset573\interact.pep.xml	EDMAALEK		EGEFSEAR.EDMAALEK.DYEEVGVD	R	D	8	2	1123.13	921.412	921.414	461.714	461.714	905.416	453.716	15.9978	8.2177e-06	21.841	0	1	2	0	423	430	0		Mod1: Oxidation (PeakApex: 15.9974, Theoretical: 15.9949)	EDMAALeK	E(12.06)D(10.15)M(12.08)A(11.67)A(13.10)L(13.30)E(13.91)K(9.78)	E7	1	E(0.00)D(0.00)M(0.00)A(0.00)A(0.00)L(0.00)E(0.00)K(0.00)	E(0)D(0)M(0)A(0)A(0)L(0)E(0)K(0)	13.9096	6	13.304	6	21.841	11	0	0	0	0	0	FALSE	sp|P02550|TBA1A_PIG	P02550	TBA1A_PIG	TUBA1A
M_Auvray_111124_171124_Expl1_E1_6_120K30.09992.09992.2	D:\MSFragger_results\MSFragger_MAuvray_111124_171124Expl1_E1_6_13prot_Offset573\interact.pep.xml	EVDEQMLSVQSK		FRGRMSMK.EVDEQMLSVQSK.NSSYFVEW	K	N	12	2	1123.72	1407.66	1407.66	704.836	704.839	1391.66	696.837	16.004	3.77355e-08	31.193	0	1	2	0	325	336	0		Mod1: Oxidation (PeakApex: 15.9974, Theoretical: 15.9949)	EVDEQmLSVQSK	E(15.59)V(15.59)D(19.46)E(23.10)Q(26.99)M(31.19)L(26.99)S(24.61)V(22.41)Q(20.29)S(18.24)K(16.47)	M6	1	E(3.09)V(3.09)D(7.22)E(8.35)Q(9.86)M(11.62)L(8.54)S(8.54)V(8.54)Q(8.54)S(8.54)K(8.54)	E(1)V(1)D(2)E(3)Q(4)M(5)L(4)S(4)V(4)Q(4)S(4)K(4)	31.194	15	26.9881	13	20.437	10	11.6223	5	11.6223	5	0	TRUE	tr|A0A480UV25|A0A480UV25_PIG	A0A480UV25	A0A480UV25_PIG	TUBB4A
M_Auvray_111124_171124_Expl1_E1_6_120K30.10005.10005.2	D:\MSFragger_results\MSFragger_MAuvray_111124_171124Expl1_E1_6_13prot_Offset573\interact.pep.xml	EVDEQMLSVQSK		FRGRMSMK.EVDEQMLSVQSK.NSSYFVEW	K	N	12	2	1124.61	1407.66	1407.67	704.836	704.84	1391.66	696.837	16.0056	3.79533e-05	19.183	0	1	2	0	325	336	0		Mod1: Oxidation (PeakApex: 15.9974, Theoretical: 15.9949)	EVDEQmLSVQSK	E(12.29)V(12.29)D(16.10)E(16.10)Q(17.16)M(19.18)L(18.60)S(16.56)V(14.76)Q(13.04)S(11.19)K(9.54)	M6	1	E(0.00)V(0.00)D(0.00)E(0.00)Q(0.00)M(3.16)L(3.16)S(3.16)V(3.16)Q(3.16)S(3.16)K(3.16)	E(0)V(0)D(0)E(0)Q(0)M(1)L(1)S(1)V(1)Q(1)S(1)K(1)	19.1837	9	18.596	9	18.6701	9	3.16133	1	3.16133	1	0	TRUE	tr|A0A480UV25|A0A480UV25_PIG	A0A480UV25	A0A480UV25_PIG	TUBB4A
M_Auvray_111124_171124_Expl1_E1_6_120K30.10018.10018.2	D:\MSFragger_results\MSFragger_MAuvray_111124_171124Expl1_E1_6_13prot_Offset573\interact.pep.xml	EDMAALEK		EGEFSEAR.EDMAALEK.DYEEVGVD	R	D	8	2	1125.75	921.413	921.415	461.714	461.715	905.416	453.716	15.9985	9.05732e-06	21.672	0	1	2	0	423	430	0		Mod1: Oxidation (PeakApex: 15.9974, Theoretical: 15.9949)	eDMAALEK	E(12.03)D(10.12)M(12.01)A(11.58)A(11.58)L(11.61)E(12.01)K(9.65)	E1	1	E(0.00)D(0.00)M(0.00)A(0.00)A(0.00)L(0.00)E(0.00)K(0.00)	E(0)D(0)M(0)A(0)A(0)L(0)E(0)K(0)	12.0259	6	12.0139	5	21.6721	11	0	0	0	0	0	FALSE	sp|P02550|TBA1A_PIG	P02550	TBA1A_PIG	TUBA1A
M_Auvray_111124_171124_Expl1_E1_6_120K30.10060.10060.2	D:\MSFragger_results\MSFragger_MAuvray_111124_171124Expl1_E1_6_13prot_Offset573\interact.pep.xml	ISVYYNEASSHK		DSDIQIER.ISVYYNEASSHK.YVPRAIIV	R	Y	12	2	1129.13	1413.65	1413.66	707.835	707.836	1396.66	699.338	16.9958	0.00123452	13.134	0	0.5573	2	0	47	58	0		Mod1: First isotopic peak, Mod2: Oxidation (PeakApex: 17.0006); Mod1: Oxidation, Mod2: Deamidation (PeakApex: 16.9850)	ISVyyNEASSHK	I(6.80)S(6.80)V(11.40)Y(13.13)Y(13.13)N(11.46)E(11.46)A(11.46)S(11.46)S(10.04)H(11.22)K(9.90)	Y4;Y5	2	I(0.00)S(0.00)V(0.00)Y(4.12)Y(4.12)N(4.12)E(4.12)A(4.12)S(4.12)S(4.12)H(4.12)K(4.12)	I(0)S(0)V(0)Y(1)Y(1)N(1)E(1)A(1)S(1)S(1)H(1)K(1)	13.1345	5	11.4621	4	12.5757	5	4.1235	1	4.1235	1	0	TRUE	tr|A0A5G2R693|A0A5G2R693_PIG	A0A5G2R693	A0A5G2R693_PIG	TUBB3
M_Auvray_111124_171124_Expl1_E1_6_120K30.10064.10064.2	D:\MSFragger_results\MSFragger_MAuvray_111124_171124Expl1_E1_6_13prot_Offset573\interact.pep.xml	NMMAACDPR		TQQMFDAK.NMMAACDPR.HGRYITVA	K	H	9	2	1129.65	1007.4	1007.4	504.708	504.707	1007.4	504.707	0.0013	0.000197129	16.321	0	0.9998	2	0	298	306	0																			0	FALSE	tr|A0A5G2R693|A0A5G2R693_PIG	A0A5G2R693	A0A5G2R693_PIG	TUBB3
M_Auvray_111124_171124_Expl1_E1_6_120K30.10070.10070.2	D:\MSFragger_results\MSFragger_MAuvray_111124_171124Expl1_E1_6_13prot_Offset573\interact.pep.xml	ISVYYNEASSHK		DSDIQIER.ISVYYNEASSHK.YVPRAIIV	R	Y	12	2	1130.06	1396.66	1396.66	699.339	699.34	1396.66	699.338	0.0026	6.59554e-08	30.223	0	1	2	0	47	58	0																			0	TRUE	tr|A0A5G2R693|A0A5G2R693_PIG	A0A5G2R693	A0A5G2R693_PIG	TUBB3
M_Auvray_111124_171124_Expl1_E1_6_120K30.10073.10073.3	D:\MSFragger_results\MSFragger_MAuvray_111124_171124Expl1_E1_6_13prot_Offset573\interact.pep.xml	IREEYPDR		MGTIIISK.IREEYPDR.LMNTFSVM	K	L	8	3	1130.27	1075.53	1075.53	359.516	359.516	1076.52	359.849	-0.9974	0.00760764	9.975	0	0.4987	2	1	155	162	0		Mod1: Isotopic peak error (PeakApex: -1.0036, Theoretical: -1.0024)																	0	FALSE	tr|A0A287AHL4|A0A287AHL4_PIG	A0A287AHL4	A0A287AHL4_PIG	TUBB2A
M_Auvray_111124_171124_Expl1_E1_6_120K30.10075.10075.3	D:\MSFragger_results\MSFragger_MAuvray_111124_171124Expl1_E1_6_13prot_Offset573\interact.pep.xml	ISVYYNEASSHK		DSDIQIER.ISVYYNEASSHK.YVPRAIIV	R	Y	12	3	1130.65	1396.65	1396.66	466.559	466.56	1396.66	466.561	-0.0045	9.85145e-08	29.526	0	1	2	0	47	58	0																			0	TRUE	tr|A0A5G2R693|A0A5G2R693_PIG	A0A5G2R693	A0A5G2R693_PIG	TUBB3
M_Auvray_111124_171124_Expl1_E1_6_120K30.10088.10088.2	D:\MSFragger_results\MSFragger_MAuvray_111124_171124Expl1_E1_6_13prot_Offset573\interact.pep.xml	NMMAACDPR		TQQMFDAK.NMMAACDPR.HGRYITVA	K	H	9	2	1131.54	1087.35	1087.36	544.685	544.686	1007.4	504.707	79.9588	5.08452e-05	18.675	0	1	2	0	298	306	0		Mod1: Phospho (PeakApex: 79.9574, Theoretical: 79.9663); Mod1: Sulfonation (Theoretical: 79.9568)	NMmAACDPR	N(12.28)M(12.28)M(14.16)A(13.58)A(13.33)C(12.14)D(12.14)P(10.41)R(6.40)	M3	1	N(0.00)M(0.00)M(0.00)A(0.00)A(0.00)C(0.00)D(0.00)P(0.00)R(0.00)	N(0)M(0)M(0)A(0)A(0)C(0)D(0)P(0)R(0)	14.1567	6	13.5802	6	18.6759	9	0	0	0	0	0	FALSE	tr|A0A5G2R693|A0A5G2R693_PIG	A0A5G2R693	A0A5G2R693_PIG	TUBB3
M_Auvray_111124_171124_Expl1_E1_6_120K30.10093.10093.2	D:\MSFragger_results\MSFragger_MAuvray_111124_171124Expl1_E1_6_13prot_Offset573\interact.pep.xml	PTYTNLNR		RRNIDIER.PTYTNLNR.LIGQIVSS	R	L	8	2	1131.89	977.493	977.495	489.754	489.755	977.493	489.754	0.0015	0.000691433	14.141	0	0.9955	2	0	222	229	0																			0	FALSE	sp|P02550|TBA1A_PIG	P02550	TBA1A_PIG	TUBA1A
M_Auvray_111124_171124_Expl1_E1_6_120K30.10096.10096.2	D:\MSFragger_results\MSFragger_MAuvray_111124_171124Expl1_E1_6_13prot_Offset573\interact.pep.xml	EDMAALEK		EGEFSEAR.EDMAALEK.DYEEVGVD	R	D	8	2	1132.1	905.413	905.415	453.714	453.715	905.416	453.716	-0.0009	0.000710804	14.093	0	0.9952	2	0	423	430	0																			0	FALSE	sp|P02550|TBA1A_PIG	P02550	TBA1A_PIG	TUBA1A
M_Auvray_111124_171124_Expl1_E1_6_120K30.10102.10102.3	D:\MSFragger_results\MSFragger_MAuvray_111124_171124Expl1_E1_6_13prot_Offset573\interact.pep.xml	LAVNMVPFPR		QINADIRK.LAVNMVPFPR.LHFFMPGF	K	L	10	3	1132.51	1159.63	1159.63	387.549	387.549	1142.63	381.883	16.9993	0.00446427	10.901	0	0.4151	2	0	253	262	0		Mod1: First isotopic peak, Mod2: Oxidation (PeakApex: 17.0006)	laVNMVPFPR	L(10.90)A(10.90)V(7.21)N(7.21)M(5.99)V(9.47)P(9.47)F(9.47)P(8.08)R(3.48)	L1;A2	2	L(3.70)A(3.70)V(0.00)N(0.00)M(0.00)V(0.00)P(0.00)F(0.00)P(0.00)R(0.00)	L(1)A(1)V(0)N(0)M(0)V(0)P(0)F(0)P(0)R(0)	10.9017	4	9.46828	3	10.6854	4	3.69511	1	3.69511	1	0	FALSE	tr|A0A5G2R693|A0A5G2R693_PIG	A0A5G2R693	A0A5G2R693_PIG	TUBB3
M_Auvray_111124_171124_Expl1_E1_6_120K30.10117.10117.2	D:\MSFragger_results\MSFragger_MAuvray_111124_171124Expl1_E1_6_13prot_Offset573\interact.pep.xml	NMMAACDPR		TQQMFDAK.NMMAACDPR.HGRYITVA	K	H	9	2	1133.81	1023.39	1023.4	512.704	512.705	1007.4	504.707	15.997	0.0021928	12.136	0	0.9346	2	0	298	306	0		Mod1: Oxidation (PeakApex: 15.9974, Theoretical: 15.9949)	nmMAACDPR	N(12.14)M(12.14)M(8.85)A(5.30)A(5.30)C(5.30)D(5.30)P(3.42)R(0.00)	N1;M2	2	N(4.11)M(4.11)M(2.32)A(0.00)A(0.00)C(0.00)D(0.00)P(0.00)R(0.00)	N(2)M(2)M(1)A(0)A(0)C(0)D(0)P(0)R(0)	12.1364	6	8.84619	4	8.03101	4	4.10535	2	4.10535	2	0	FALSE	tr|A0A5G2R693|A0A5G2R693_PIG	A0A5G2R693	A0A5G2R693_PIG	TUBB3
M_Auvray_111124_171124_Expl1_E1_6_120K30.10149.10149.3	D:\MSFragger_results\MSFragger_MAuvray_111124_171124Expl1_E1_6_13prot_Offset573\interact.pep.xml	EVDEQMLNVQNK		FRGRMSMK.EVDEQMLNVQNK.NSSYFVEW	K	N	12	3	1136.29	1461.68	1461.68	488.233	488.234	1445.68	482.901	15.9981	7.34514e-05	18.036	0	1	2	0	325	336	0		Mod1: Oxidation (PeakApex: 15.9974, Theoretical: 15.9949)	EVDEQmLNVQNK	E(13.03)V(13.03)D(14.60)E(14.60)Q(14.60)M(18.04)L(14.68)N(12.79)V(12.79)Q(11.12)N(9.35)K(7.70)	M6	1	E(2.84)V(2.84)D(2.84)E(2.84)Q(2.84)M(6.00)L(3.16)N(3.16)V(3.16)Q(3.16)N(3.16)K(3.16)	E(1)V(1)D(1)E(1)Q(1)M(2)L(1)N(1)V(1)Q(1)N(1)K(1)	18.0367	9	14.6838	7	14.7344	7	5.99956	2	5.99956	2	0	FALSE	tr|A0A287AHL4|A0A287AHL4_PIG	A0A287AHL4	A0A287AHL4_PIG	TUBB2A
M_Auvray_111124_171124_Expl1_E1_6_120K30.10155.10155.2	D:\MSFragger_results\MSFragger_MAuvray_111124_171124Expl1_E1_6_13prot_Offset573\interact.pep.xml	EDMAALEK		EGEFSEAR.EDMAALEK.DYEEVGVD	R	D	8	2	1136.71	921.411	921.413	461.713	461.714	905.416	453.716	15.9962	0.000599101	14.39	0	0.9925	2	0	423	430	0		Mod1: Oxidation (PeakApex: 15.9974, Theoretical: 15.9949)	EDmAALEK	E(8.30)D(9.99)M(14.39)A(12.36)A(12.36)L(10.49)E(8.73)K(6.70)	M3	1	E(0.00)D(2.60)M(4.18)A(4.18)A(4.18)L(4.18)E(4.18)K(4.18)	E(0)D(1)M(2)A(2)A(2)L(2)E(2)K(2)	14.3909	7	12.3613	6	10.8107	5	4.18495	2	4.18495	2	0	FALSE	sp|P02550|TBA1A_PIG	P02550	TBA1A_PIG	TUBA1A
M_Auvray_111124_171124_Expl1_E1_6_120K30.10165.10165.3	D:\MSFragger_results\MSFragger_MAuvray_111124_171124Expl1_E1_6_13prot_Offset573\interact.pep.xml	EVDEQMLNVQNK		FRGRMSMK.EVDEQMLNVQNK.NSSYFVEW	K	N	12	3	1137.64	1461.68	1461.68	488.233	488.234	1445.68	482.901	15.9984	6.56901e-05	18.23	0	1	2	0	325	336	0		Mod1: Oxidation (PeakApex: 15.9974, Theoretical: 15.9949)	EVDEQmLNVQNK	E(13.26)V(13.26)D(14.77)E(14.77)Q(14.77)M(18.23)L(14.85)N(12.97)V(12.97)Q(11.31)N(9.61)K(7.95)	M6	1	E(3.06)V(3.06)D(3.06)E(3.06)Q(3.06)M(6.30)L(3.24)N(3.24)V(3.24)Q(3.24)N(3.24)K(3.24)	E(1)V(1)D(1)E(1)Q(1)M(2)L(1)N(1)V(1)Q(1)N(1)K(1)	18.2305	9	14.8541	7	14.9059	7	6.3006	2	6.3006	2	0	FALSE	tr|A0A287AHL4|A0A287AHL4_PIG	A0A287AHL4	A0A287AHL4_PIG	TUBB2A
M_Auvray_111124_171124_Expl1_E1_6_120K30.10191.10191.2	D:\MSFragger_results\MSFragger_MAuvray_111124_171124Expl1_E1_6_13prot_Offset573\interact.pep.xml	LSVDYGK		FTSIIMER.LSVDYGK.KSKIEFSI	R	K	7	2	1139.67	780.401	780.4	391.208	391.207	780.402	391.208	-0.0019	0.000177521	16.503	0	0.9998	2	0	157	163	0																			0	FALSE	sp|P02550|TBA1A_PIG	P02550	TBA1A_PIG	TUBA1A
M_Auvray_111124_171124_Expl1_E1_6_120K30.10207.10207.3	D:\MSFragger_results\MSFragger_MAuvray_111124_171124Expl1_E1_6_13prot_Offset573\interact.pep.xml	ISVYYNEASSHK		DSDIQIER.ISVYYNEASSHK.YVPRAIIV	R	Y	12	3	1140.78	1396.66	1396.66	466.559	466.56	1396.66	466.561	-0.0045	0.000110217	17.331	0	1	2	0	47	58	0																			0	TRUE	tr|A0A5G2R693|A0A5G2R693_PIG	A0A5G2R693	A0A5G2R693_PIG	TUBB3
M_Auvray_111124_171124_Expl1_E1_6_120K30.10217.10217.2	D:\MSFragger_results\MSFragger_MAuvray_111124_171124Expl1_E1_6_13prot_Offset573\interact.pep.xml	EDMAALEK		EGEFSEAR.EDMAALEK.DYEEVGVD	R	D	8	2	1141.82	921.412	921.414	461.713	461.714	905.416	453.716	15.9971	0.000138357	16.936	0	0.9999	2	0	423	430	0		Mod1: Oxidation (PeakApex: 15.9974, Theoretical: 15.9949)	EDmAALEK	E(8.91)D(13.42)M(16.94)A(14.90)A(14.90)L(13.01)E(11.23)K(9.16)	M3	1	E(0.00)D(2.90)M(4.69)A(4.69)A(4.69)L(4.69)E(4.69)K(4.69)	E(0)D(1)M(2)A(2)A(2)L(2)E(2)K(2)	16.9362	8	14.8986	7	13.3719	6	4.69362	2	4.69362	2	0	FALSE	sp|P02550|TBA1A_PIG	P02550	TBA1A_PIG	TUBA1A
M_Auvray_111124_171124_Expl1_E1_6_120K30.10219.10219.3	D:\MSFragger_results\MSFragger_MAuvray_111124_171124Expl1_E1_6_13prot_Offset573\interact.pep.xml	IREEFPDR		MGTIIISK.IREEFPDR.LMNTFSVV	K	L	8	3	1141.96	1060.53	1060.53	354.518	354.517	1060.53	354.517	0.0006	0.000159772	16.686	0	1	2	1	155	162	0																			0	TRUE	tr|A0A480UV25|A0A480UV25_PIG	A0A480UV25	A0A480UV25_PIG	TUBB4A
M_Auvray_111124_171124_Expl1_E1_6_120K30.10227.10227.3	D:\MSFragger_results\MSFragger_MAuvray_111124_171124Expl1_E1_6_13prot_Offset573\interact.pep.xml	IREEYPDR		MGTIIISK.IREEYPDR.LMNTFSVM	K	L	8	3	1142.51	1076.53	1076.53	359.849	359.85	1076.52	359.849	0.0031	0.000200447	16.292	13.284	0.9999	2	1	155	162	0																			0	FALSE	tr|A0A287AHL4|A0A287AHL4_PIG	A0A287AHL4	A0A287AHL4_PIG	TUBB2A
M_Auvray_111124_171124_Expl1_E1_6_120K30.10235.10235.2	D:\MSFragger_results\MSFragger_MAuvray_111124_171124Expl1_E1_6_13prot_Offset573\interact.pep.xml	INVYYNEAAGNK		DSDIQIER.INVYYNEAAGNK.YVPRAIIV	R	Y	12	2	1143.07	1371.65	1371.65	686.833	686.834	1354.65	678.333	17.0013	7.34091e-06	22.037	0	1	2	0	47	58	0		Mod1: First isotopic peak, Mod2: Oxidation (PeakApex: 17.0006)	INVYyNEAAGNK	I(14.09)N(14.09)V(20.89)Y(21.97)Y(22.04)N(19.82)E(19.82)A(17.74)A(17.74)G(15.78)N(13.98)K(12.42)	Y5	1	I(0.00)N(0.00)V(3.45)Y(4.98)Y(6.75)N(6.75)E(6.75)A(6.75)A(6.75)G(6.75)N(6.75)K(6.75)	I(0)N(0)V(1)Y(2)Y(3)N(3)E(3)A(3)A(3)G(3)N(3)K(3)	22.0372	10	21.9715	10	19.7696	9	6.74764	3	6.74764	3	0	FALSE	tr|A0A287AHL4|A0A287AHL4_PIG	A0A287AHL4	A0A287AHL4_PIG	TUBB2A
M_Auvray_111124_171124_Expl1_E1_6_120K30.10247.10247.2	D:\MSFragger_results\MSFragger_MAuvray_111124_171124Expl1_E1_6_13prot_Offset573\interact.pep.xml	EDMAALEK		EGEFSEAR.EDMAALEK.DYEEVGVD	R	D	8	2	1144.21	905.416	905.415	453.715	453.715	905.416	453.716	-0.0009	3.08141e-05	19.545	0	1	2	0	423	430	0																			0	FALSE	sp|P02550|TBA1A_PIG	P02550	TBA1A_PIG	TUBA1A
M_Auvray_111124_171124_Expl1_E1_6_120K30.10248.10248.2	D:\MSFragger_results\MSFragger_MAuvray_111124_171124Expl1_E1_6_13prot_Offset573\interact.pep.xml	ISVYYNEASSHK		DSDIQIER.ISVYYNEASSHK.YVPRAIIV	R	Y	12	2	1144.28	1396.66	1396.66	699.335	699.34	1396.66	699.338	0.0024	5.77099e-08	30.455	0	1	2	0	47	58	0																			0	TRUE	tr|A0A5G2R693|A0A5G2R693_PIG	A0A5G2R693	A0A5G2R693_PIG	TUBB3
M_Auvray_111124_171124_Expl1_E1_6_120K30.10249.10249.2	D:\MSFragger_results\MSFragger_MAuvray_111124_171124Expl1_E1_6_13prot_Offset573\interact.pep.xml	EVDEQMLNVQNK		FRGRMSMK.EVDEQMLNVQNK.NSSYFVEW	K	N	12	2	1144.35	1461.68	1461.68	731.846	731.846	1445.68	723.848	15.9952	3.87035e-09	35.149	9.67	1	2	0	325	336	0		Mod1: Oxidation (PeakApex: 15.9974, Theoretical: 15.9949)	EVDEQmLNVQNK	E(18.46)V(18.46)D(22.45)E(26.43)Q(30.64)M(35.15)L(30.63)N(26.36)V(24.13)Q(20.23)N(18.15)K(16.34)	M6	1	E(5.96)V(5.96)D(9.91)E(11.12)Q(12.60)M(14.38)L(12.78)N(11.40)V(11.40)Q(8.42)N(8.42)K(8.42)	E(3)V(3)D(4)E(5)Q(6)M(7)L(6)N(5)V(5)Q(4)N(4)K(4)	35.1494	17	30.6351	15	20.4211	10	14.3781	7	14.3781	7	0	FALSE	tr|A0A287AHL4|A0A287AHL4_PIG	A0A287AHL4	A0A287AHL4_PIG	TUBB2A
M_Auvray_111124_171124_Expl1_E1_6_120K30.10252.10252.2	D:\MSFragger_results\MSFragger_MAuvray_111124_171124Expl1_E1_6_13prot_Offset573\interact.pep.xml	GHYTIGK		DAANNYAR.GHYTIGK.EIIDIVID	R	E	7	2	1144.55	774.403	774.404	388.209	388.209	774.402	388.209	0.0015	9.778e-05	17.539	0	1	2	0	106	112	0																			0	FALSE	sp|P02550|TBA1A_PIG	P02550	TBA1A_PIG	TUBA1A
M_Auvray_111124_171124_Expl1_E1_6_120K30.10276.10276.2	D:\MSFragger_results\MSFragger_MAuvray_111124_171124Expl1_E1_6_13prot_Offset573\interact.pep.xml	EVDEQMLNVQNK		FRGRMSMK.EVDEQMLNVQNK.NSSYFVEW	K	N	12	2	1146.24	1461.68	1461.68	731.846	731.846	1445.68	723.848	15.9952	0.000133506	16.998	0	0.9999	2	0	325	336	0		Mod1: Oxidation (PeakApex: 15.9974, Theoretical: 15.9949)	EVDeqmLNVQNK	E(12.09)V(12.09)D(15.80)E(17.00)Q(17.00)M(17.00)L(15.08)N(13.30)V(11.76)Q(10.37)N(8.84)K(4.91)	E4;Q5;M6	3	E(0.00)V(0.00)D(0.00)E(0.00)Q(0.00)M(0.00)L(0.00)N(0.00)V(0.00)Q(0.00)N(0.00)K(0.00)	E(0)V(0)D(0)E(0)Q(0)M(0)L(0)N(0)V(0)Q(0)N(0)K(0)	16.9988	8	15.8023	7	16.9988	8	0	0	0	0	0	FALSE	tr|A0A287AHL4|A0A287AHL4_PIG	A0A287AHL4	A0A287AHL4_PIG	TUBB2A
M_Auvray_111124_171124_Expl1_E1_6_120K30.10279.10279.2	D:\MSFragger_results\MSFragger_MAuvray_111124_171124Expl1_E1_6_13prot_Offset573\interact.pep.xml	EVDEQMLSVQSK		FRGRMSMK.EVDEQMLSVQSK.NSSYFVEW	K	N	12	2	1146.69	1407.65	1407.66	704.835	704.837	1391.66	696.837	16	4.1281e-08	31.037	0	1	2	0	325	336	0		Mod1: Oxidation (PeakApex: 15.9974, Theoretical: 15.9949)	EVDEQmLSVQSK	E(15.49)V(15.49)D(19.40)E(23.01)Q(26.85)M(31.04)L(26.83)S(24.44)V(22.24)Q(20.12)S(18.09)K(16.31)	M6	1	E(3.05)V(3.05)D(7.20)E(8.32)Q(9.80)M(11.55)L(8.50)S(8.50)V(8.50)Q(8.50)S(8.50)K(8.50)	E(1)V(1)D(2)E(3)Q(4)M(5)L(4)S(4)V(4)Q(4)S(4)K(4)	31.0379	15	26.8533	13	20.2598	10	11.548	5	11.548	5	0	TRUE	tr|A0A480UV25|A0A480UV25_PIG	A0A480UV25	A0A480UV25_PIG	TUBB4A
M_Auvray_111124_171124_Expl1_E1_6_120K30.10349.10349.2	D:\MSFragger_results\MSFragger_MAuvray_111124_171124Expl1_E1_6_13prot_Offset573\interact.pep.xml	LSVDYGKK		FTSIIMER.LSVDYGKK.SKIEFSIY	R	S	8	2	1152.19	908.496	908.498	455.255	455.257	908.497	455.256	0.0017	0.00142972	12.879	0	0.9839	2	0	157	164	0																			0	FALSE	sp|P02550|TBA1A_PIG	P02550	TBA1A_PIG	TUBA1A
M_Auvray_111124_171124_Expl1_E1_6_120K30.10352.10352.2	D:\MSFragger_results\MSFragger_MAuvray_111124_171124Expl1_E1_6_13prot_Offset573\interact.pep.xml	EVDEQMLNVQNK		FRGRMSMK.EVDEQMLNVQNK.NSSYFVEW	K	N	12	2	1152.4	1488.68	1488.69	745.346	745.352	1445.68	723.848	43.0073	4.39542e-05	18.928	0	1	2	0	325	336	0		Mod1: Carbamyl (PeakApex: 43.0088, Theoretical: 43.0058)	EVDEQmLNVQNK	E(12.47)V(12.47)D(16.27)E(17.49)Q(17.49)M(18.93)L(16.90)N(14.98)V(13.31)Q(11.79)N(10.02)K(6.46)	M6	1	E(0.00)V(0.00)D(0.00)E(0.00)Q(0.00)M(0.00)L(0.00)N(0.00)V(0.00)Q(0.00)N(0.00)K(0.00)	E(0)V(0)D(0)E(0)Q(0)M(0)L(0)N(0)V(0)Q(0)N(0)K(0)	18.9289	9	17.4894	8	18.9289	9	0	0	0	0	0	FALSE	tr|A0A287AHL4|A0A287AHL4_PIG	A0A287AHL4	A0A287AHL4_PIG	TUBB2A
M_Auvray_111124_171124_Expl1_E1_6_120K30.10356.10356.2	D:\MSFragger_results\MSFragger_MAuvray_111124_171124Expl1_E1_6_13prot_Offset573\interact.pep.xml	LSLDYGKK		FTSIIMER.LSLDYGKK.SKIEFAIY	R	S	8	2	1152.68	922.512	922.514	462.263	462.264	922.512	462.263	0.002	0.000200909	16.288	0	0.9998	2	0	205	212	0																			0	TRUE	tr|A0A8D1RXR4|A0A8D1RXR4_PIG	A0A8D1RXR4	A0A8D1RXR4_PIG	TUBA8
M_Auvray_111124_171124_Expl1_E1_6_120K30.10367.10367.3	D:\MSFragger_results\MSFragger_MAuvray_111124_171124Expl1_E1_6_13prot_Offset573\interact.pep.xml	ISVYYNEASSHK		DSDIQIER.ISVYYNEASSHK.YVPRAIIV	R	Y	12	3	1153.76	1396.66	1396.66	466.56	466.56	1396.66	466.561	-0.0048	3.83928e-07	27.163	0	1	2	0	47	58	0																			0	TRUE	tr|A0A5G2R693|A0A5G2R693_PIG	A0A5G2R693	A0A5G2R693_PIG	TUBB3
M_Auvray_111124_171124_Expl1_E1_6_120K30.10368.10368.2	D:\MSFragger_results\MSFragger_MAuvray_111124_171124Expl1_E1_6_13prot_Offset573\interact.pep.xml	NMMAACDPR		TQQMFDAK.NMMAACDPR.HGRYITVA	K	H	9	2	1153.83	1007.4	1007.4	504.706	504.707	1007.4	504.707	0.0013	6.67959e-05	18.201	0	1	2	0	298	306	0																			0	FALSE	tr|A0A5G2R693|A0A5G2R693_PIG	A0A5G2R693	A0A5G2R693_PIG	TUBB3
M_Auvray_111124_171124_Expl1_E1_6_120K30.10416.10416.2	D:\MSFragger_results\MSFragger_MAuvray_111124_171124Expl1_E1_6_13prot_Offset573\interact.pep.xml	EDAANNYAR		PEQIITGK.EDAANNYAR.GHYTIGKE	K	G	9	2	1157.46	1022.44	1022.44	512.229	512.229	1022.44	512.228	0.0018	0.00102447	13.458	0	0.9908	2	0	97	105	0																			0	FALSE	sp|P02550|TBA1A_PIG	P02550	TBA1A_PIG	TUBA1A
M_Auvray_111124_171124_Expl1_E1_6_120K30.10431.10431.2	D:\MSFragger_results\MSFragger_MAuvray_111124_171124Expl1_E1_6_13prot_Offset573\interact.pep.xml	LSSPATLNSR		DNDIMIIK.LSSPATLNSR.VATVSIPR	K	V	10	2	1158.81	1044.56	1044.55	523.285	523.283	1044.56	523.285	-0.004	1.12655e-06	25.293	0	1	2	0	98	107	0																			0	TRUE	sp|P00761|TRYP_PIG	P00761	TRYP_PIG
M_Auvray_111124_171124_Expl1_E1_6_120K30.10444.10444.2	D:\MSFragger_results\MSFragger_MAuvray_111124_171124Expl1_E1_6_13prot_Offset573\interact.pep.xml	NMMAACDPR		TQQMFDAK.NMMAACDPR.HGRYITVA	K	H	9	2	1159.71	1087.36	1087.36	544.685	544.686	1007.4	504.707	79.9587	0.000370894	15.223	0	0.9719	2	0	298	306	0		Mod1: Phospho (PeakApex: 79.9574, Theoretical: 79.9663); Mod1: Sulfonation (Theoretical: 79.9568)	NMmAACDPR	N(10.28)M(10.28)M(12.21)A(11.86)A(10.62)C(10.62)D(10.62)P(8.76)R(4.94)	M3	1	N(0.00)M(0.00)M(0.00)A(0.00)A(0.00)C(0.00)D(0.00)P(0.00)R(0.00)	N(0)M(0)M(0)A(0)A(0)C(0)D(0)P(0)R(0)	12.2071	5	11.8565	5	15.2234	7	0	0	0	0	0	FALSE	tr|A0A5G2R693|A0A5G2R693_PIG	A0A5G2R693	A0A5G2R693_PIG	TUBB3
M_Auvray_111124_171124_Expl1_E1_6_120K30.10462.10462.3	D:\MSFragger_results\MSFragger_MAuvray_111124_171124Expl1_E1_6_13prot_Offset573\interact.pep.xml	EVDEQMLNVQNK		FRGRMSMK.EVDEQMLNVQNK.NSSYFVEW	K	N	12	3	1161.28	1461.67	1461.68	488.232	488.234	1445.68	482.901	15.9976	0.00225424	12.088	0	0.885	2	0	325	336	0		Mod1: Oxidation (PeakApex: 15.9974, Theoretical: 15.9949)	EVDEQmLNVQNK	E(10.21)V(10.21)D(10.21)E(10.21)Q(10.21)M(12.09)L(10.11)N(8.17)V(8.17)Q(6.53)N(4.84)K(3.05)	M6	1	E(0.00)V(0.00)D(0.00)E(0.00)Q(0.00)M(3.05)L(3.05)N(3.05)V(3.05)Q(3.05)N(3.05)K(3.05)	E(0)V(0)D(0)E(0)Q(0)M(1)L(1)N(1)V(1)Q(1)N(1)K(1)	12.0882	6	10.207	5	10.207	5	3.05041	1	3.05041	1	0	FALSE	tr|A0A287AHL4|A0A287AHL4_PIG	A0A287AHL4	A0A287AHL4_PIG	TUBB2A
M_Auvray_111124_171124_Expl1_E1_6_120K30.10464.10464.2	D:\MSFragger_results\MSFragger_MAuvray_111124_171124Expl1_E1_6_13prot_Offset573\interact.pep.xml	VREEYPDR		MGTIIISK.VREEYPDR.LMNTFSVV	K	L	8	2	1161.42	1104.52	1104.52	553.267	553.268	1062.51	532.262	42.0124	2.04998e-06	24.253	0	1	2	1	155	162	0		Mod1: Acetyl (PeakApex: 42.0124, Theoretical: 42.0106)	vREEYPDR	V(24.25)R(22.41)E(18.70)E(15.48)Y(12.41)P(9.78)D(8.95)R(0.00)	V1	1	V(12.06)R(10.21)E(8.47)E(7.00)Y(5.58)P(4.35)D(4.35)R(0.00)	V(6)R(5)E(4)E(3)Y(2)P(1)D(1)R(0)	24.2532	12	22.408	11	12.1956	6	12.0576	6	12.0576	6	0	TRUE	tr|A0A5G2R693|A0A5G2R693_PIG	A0A5G2R693	A0A5G2R693_PIG	TUBB3
M_Auvray_111124_171124_Expl1_E1_6_120K30.10482.10482.2	D:\MSFragger_results\MSFragger_MAuvray_111124_171124Expl1_E1_6_13prot_Offset573\interact.pep.xml	EDLAALEK		EGEFSEAR.EDLAALEK.DYEEVGTD	R	D	8	2	1162.66	888.466	888.462	445.24	445.238	887.46	444.737	1.0018	0.00819408	9.846	0	0.4404	2	0	471	478	0		Mod1: First isotopic peak (PeakApex: 1.0032, Theoretical: 1.0024)																	0	TRUE	tr|A0A8D1RXR4|A0A8D1RXR4_PIG	A0A8D1RXR4	A0A8D1RXR4_PIG	TUBA8
M_Auvray_111124_171124_Expl1_E1_6_120K30.10491.10491.2	D:\MSFragger_results\MSFragger_MAuvray_111124_171124Expl1_E1_6_13prot_Offset573\interact.pep.xml	LSVDYGK		FTSIIMER.LSVDYGK.KSKIEFSI	R	K	7	2	1163.6	780.402	780.4	391.208	391.207	780.402	391.208	-0.002	0.000185887	16.423	0	0.9998	2	0	157	163	0																			0	FALSE	sp|P02550|TBA1A_PIG	P02550	TBA1A_PIG	TUBA1A
M_Auvray_111124_171124_Expl1_E1_6_120K30.10492.10492.2	D:\MSFragger_results\MSFragger_MAuvray_111124_171124Expl1_E1_6_13prot_Offset573\interact.pep.xml	LSSPATLNSR		DNDIMIIK.LSSPATLNSR.VATVSIPR	K	V	10	2	1163.67	1044.56	1044.55	523.285	523.283	1044.56	523.285	-0.004	4.6505e-06	22.83	0	1	2	0	98	107	0																			0	TRUE	sp|P00761|TRYP_PIG	P00761	TRYP_PIG
M_Auvray_111124_171124_Expl1_E1_6_120K30.10522.10522.3	D:\MSFragger_results\MSFragger_MAuvray_111124_171124Expl1_E1_6_13prot_Offset573\interact.pep.xml	IREEFPDR		MGTIIISK.IREEFPDR.LMNTFSVV	K	L	8	3	1166.07	1060.53	1060.53	354.517	354.517	1060.53	354.517	0.0004	6.36063e-05	18.286	0	1	2	1	155	162	0																			0	TRUE	tr|A0A480UV25|A0A480UV25_PIG	A0A480UV25	A0A480UV25_PIG	TUBB4A
M_Auvray_111124_171124_Expl1_E1_6_120K30.10523.10523.2	D:\MSFragger_results\MSFragger_MAuvray_111124_171124Expl1_E1_6_13prot_Offset573\interact.pep.xml	EDMAALEK		EGEFSEAR.EDMAALEK.DYEEVGVD	R	D	8	2	1166.13	921.412	921.413	461.713	461.714	905.416	453.716	15.9968	0.000136694	16.957	0	0.9999	2	0	423	430	0		Mod1: Oxidation (PeakApex: 15.9974, Theoretical: 15.9949)	EDmAALEK	E(11.94)D(13.62)M(16.96)A(13.58)A(13.58)L(11.70)E(9.94)K(7.83)	M3	1	E(3.05)D(6.11)M(7.69)A(4.64)A(4.64)L(4.64)E(4.64)K(4.64)	E(1)D(2)M(3)A(2)A(2)L(2)E(2)K(2)	16.9578	8	13.619	6	12.0777	5	7.69459	3	7.69459	3	0	FALSE	sp|P02550|TBA1A_PIG	P02550	TBA1A_PIG	TUBA1A
M_Auvray_111124_171124_Expl1_E1_6_120K30.10524.10524.3	D:\MSFragger_results\MSFragger_MAuvray_111124_171124Expl1_E1_6_13prot_Offset573\interact.pep.xml	IREEYPDR		MGTIIISK.IREEYPDR.LMNTFSVM	K	L	8	3	1166.2	1076.53	1076.53	359.849	359.85	1076.52	359.849	0.0022	5.83445e-05	18.436	13.723	1	2	1	155	162	0																			0	FALSE	tr|A0A287AHL4|A0A287AHL4_PIG	A0A287AHL4	A0A287AHL4_PIG	TUBB2A
M_Auvray_111124_171124_Expl1_E1_6_120K30.10534.10534.2	D:\MSFragger_results\MSFragger_MAuvray_111124_171124Expl1_E1_6_13prot_Offset573\interact.pep.xml	VATVSLPR		SPATINSR.VATVSLPR.SCAAAGTE	R	S	8	2	1166.9	857.497	857.5	429.756	429.757	841.502	421.758	15.9975	0.000923103	13.639	0	0.9833	2	0	108	115	0		Mod1: Oxidation (PeakApex: 15.9974, Theoretical: 15.9949)	VATvSLPR	V(8.77)A(8.77)T(11.90)V(13.64)S(11.83)L(11.83)P(8.74)R(7.07)	V4	1	V(2.62)A(2.62)T(5.58)V(6.81)S(6.81)L(6.81)P(4.19)R(4.19)	V(1)A(1)T(2)V(3)S(3)L(3)P(2)R(2)	13.6396	7	11.8976	6	9.0247	4	6.81039	3	6.81039	3	0	TRUE	sp|P00761|TRYP_PIG	P00761	TRYP_PIG
M_Auvray_111124_171124_Expl1_E1_6_120K30.10553.10553.2	D:\MSFragger_results\MSFragger_MAuvray_111124_171124Expl1_E1_6_13prot_Offset573\interact.pep.xml	EDMAALEK		EGEFSEAR.EDMAALEK.DYEEVGVD	R	D	8	2	1168.53	905.415	905.415	453.715	453.715	905.416	453.716	-0.0009	3.08497e-05	19.543	0	1	2	0	423	430	0																			0	FALSE	sp|P02550|TBA1A_PIG	P02550	TBA1A_PIG	TUBA1A
M_Auvray_111124_171124_Expl1_E1_6_120K30.10554.10554.2	D:\MSFragger_results\MSFragger_MAuvray_111124_171124Expl1_E1_6_13prot_Offset573\interact.pep.xml	EVDEQMLNVQNK		FRGRMSMK.EVDEQMLNVQNK.NSSYFVEW	K	N	12	2	1168.6	1461.68	1461.68	731.845	731.846	1445.68	723.848	15.9948	1.24954e-08	33.113	0	1	2	0	325	336	0		Mod1: Oxidation (PeakApex: 15.9974, Theoretical: 15.9949)	EVDEQmLNVQNK	E(17.05)V(17.05)D(20.89)E(24.73)Q(28.77)M(33.11)L(28.70)N(24.60)V(22.37)Q(20.25)N(18.17)K(16.35)	M6	1	E(4.55)V(4.55)D(8.52)E(9.69)Q(11.19)M(12.96)L(11.24)N(8.41)V(8.41)Q(8.41)N(8.41)K(8.41)	E(2)V(2)D(3)E(4)Q(5)M(6)L(5)N(4)V(4)Q(4)N(4)K(4)	33.1132	16	28.7686	14	20.4399	10	12.9604	6	12.9604	6	0	FALSE	tr|A0A287AHL4|A0A287AHL4_PIG	A0A287AHL4	A0A287AHL4_PIG	TUBB2A
M_Auvray_111124_171124_Expl1_E1_6_120K30.10555.10555.2	D:\MSFragger_results\MSFragger_MAuvray_111124_171124Expl1_E1_6_13prot_Offset573\interact.pep.xml	ISVYYNEASSHK		DSDIQIER.ISVYYNEASSHK.YVPRAIIV	R	Y	12	2	1168.67	1396.66	1396.66	699.337	699.339	1396.66	699.338	0.002	4.7152e-08	30.806	0	1	2	0	47	58	0																			0	TRUE	tr|A0A5G2R693|A0A5G2R693_PIG	A0A5G2R693	A0A5G2R693_PIG	TUBB3
M_Auvray_111124_171124_Expl1_E1_6_120K30.10556.10556.2	D:\MSFragger_results\MSFragger_MAuvray_111124_171124Expl1_E1_6_13prot_Offset573\interact.pep.xml	GHYTIGK		DAANNYAR.GHYTIGK.EIIDIVID	R	E	7	2	1168.74	774.403	774.404	388.209	388.209	774.402	388.209	0.0015	4.74515e-05	18.795	0	1	2	0	106	112	0																			0	FALSE	sp|P02550|TBA1A_PIG	P02550	TBA1A_PIG	TUBA1A
M_Auvray_111124_171124_Expl1_E1_6_120K30.10575.10575.3	D:\MSFragger_results\MSFragger_MAuvray_111124_171124Expl1_E1_6_13prot_Offset573\interact.pep.xml	LDHKFDLMYAK		AIAEAWAR.LDHKFDLMYAK.RAFVHWYV	R	R	11	3	1170.05	1493.73	1493.74	498.919	498.919	1379.69	460.904	114.044	0.00299054	11.597	0	0.4612	2	1	391	401	0		Mod1: ubiquitinylation residue/Addition of N (PeakApex: 114.0468, Theoretical: 114.0429)	LDHKfdlmYAK	L(6.81)D(6.81)H(10.27)K(10.27)F(11.60)D(11.60)L(11.60)M(11.60)Y(10.25)A(9.09)K(4.79)	F5;D6;L7;M8	4	L(0.00)D(0.00)H(0.00)K(0.00)F(0.00)D(0.00)L(0.00)M(0.00)Y(0.00)A(0.00)K(0.00)	L(0)D(0)H(0)K(0)F(0)D(0)L(0)M(0)Y(0)A(0)K(0)	11.598	5	10.2707	4	11.598	5	0	0	0	0	0	FALSE	sp|P02550|TBA1A_PIG	P02550	TBA1A_PIG	TUBA1A
M_Auvray_111124_171124_Expl1_E1_6_120K30.10585.10585.2	D:\MSFragger_results\MSFragger_MAuvray_111124_171124Expl1_E1_6_13prot_Offset573\interact.pep.xml	EVDEQMLSVQSK		FRGRMSMK.EVDEQMLSVQSK.NSSYFVEW	K	N	12	2	1171.06	1407.65	1407.66	704.835	704.838	1391.66	696.837	16.0012	3.57067e-09	35.289	0	1	2	0	325	336	0		Mod1: Oxidation (PeakApex: 15.9974, Theoretical: 15.9949)	EVDEQmLSVQSK	E(16.69)V(18.66)D(22.81)E(26.73)Q(30.86)M(35.29)L(30.80)S(26.59)V(24.27)Q(22.02)S(19.81)K(17.86)	M6	1	E(4.22)V(6.71)D(9.20)E(10.65)Q(12.37)M(14.33)L(12.64)S(10.11)V(10.11)Q(10.11)S(10.11)K(10.11)	E(2)V(3)D(4)E(5)Q(6)M(7)L(6)S(5)V(5)Q(5)S(5)K(5)	35.29	17	30.8629	15	20.214	10	14.3288	7	14.3288	7	0	TRUE	tr|A0A480UV25|A0A480UV25_PIG	A0A480UV25	A0A480UV25_PIG	TUBB4A
M_Auvray_111124_171124_Expl1_E1_6_120K30.10587.10587.3	D:\MSFragger_results\MSFragger_MAuvray_111124_171124Expl1_E1_6_13prot_Offset573\interact.pep.xml	ISVYYNEASSHK		DSDIQIER.ISVYYNEASSHK.YVPRAIIV	R	Y	12	3	1171.2	1396.64	1396.66	466.554	466.56	1396.66	466.561	-0.0048	1.80198e-06	24.477	0	1	2	0	47	58	0																			0	TRUE	tr|A0A5G2R693|A0A5G2R693_PIG	A0A5G2R693	A0A5G2R693_PIG	TUBB3
M_Auvray_111124_171124_Expl1_E1_6_120K30.10647.10647.2	D:\MSFragger_results\MSFragger_MAuvray_111124_171124Expl1_E1_6_13prot_Offset573\interact.pep.xml	LSVDYGKK		FTSIIMER.LSVDYGKK.SKIEFSIY	R	S	8	2	1175.96	951.502	951.505	476.758	476.76	908.497	455.256	43.0078	2.68999e-05	19.781	0	1	2	0	157	164	0		Mod1: Carbamyl (PeakApex: 43.0088, Theoretical: 43.0058)	LSvDYGKK	L(14.23)S(12.09)V(14.40)D(12.53)Y(10.82)G(9.37)K(8.28)K(5.55)	V3	1	L(0.00)S(0.00)V(0.00)D(0.00)Y(0.00)G(0.00)K(0.00)K(0.00)	L(0)S(0)V(0)D(0)Y(0)G(0)K(0)K(0)	14.4038	6	14.23	7	19.7815	9	0	0	0	0	0	FALSE	sp|P02550|TBA1A_PIG	P02550	TBA1A_PIG	TUBA1A
M_Auvray_111124_171124_Expl1_E1_6_120K30.10659.10659.2	D:\MSFragger_results\MSFragger_MAuvray_111124_171124Expl1_E1_6_13prot_Offset573\interact.pep.xml	LSVDYGKK		FTSIIMER.LSVDYGKK.SKIEFSIY	R	S	8	2	1176.79	908.497	908.498	455.256	455.257	908.497	455.256	0.0017	0.000347937	15.334	0	0.9989	2	0	157	164	0																			0	FALSE	sp|P02550|TBA1A_PIG	P02550	TBA1A_PIG	TUBA1A
M_Auvray_111124_171124_Expl1_E1_6_120K30.10677.10677.3	D:\MSFragger_results\MSFragger_MAuvray_111124_171124Expl1_E1_6_13prot_Offset573\interact.pep.xml	ISVYYNEASSHK		DSDIQIER.ISVYYNEASSHK.YVPRAIIV	R	Y	12	3	1178.35	1396.66	1396.66	466.561	466.56	1396.66	466.561	-0.0033	6.62979e-07	26.214	0	1	2	0	47	58	0																			0	TRUE	tr|A0A5G2R693|A0A5G2R693_PIG	A0A5G2R693	A0A5G2R693_PIG	TUBB3
M_Auvray_111124_171124_Expl1_E1_6_120K30.10693.10693.2	D:\MSFragger_results\MSFragger_MAuvray_111124_171124Expl1_E1_6_13prot_Offset573\interact.pep.xml	NMMAACDPR		TQQMFDAK.NMMAACDPR.HGRYITVA	K	H	9	2	1179.46	1007.4	1007.4	504.706	504.707	1007.4	504.707	0.0012	0.000478355	14.781	0	0.9978	2	0	298	306	0																			0	FALSE	tr|A0A5G2R693|A0A5G2R693_PIG	A0A5G2R693	A0A5G2R693_PIG	TUBB3
M_Auvray_111124_171124_Expl1_E1_6_120K30.10697.10697.3	D:\MSFragger_results\MSFragger_MAuvray_111124_171124Expl1_E1_6_13prot_Offset573\interact.pep.xml	VREEYPDR		MGTIIISK.VREEYPDR.LMNTFSVV	K	L	8	3	1179.74	1062.51	1062.51	355.177	355.178	1062.51	355.177	0.0014	0.00150661	12.788	0	0.9642	2	1	155	162	0																			0	TRUE	tr|A0A5G2R693|A0A5G2R693_PIG	A0A5G2R693	A0A5G2R693_PIG	TUBB3
M_Auvray_111124_171124_Expl1_E1_6_120K30.10771.10771.3	D:\MSFragger_results\MSFragger_MAuvray_111124_171124Expl1_E1_6_13prot_Offset573\interact.pep.xml	EVDEQMLNVQNK		FRGRMSMK.EVDEQMLNVQNK.NSSYFVEW	K	N	12	3	1185.8	1461.68	1461.68	488.233	488.234	1445.68	482.901	15.9974	0.000900016	13.683	0	0.9732	2	0	325	336	0		Mod1: Oxidation (PeakApex: 15.9974, Theoretical: 15.9949)	EVDEQmLNVQNK	E(10.25)V(10.25)D(10.25)E(10.25)Q(10.25)M(13.68)L(11.89)N(10.17)V(10.17)Q(8.80)N(7.35)K(3.43)	M6	1	E(0.00)V(0.00)D(0.00)E(0.00)Q(0.00)M(0.00)L(0.00)N(0.00)V(0.00)Q(0.00)N(0.00)K(0.00)	E(0)V(0)D(0)E(0)Q(0)M(0)L(0)N(0)V(0)Q(0)N(0)K(0)	13.6836	6	11.8923	5	13.6836	6	0	0	0	0	0	FALSE	tr|A0A287AHL4|A0A287AHL4_PIG	A0A287AHL4	A0A287AHL4_PIG	TUBB2A
M_Auvray_111124_171124_Expl1_E1_6_120K30.10773.10773.2	D:\MSFragger_results\MSFragger_MAuvray_111124_171124Expl1_E1_6_13prot_Offset573\interact.pep.xml	VREEYPDR		MGTIIISK.VREEYPDR.LMNTFSVV	K	L	8	2	1185.94	1104.52	1104.52	553.267	553.268	1062.51	532.262	42.0122	0.000134741	16.982	0	0.974	2	1	155	162	0		Mod1: Acetyl (PeakApex: 42.0124, Theoretical: 42.0106)	vrEEYPDR	V(16.98)R(16.98)E(13.91)E(13.91)Y(11.17)P(8.74)D(8.74)R(0.00)	V1;R2	2	V(8.45)R(8.45)E(6.91)E(6.91)Y(5.51)P(4.14)D(4.14)R(0.00)	V(4)R(4)E(3)E(3)Y(2)P(1)D(1)R(0)	16.9824	8	13.9143	6	8.53722	4	8.44521	4	8.44521	4	0	TRUE	tr|A0A5G2R693|A0A5G2R693_PIG	A0A5G2R693	A0A5G2R693_PIG	TUBB3
M_Auvray_111124_171124_Expl1_E1_6_120K30.10802.10802.2	D:\MSFragger_results\MSFragger_MAuvray_111124_171124Expl1_E1_6_13prot_Offset573\interact.pep.xml	LSVDYGK		FTSIIMER.LSVDYGK.KSKIEFSI	R	K	7	2	1188.21	780.402	780.4	391.208	391.207	780.402	391.208	-0.002	0.000182285	16.457	0	0.9998	2	0	157	163	0																			0	FALSE	sp|P02550|TBA1A_PIG	P02550	TBA1A_PIG	TUBA1A
M_Auvray_111124_171124_Expl1_E1_6_120K30.10813.10813.2	D:\MSFragger_results\MSFragger_MAuvray_111124_171124Expl1_E1_6_13prot_Offset573\interact.pep.xml	INVYYNEAAGNK		DSDIQIER.INVYYNEAAGNK.YVPRAIIV	R	Y	12	2	1188.97	1370.64	1370.65	686.329	686.332	1354.65	678.333	15.9971	0.000186316	16.419	0	0.9996	2	0	47	58	0		Mod1: Oxidation (PeakApex: 15.9974, Theoretical: 15.9949)	INvYYNEAAGNK	I(12.53)N(12.53)V(14.46)Y(12.49)Y(10.76)N(9.22)E(9.22)A(7.92)A(3.89)G(3.89)N(3.89)K(3.89)	V3	1	I(0.00)N(0.00)V(0.00)Y(0.00)Y(0.00)N(0.00)E(0.00)A(0.00)A(0.00)G(0.00)N(0.00)K(0.00)	I(0)N(0)V(0)Y(0)Y(0)N(0)E(0)A(0)A(0)G(0)N(0)K(0)	14.4637	6	12.5309	6	16.4191	7	0	0	0	0	0	FALSE	tr|A0A287AHL4|A0A287AHL4_PIG	A0A287AHL4	A0A287AHL4_PIG	TUBB2A
M_Auvray_111124_171124_Expl1_E1_6_120K30.10834.10834.3	D:\MSFragger_results\MSFragger_MAuvray_111124_171124Expl1_E1_6_13prot_Offset573\interact.pep.xml	IREEFPDR		MGTIIISK.IREEFPDR.LMNTFSVV	K	L	8	3	1190.74	1060.53	1060.53	354.517	354.517	1060.53	354.517	0.0004	0.000191095	16.375	0	0.9999	2	1	155	162	0																			0	TRUE	tr|A0A480UV25|A0A480UV25_PIG	A0A480UV25	A0A480UV25_PIG	TUBB4A
M_Auvray_111124_171124_Expl1_E1_6_120K30.10835.10835.2	D:\MSFragger_results\MSFragger_MAuvray_111124_171124Expl1_E1_6_13prot_Offset573\interact.pep.xml	EDMAALEK		EGEFSEAR.EDMAALEK.DYEEVGVD	R	D	8	2	1190.81	921.411	921.413	461.713	461.714	905.416	453.716	15.9961	0.000906254	13.671	0	0.9838	2	0	423	430	0		Mod1: Oxidation (PeakApex: 15.9974, Theoretical: 15.9949)	EDmAALEK	E(8.65)D(10.38)M(13.67)A(11.80)A(11.80)L(10.14)E(8.62)K(6.66)	M3	1	E(0.00)D(3.36)M(3.36)A(3.36)A(3.36)L(3.36)E(3.36)K(3.36)	E(0)D(1)M(1)A(1)A(1)L(1)E(1)K(1)	13.6718	6	11.8	5	11.9485	5	3.35985	1	3.35985	1	0	FALSE	sp|P02550|TBA1A_PIG	P02550	TBA1A_PIG	TUBA1A
M_Auvray_111124_171124_Expl1_E1_6_120K30.10863.10863.2	D:\MSFragger_results\MSFragger_MAuvray_111124_171124Expl1_E1_6_13prot_Offset573\interact.pep.xml	EVDEQMLNVQNK		FRGRMSMK.EVDEQMLNVQNK.NSSYFVEW	K	N	12	2	1193.06	1461.68	1461.68	731.846	731.846	1445.68	723.848	15.9945	3.98795e-09	35.097	0	1	2	0	325	336	0		Mod1: Oxidation (PeakApex: 15.9974, Theoretical: 15.9949)	EVDEQmLNVQNK	E(18.36)V(18.36)D(22.40)E(26.38)Q(30.62)M(35.10)L(30.59)N(26.31)V(24.10)Q(20.21)N(18.13)K(16.32)	M6	1	E(5.86)V(5.86)D(9.83)E(11.01)Q(12.52)M(14.29)L(12.75)N(11.37)V(11.37)Q(8.44)N(8.44)K(8.44)	E(3)V(3)D(4)E(5)Q(6)M(7)L(6)N(5)V(5)Q(4)N(4)K(4)	35.0971	17	30.6244	15	20.3877	10	14.2913	7	14.2913	7	0	FALSE	tr|A0A287AHL4|A0A287AHL4_PIG	A0A287AHL4	A0A287AHL4_PIG	TUBB2A
M_Auvray_111124_171124_Expl1_E1_6_120K30.10864.10864.2	D:\MSFragger_results\MSFragger_MAuvray_111124_171124Expl1_E1_6_13prot_Offset573\interact.pep.xml	EDMAALEK		EGEFSEAR.EDMAALEK.DYEEVGVD	R	D	8	2	1193.13	905.416	905.415	453.715	453.715	905.416	453.716	-0.001	5.30274e-05	18.602	0	1	2	0	423	430	0																			0	FALSE	sp|P02550|TBA1A_PIG	P02550	TBA1A_PIG	TUBA1A
M_Auvray_111124_171124_Expl1_E1_6_120K30.10865.10865.3	D:\MSFragger_results\MSFragger_MAuvray_111124_171124Expl1_E1_6_13prot_Offset573\interact.pep.xml	IREEYPDR		MGTIIISK.IREEYPDR.LMNTFSVM	K	L	8	3	1193.2	1076.53	1076.53	359.849	359.85	1076.52	359.849	0.003	0.000225294	16.089	14.683	0.9998	2	1	155	162	0																			0	FALSE	tr|A0A287AHL4|A0A287AHL4_PIG	A0A287AHL4	A0A287AHL4_PIG	TUBB2A
M_Auvray_111124_171124_Expl1_E1_6_120K30.10866.10866.2	D:\MSFragger_results\MSFragger_MAuvray_111124_171124Expl1_E1_6_13prot_Offset573\interact.pep.xml	ISVYYNEASSHK		DSDIQIER.ISVYYNEASSHK.YVPRAIIV	R	Y	12	2	1193.26	1396.66	1396.66	699.338	699.339	1396.66	699.338	0.0019	8.92791e-08	29.697	0	1	2	0	47	58	0																			0	TRUE	tr|A0A5G2R693|A0A5G2R693_PIG	A0A5G2R693	A0A5G2R693_PIG	TUBB3
M_Auvray_111124_171124_Expl1_E1_6_120K30.10868.10868.2	D:\MSFragger_results\MSFragger_MAuvray_111124_171124Expl1_E1_6_13prot_Offset573\interact.pep.xml	GHYTIGK		DAANNYAR.GHYTIGK.EIIDIVID	R	E	7	2	1193.4	774.403	774.404	388.209	388.209	774.402	388.209	0.0015	1.60602e-05	20.677	0	1	2	0	106	112	0																			0	FALSE	sp|P02550|TBA1A_PIG	P02550	TBA1A_PIG	TUBA1A
M_Auvray_111124_171124_Expl1_E1_6_120K30.10873.10873.4	D:\MSFragger_results\MSFragger_MAuvray_111124_171124Expl1_E1_6_13prot_Offset573\interact.pep.xml	GRMSMKEVDEQMLNVQNK		ITVAAIFR.GRMSMKEVDEQMLNVQNK.NSSYFVEW	R	N	18	4	1193.75	2152.01	2152.03	539.009	539.014	2136.01	535.01	16.0124	0.000452376	14.878	10.141	0.9907	2	2	319	336	0		Mod1: Oxidation (PeakApex: 15.9974)	GRMSMkevdeqmLNVQNK	G(11.65)R(11.65)M(11.65)S(11.65)M(11.65)K(14.88)E(14.88)V(14.88)D(14.88)E(14.88)Q(14.88)M(14.88)L(12.90)N(11.02)V(9.39)Q(8.02)N(6.85)K(3.23)	K6;E7;V8;D9;E10;Q11;M12	7	G(0.00)R(0.00)M(0.00)S(0.00)M(0.00)K(0.00)E(0.00)V(0.00)D(0.00)E(0.00)Q(0.00)M(0.00)L(0.00)N(0.00)V(0.00)Q(0.00)N(0.00)K(0.00)	G(0)R(0)M(0)S(0)M(0)K(0)E(0)V(0)D(0)E(0)Q(0)M(0)L(0)N(0)V(0)Q(0)N(0)K(0)	14.8789	7	12.9044	6	14.8789	7	0	0	0	0	0	FALSE	tr|A0A287AHL4|A0A287AHL4_PIG	A0A287AHL4	A0A287AHL4_PIG	TUBB2A
M_Auvray_111124_171124_Expl1_E1_6_120K30.10890.10890.3	D:\MSFragger_results\MSFragger_MAuvray_111124_171124Expl1_E1_6_13prot_Offset573\interact.pep.xml	ISVYYNEASSHK		DSDIQIER.ISVYYNEASSHK.YVPRAIIV	R	Y	12	3	1194.92	1413.66	1413.67	472.227	472.229	1396.66	466.561	17.0033	0.000658416	14.226	0	0.937	2	0	47	58	0		Mod1: First isotopic peak, Mod2: Oxidation (PeakApex: 17.0006)	ISvyyNEASSHK	I(10.28)S(10.28)V(14.23)Y(14.23)Y(14.23)N(12.49)E(12.49)A(12.49)S(10.91)S(9.55)H(8.55)K(3.95)	V3;Y4;Y5	3	I(0.00)S(0.00)V(0.00)Y(0.00)Y(0.00)N(0.00)E(0.00)A(0.00)S(0.00)S(0.00)H(0.00)K(0.00)	I(0)S(0)V(0)Y(0)Y(0)N(0)E(0)A(0)S(0)S(0)H(0)K(0)	14.2268	6	12.4882	5	14.2268	6	0	0	0	0	0	TRUE	tr|A0A5G2R693|A0A5G2R693_PIG	A0A5G2R693	A0A5G2R693_PIG	TUBB3
M_Auvray_111124_171124_Expl1_E1_6_120K30.10896.10896.3	D:\MSFragger_results\MSFragger_MAuvray_111124_171124Expl1_E1_6_13prot_Offset573\interact.pep.xml	ISVYYNEASSHK		DSDIQIER.ISVYYNEASSHK.YVPRAIIV	R	Y	12	3	1195.65	1396.64	1396.66	466.554	466.56	1396.66	466.561	-0.005	1.69727e-06	24.581	0	1	2	0	47	58	0																			0	TRUE	tr|A0A5G2R693|A0A5G2R693_PIG	A0A5G2R693	A0A5G2R693_PIG	TUBB3
M_Auvray_111124_171124_Expl1_E1_6_120K30.10897.10897.2	D:\MSFragger_results\MSFragger_MAuvray_111124_171124Expl1_E1_6_13prot_Offset573\interact.pep.xml	EVDEQMLSVQSK		FRGRMSMK.EVDEQMLSVQSK.NSSYFVEW	K	N	12	2	1195.72	1407.65	1407.66	704.835	704.837	1391.66	696.837	15.9995	1.2211e-07	29.153	0	1	2	0	325	336	0		Mod1: Oxidation (PeakApex: 15.9974, Theoretical: 15.9949)	EVDEQmLSVQSK	E(15.29)V(15.29)D(19.29)E(22.88)Q(25.17)M(29.15)L(25.14)S(22.76)V(20.54)Q(18.42)S(16.34)K(14.57)	M6	1	E(2.83)V(2.83)D(6.87)E(7.99)Q(9.47)M(11.23)L(8.40)S(8.40)V(8.40)Q(8.40)S(8.40)K(8.40)	E(1)V(1)D(2)E(3)Q(4)M(5)L(4)S(4)V(4)Q(4)S(4)K(4)	29.154	14	25.1671	12	18.6341	9	11.2287	5	11.2287	5	0	TRUE	tr|A0A480UV25|A0A480UV25_PIG	A0A480UV25	A0A480UV25_PIG	TUBB4A
M_Auvray_111124_171124_Expl1_E1_6_120K30.10898.10898.4	D:\MSFragger_results\MSFragger_MAuvray_111124_171124Expl1_E1_6_13prot_Offset573\interact.pep.xml	LDHKFDLMYAKR		AIAEAWAR.LDHKFDLMYAKR.AFVHWYVG	R	A	12	4	1195.79	1551.79	1551.79	388.954	388.955	1535.79	384.955	15.9974	2.75264e-08	31.741	10.581	1	2	1	391	402	0		Mod1: Oxidation (PeakApex: 15.9974, Theoretical: 15.9949)	LDHKFDLmYAKR	L(8.88)D(10.68)H(16.23)K(19.41)F(23.01)D(25.25)L(29.28)M(31.74)Y(29.17)A(26.71)K(24.39)R(22.10)	M8	1	L(0.00)D(4.14)H(5.55)K(6.97)F(8.55)D(10.26)L(12.23)M(14.29)Y(14.29)A(14.29)K(14.29)R(14.29)	L(0)D(1)H(2)K(3)F(4)D(5)L(6)M(7)Y(7)A(7)K(7)R(7)	31.7414	15	29.2838	14	16.689	8	14.2947	7	14.2947	7	0	FALSE	sp|P02550|TBA1A_PIG	P02550	TBA1A_PIG	TUBA1A
M_Auvray_111124_171124_Expl1_E1_6_120K30.10912.10912.3	D:\MSFragger_results\MSFragger_MAuvray_111124_171124Expl1_E1_6_13prot_Offset573\interact.pep.xml	LDHKFDLMYAKR		AIAEAWAR.LDHKFDLMYAKR.AFVHWYVG	R	A	12	3	1196.76	1551.79	1551.79	518.27	518.27	1535.79	512.938	15.997	8.5901e-10	37.764	10.479	1	2	1	391	402	0		Mod1: Oxidation (PeakApex: 15.9974, Theoretical: 15.9949)	LDHKFDLmYAKR	L(11.70)D(13.46)H(17.20)K(20.95)F(24.74)D(28.77)L(33.21)M(37.76)Y(33.14)A(30.69)K(28.40)R(26.12)	M8	1	L(2.93)D(6.72)H(8.10)K(9.67)F(11.32)D(13.06)L(15.07)M(17.18)Y(14.25)A(14.25)K(14.25)R(14.25)	L(1)D(2)H(3)K(4)F(5)D(6)L(7)M(8)Y(7)A(7)K(7)R(7)	37.7641	18	33.2076	16	20.6449	10	17.178	8	17.178	8	0	FALSE	sp|P02550|TBA1A_PIG	P02550	TBA1A_PIG	TUBA1A
M_Auvray_111124_171124_Expl1_E1_6_120K30.10926.10926.2	D:\MSFragger_results\MSFragger_MAuvray_111124_171124Expl1_E1_6_13prot_Offset573\interact.pep.xml	LSSPATLNSR		DNDIMIIK.LSSPATLNSR.VATVSIPR	K	V	10	2	1198.04	1044.56	1044.55	523.285	523.283	1044.56	523.285	-0.0043	3.33043e-06	23.41	0	1	2	0	98	107	0																			0	TRUE	sp|P00761|TRYP_PIG	P00761	TRYP_PIG
M_Auvray_111124_171124_Expl1_E1_6_120K30.10933.10933.2	D:\MSFragger_results\MSFragger_MAuvray_111124_171124Expl1_E1_6_13prot_Offset573\interact.pep.xml	ISVYYNEASSHK		DSDIQIER.ISVYYNEASSHK.YVPRAIIV	R	Y	12	2	1198.52	1396.64	1396.66	699.328	699.339	1396.66	699.338	0.0017	2.31873e-06	24.039	0	1	2	0	47	58	0																			0	TRUE	tr|A0A5G2R693|A0A5G2R693_PIG	A0A5G2R693	A0A5G2R693_PIG	TUBB3
M_Auvray_111124_171124_Expl1_E1_6_120K30.10942.10942.3	D:\MSFragger_results\MSFragger_MAuvray_111124_171124Expl1_E1_6_13prot_Offset573\interact.pep.xml	TAVCDIPPR		EWIPNNVK.TAVCDIPPR.GIKMSATF	K	G	9	3	1199.14	1085.54	1085.54	362.853	362.854	970.491	324.504	115.048	0.000713263	14.087	0	0.7626	2	0	351	359	0		Mod1: First isotopic peak, Mod2: ubiquitinylation residue/Addition of N (PeakApex: 115.0484)	TAvcDIPPR	T(10.65)A(10.65)V(14.09)C(14.09)D(12.37)I(10.81)P(9.25)P(7.88)R(3.44)	V3;C4	2	T(0.00)A(0.00)V(0.00)C(0.00)D(0.00)I(0.00)P(0.00)P(0.00)R(0.00)	T(0)A(0)V(0)C(0)D(0)I(0)P(0)P(0)R(0)	14.0876	6	12.368	5	14.0876	6	0	0	0	0	0	FALSE	tr|A0A287AHL4|A0A287AHL4_PIG	A0A287AHL4	A0A287AHL4_PIG	TUBB2A
M_Auvray_111124_171124_Expl1_E1_6_120K30.10955.10955.2	D:\MSFragger_results\MSFragger_MAuvray_111124_171124Expl1_E1_6_13prot_Offset573\interact.pep.xml	ISVYYNEASSHK		DSDIQIER.ISVYYNEASSHK.YVPRAIIV	R	Y	12	2	1200.36	1396.64	1396.66	699.327	699.339	1396.66	699.338	0.0017	5.24204e-08	30.622	0	1	2	0	47	58	0																			0	TRUE	tr|A0A5G2R693|A0A5G2R693_PIG	A0A5G2R693	A0A5G2R693_PIG	TUBB3
M_Auvray_111124_171124_Expl1_E1_6_120K30.10969.10969.3	D:\MSFragger_results\MSFragger_MAuvray_111124_171124Expl1_E1_6_13prot_Offset573\interact.pep.xml	FPGQLNADLRK		SGVTTSIR.FPGQLNADLRK.LAVNMVPF	R	L	11	3	1201.32	1273.68	1273.68	425.566	425.567	1257.68	420.235	15.9975	0.0305316	7.561	0	0.721	2	0	242	252	0		Mod1: Oxidation (PeakApex: 15.9974, Theoretical: 15.9949)	fpgqlNADLRK	F(7.56)P(7.56)G(7.56)Q(7.56)L(7.56)N(5.95)A(4.53)D(4.53)L(4.37)R(4.37)K(2.82)	F1;P2;G3;Q4;L5	5	F(0.00)P(0.00)G(0.00)Q(0.00)L(0.00)N(0.00)A(0.00)D(0.00)L(2.82)R(2.82)K(2.82)	F(0)P(0)G(0)Q(0)L(0)N(0)A(0)D(0)L(1)R(1)K(1)	7.56198	4	5.95042	3	7.56198	4	2.82394	1	2.82394	1	0	FALSE	tr|A0A5G2R693|A0A5G2R693_PIG	A0A5G2R693	A0A5G2R693_PIG	TUBB3
M_Auvray_111124_171124_Expl1_E1_6_120K30.10986.10986.3	D:\MSFragger_results\MSFragger_MAuvray_111124_171124Expl1_E1_6_13prot_Offset573\interact.pep.xml	ISVYYNEASSHK		DSDIQIER.ISVYYNEASSHK.YVPRAIIV	R	Y	12	3	1202.77	1396.66	1396.67	466.561	466.563	1396.66	466.561	0.0039	4.25109e-07	26.986	0	1	2	0	47	58	0																			0	TRUE	tr|A0A5G2R693|A0A5G2R693_PIG	A0A5G2R693	A0A5G2R693_PIG	TUBB3
M_Auvray_111124_171124_Expl1_E1_6_120K30.11026.11026.2	D:\MSFragger_results\MSFragger_MAuvray_111124_171124Expl1_E1_6_13prot_Offset573\interact.pep.xml	LDHKFDLMYAKR		AIAEAWAR.LDHKFDLMYAKR.AFVHWYVG	R	A	12	2	1205.78	1551.79	1551.79	776.902	776.902	1535.79	768.903	15.9981	4.00636e-06	23.089	0	1	2	1	391	402	0		Mod1: Oxidation (PeakApex: 15.9974, Theoretical: 15.9949)	LDHKFDlmyAKR	L(6.72)D(6.72)H(6.72)K(12.86)F(16.11)D(19.42)L(23.09)M(23.09)Y(23.09)A(21.05)K(19.15)R(17.31)	L7;M8;Y9	3	L(0.00)D(0.00)H(0.00)K(4.13)F(5.75)D(7.13)L(8.72)M(8.72)Y(8.72)A(8.72)K(8.72)R(8.72)	L(0)D(0)H(0)K(1)F(2)D(3)L(4)M(4)Y(4)A(4)K(4)R(4)	23.0896	11	21.0474	10	15.3117	7	8.71956	4	8.71956	4	0	FALSE	sp|P02550|TBA1A_PIG	P02550	TBA1A_PIG	TUBA1A
M_Auvray_111124_171124_Expl1_E1_6_120K30.11043.11043.4	D:\MSFragger_results\MSFragger_MAuvray_111124_171124Expl1_E1_6_13prot_Offset573\interact.pep.xml	LDHKFDLMYAKR		AIAEAWAR.LDHKFDLMYAKR.AFVHWYVG	R	A	12	4	1207.03	1551.79	1551.79	388.954	388.955	1535.79	384.955	15.9973	0.0001	17.5	0	1	2	1	391	402	0		Mod1: Oxidation (PeakApex: 15.9974, Theoretical: 15.9949)	LDHKFDLmYAKR	L(8.94)D(8.94)H(14.37)K(14.37)F(14.37)D(14.37)L(15.61)M(17.50)Y(15.46)A(13.55)K(11.83)R(9.83)	M8	1	L(0.00)D(0.00)H(3.36)K(3.36)F(3.36)D(3.36)L(3.36)M(4.85)Y(4.85)A(4.85)K(4.85)R(4.85)	L(0)D(0)H(1)K(1)F(1)D(1)L(1)M(2)Y(2)A(2)K(2)R(2)	17.5005	8	15.6117	7	13.9161	6	4.85411	2	4.85411	2	0	FALSE	sp|P02550|TBA1A_PIG	P02550	TBA1A_PIG	TUBA1A
M_Auvray_111124_171124_Expl1_E1_6_120K30.11059.11059.3	D:\MSFragger_results\MSFragger_MAuvray_111124_171124Expl1_E1_6_13prot_Offset573\interact.pep.xml	ISVYYNEASSHK		DSDIQIER.ISVYYNEASSHK.YVPRAIIV	R	Y	12	3	1208.37	1396.66	1396.67	466.561	466.563	1396.66	466.561	0.0039	3.39821e-06	23.375	0	1	2	0	47	58	0																			0	TRUE	tr|A0A5G2R693|A0A5G2R693_PIG	A0A5G2R693	A0A5G2R693_PIG	TUBB3
M_Auvray_111124_171124_Expl1_E1_6_120K30.11107.11107.2	D:\MSFragger_results\MSFragger_MAuvray_111124_171124Expl1_E1_6_13prot_Offset573\interact.pep.xml	LSVDYGK		FTSIIMER.LSVDYGK.KSKIEFSI	R	K	7	2	1212.38	780.402	780.4	391.209	391.207	780.402	391.208	-0.0021	0.000182495	16.455	0	0.9998	2	0	157	163	0																			0	FALSE	sp|P02550|TBA1A_PIG	P02550	TBA1A_PIG	TUBA1A
M_Auvray_111124_171124_Expl1_E1_6_120K30.11117.11117.2	D:\MSFragger_results\MSFragger_MAuvray_111124_171124Expl1_E1_6_13prot_Offset573\interact.pep.xml	IREEYPDR		MGTIIISK.IREEYPDR.LMNTFSVM	K	L	8	2	1213.07	1076.53	1076.53	539.271	539.27	1076.52	539.27	0.0009	0.00325837	11.448	0	0.6481	2	1	155	162	0																			0	FALSE	tr|A0A287AHL4|A0A287AHL4_PIG	A0A287AHL4	A0A287AHL4_PIG	TUBB2A
M_Auvray_111124_171124_Expl1_E1_6_120K30.11121.11121.2	D:\MSFragger_results\MSFragger_MAuvray_111124_171124Expl1_E1_6_13prot_Offset573\interact.pep.xml	LSVDYGKK		FTSIIMER.LSVDYGKK.SKIEFSIY	R	S	8	2	1213.35	908.498	908.498	455.256	455.257	908.497	455.256	0.0017	0.000697429	14.126	0	0.9954	2	0	157	164	0																			0	FALSE	sp|P02550|TBA1A_PIG	P02550	TBA1A_PIG	TUBA1A
M_Auvray_111124_171124_Expl1_E1_6_120K30.11140.11140.3	D:\MSFragger_results\MSFragger_MAuvray_111124_171124Expl1_E1_6_13prot_Offset573\interact.pep.xml	IREEFPDR		MGTIIISK.IREEFPDR.LMNTFSVV	K	L	8	3	1214.95	1060.53	1060.53	354.518	354.517	1060.53	354.517	-0.0006	0.000540443	14.569	0	0.9955	2	1	155	162	0																			0	TRUE	tr|A0A480UV25|A0A480UV25_PIG	A0A480UV25	A0A480UV25_PIG	TUBB4A
M_Auvray_111124_171124_Expl1_E1_6_120K30.11163.11163.3	D:\MSFragger_results\MSFragger_MAuvray_111124_171124Expl1_E1_6_13prot_Offset573\interact.pep.xml	FPGQLNADLRK		SGVTTSIR.FPGQLNADLRK.LAVNMVPF	R	L	11	3	1216.54	1273.66	1273.68	425.562	425.567	1257.68	420.235	15.997	0.0031842	11.488	0	0.8302	2	0	242	252	0		Mod1: Oxidation (PeakApex: 15.9974, Theoretical: 15.9949)	FPGQlnADLRK	F(8.16)P(8.16)G(8.16)Q(8.16)L(11.49)N(11.49)A(9.81)D(8.31)L(6.88)R(6.88)K(3.33)	L5;N6	2	F(0.00)P(0.00)G(0.00)Q(0.00)L(0.00)N(0.00)A(0.00)D(0.00)L(0.00)R(0.00)K(0.00)	F(0)P(0)G(0)Q(0)L(0)N(0)A(0)D(0)L(0)R(0)K(0)	11.4881	5	9.80761	4	11.4881	5	0	0	0	0	0	FALSE	tr|A0A5G2R693|A0A5G2R693_PIG	A0A5G2R693	A0A5G2R693_PIG	TUBB3
M_Auvray_111124_171124_Expl1_E1_6_120K30.11168.11168.2	D:\MSFragger_results\MSFragger_MAuvray_111124_171124Expl1_E1_6_13prot_Offset573\interact.pep.xml	EVDEQMLNVQNK		FRGRMSMK.EVDEQMLNVQNK.NSSYFVEW	K	N	12	2	1217.2	1461.68	1461.68	731.845	731.846	1445.68	723.848	15.9945	3.9605e-09	35.109	0	1	2	0	325	336	0		Mod1: Oxidation (PeakApex: 15.9974, Theoretical: 15.9949)	EVDEQmLNVQNK	E(18.37)V(18.37)D(22.38)E(26.38)Q(30.59)M(35.11)L(30.58)N(26.30)V(24.08)Q(20.22)N(18.15)K(16.33)	M6	1	E(5.88)V(5.88)D(9.87)E(11.03)Q(12.53)M(14.30)L(12.63)N(11.03)V(11.03)Q(8.42)N(8.42)K(8.42)	E(3)V(3)D(4)E(5)Q(6)M(7)L(6)N(5)V(5)Q(4)N(4)K(4)	35.1091	17	30.5943	15	20.4007	10	14.3015	7	14.3015	7	0	FALSE	tr|A0A287AHL4|A0A287AHL4_PIG	A0A287AHL4	A0A287AHL4_PIG	TUBB2A
M_Auvray_111124_171124_Expl1_E1_6_120K30.11169.11169.2	D:\MSFragger_results\MSFragger_MAuvray_111124_171124Expl1_E1_6_13prot_Offset573\interact.pep.xml	EDMAALEK		EGEFSEAR.EDMAALEK.DYEEVGVD	R	D	8	2	1217.26	905.416	905.415	453.715	453.715	905.416	453.716	-0.0011	5.3796e-05	18.577	0	1	2	0	423	430	0																			0	FALSE	sp|P02550|TBA1A_PIG	P02550	TBA1A_PIG	TUBA1A
M_Auvray_111124_171124_Expl1_E1_6_120K30.11170.11170.2	D:\MSFragger_results\MSFragger_MAuvray_111124_171124Expl1_E1_6_13prot_Offset573\interact.pep.xml	GHYTIGK		DAANNYAR.GHYTIGK.EIIDIVID	R	E	7	2	1217.33	774.401	774.403	388.208	388.209	774.402	388.209	0.0007	0.00405976	11.066	0	0.9334	2	0	106	112	0																			0	FALSE	sp|P02550|TBA1A_PIG	P02550	TBA1A_PIG	TUBA1A
M_Auvray_111124_171124_Expl1_E1_6_120K30.11182.11182.2	D:\MSFragger_results\MSFragger_MAuvray_111124_171124Expl1_E1_6_13prot_Offset573\interact.pep.xml	PTYTNLNR		RRNIDIER.PTYTNLNR.LIGQIVSS	R	L	8	2	1218.16	977.493	977.494	489.754	489.754	977.493	489.754	0.0007	0.0203353	8.267	0	0.8802	2	0	222	229	0																			0	FALSE	sp|P02550|TBA1A_PIG	P02550	TBA1A_PIG	TUBA1A
M_Auvray_111124_171124_Expl1_E1_6_120K30.11189.11189.3	D:\MSFragger_results\MSFragger_MAuvray_111124_171124Expl1_E1_6_13prot_Offset573\interact.pep.xml	ISVYYNEASSHK		DSDIQIER.ISVYYNEASSHK.YVPRAIIV	R	Y	12	3	1218.65	1396.66	1396.67	466.561	466.563	1396.66	466.561	0.0036	1.63399e-06	24.647	0	1	2	0	47	58	0																			0	TRUE	tr|A0A5G2R693|A0A5G2R693_PIG	A0A5G2R693	A0A5G2R693_PIG	TUBB3
M_Auvray_111124_171124_Expl1_E1_6_120K30.11196.11196.4	D:\MSFragger_results\MSFragger_MAuvray_111124_171124Expl1_E1_6_13prot_Offset573\interact.pep.xml	LDHKFDLMYAKR		AIAEAWAR.LDHKFDLMYAKR.AFVHWYVG	R	A	12	4	1219.37	1551.79	1551.79	388.954	388.955	1535.79	384.955	15.9974	1.29122e-07	29.056	0	1	2	1	391	402	0		Mod1: Oxidation (PeakApex: 15.9974, Theoretical: 15.9949)	LDHKFDLmYAKR	L(8.92)D(10.75)H(16.45)K(18.52)F(20.69)D(22.93)L(26.59)M(29.06)Y(26.51)A(24.07)K(21.75)R(19.50)	M8	1	L(0.00)D(4.34)H(5.73)K(7.19)F(8.77)D(10.48)L(12.43)M(14.50)Y(14.50)A(14.50)K(14.50)R(14.50)	L(0)D(1)H(2)K(3)F(4)D(5)L(6)M(7)Y(7)A(7)K(7)R(7)	29.0561	13	26.5894	12	13.9146	6	14.5038	7	14.5038	7	0	FALSE	sp|P02550|TBA1A_PIG	P02550	TBA1A_PIG	TUBA1A
M_Auvray_111124_171124_Expl1_E1_6_120K30.11199.11199.3	D:\MSFragger_results\MSFragger_MAuvray_111124_171124Expl1_E1_6_13prot_Offset573\interact.pep.xml	LDHKFDLMYAKR		AIAEAWAR.LDHKFDLMYAKR.AFVHWYVG	R	A	12	3	1219.58	1551.79	1551.79	518.27	518.27	1535.79	512.938	15.9973	2.60616e-09	35.836	11.033	1	2	1	391	402	0		Mod1: Oxidation (PeakApex: 15.9974, Theoretical: 15.9949)	LDHKFDLmYAKR	L(8.82)D(10.57)H(16.15)K(19.67)F(23.27)D(27.14)L(31.44)M(35.84)Y(33.26)A(30.82)K(28.52)R(26.24)	M8	1	L(0.00)D(3.73)H(5.24)K(6.84)F(8.48)D(10.23)L(12.25)M(14.33)Y(14.33)A(14.33)K(14.33)R(14.33)	L(0)D(1)H(2)K(3)F(4)D(5)L(6)M(7)Y(7)A(7)K(7)R(7)	35.8365	17	33.2604	16	20.737	10	14.3257	7	14.3257	7	0	FALSE	sp|P02550|TBA1A_PIG	P02550	TBA1A_PIG	TUBA1A
M_Auvray_111124_171124_Expl1_E1_6_120K30.11200.11200.2	D:\MSFragger_results\MSFragger_MAuvray_111124_171124Expl1_E1_6_13prot_Offset573\interact.pep.xml	EVDEQMLSVQSK		FRGRMSMK.EVDEQMLSVQSK.NSSYFVEW	K	N	12	2	1219.65	1407.66	1407.66	704.835	704.838	1391.66	696.837	16.0011	4.15432e-08	31.026	0	1	2	0	325	336	0		Mod1: Oxidation (PeakApex: 15.9974, Theoretical: 15.9949)	EVDEQmLSVQSK	E(16.82)V(16.82)D(20.72)E(24.58)Q(26.87)M(31.03)L(26.80)S(22.85)V(20.64)Q(18.52)S(16.46)K(14.67)	M6	1	E(4.31)V(4.31)D(8.40)E(9.54)Q(11.04)M(12.79)L(11.28)S(8.48)V(8.48)Q(8.48)S(8.48)K(8.48)	E(2)V(2)D(3)E(4)Q(5)M(6)L(5)S(4)V(4)Q(4)S(4)K(4)	31.0268	15	26.8683	13	18.7007	9	12.7938	6	12.7938	6	0	TRUE	tr|A0A480UV25|A0A480UV25_PIG	A0A480UV25	A0A480UV25_PIG	TUBB4A
M_Auvray_111124_171124_Expl1_E1_6_120K30.11205.11205.2	D:\MSFragger_results\MSFragger_MAuvray_111124_171124Expl1_E1_6_13prot_Offset573\interact.pep.xml	ISVYYNEASSHK		DSDIQIER.ISVYYNEASSHK.YVPRAIIV	R	Y	12	2	1219.99	1396.67	1396.67	699.343	699.341	1396.66	699.338	0.0042	9.86847e-08	29.523	0	1	2	0	47	58	0																			0	TRUE	tr|A0A5G2R693|A0A5G2R693_PIG	A0A5G2R693	A0A5G2R693_PIG	TUBB3
M_Auvray_111124_171124_Expl1_E1_6_120K30.11217.11217.3	D:\MSFragger_results\MSFragger_MAuvray_111124_171124Expl1_E1_6_13prot_Offset573\interact.pep.xml	ISVYYNEASSHK		DSDIQIER.ISVYYNEASSHK.YVPRAIIV	R	Y	12	3	1220.82	1396.66	1396.67	466.561	466.563	1396.66	466.561	0.0037	1.66054e-06	24.619	0	1	2	0	47	58	0																			0	TRUE	tr|A0A5G2R693|A0A5G2R693_PIG	A0A5G2R693	A0A5G2R693_PIG	TUBB3
M_Auvray_111124_171124_Expl1_E1_6_120K30.11224.11224.2	D:\MSFragger_results\MSFragger_MAuvray_111124_171124Expl1_E1_6_13prot_Offset573\interact.pep.xml	LSSPATLNSR		DNDIMIIK.LSSPATLNSR.VATVSIPR	K	V	10	2	1221.54	1044.56	1044.55	523.285	523.283	1044.56	523.285	-0.0042	2.34828e-06	24.017	0	1	2	0	98	107	0																			0	TRUE	sp|P00761|TRYP_PIG	P00761	TRYP_PIG
M_Auvray_111124_171124_Expl1_E1_6_120K30.11228.11228.3	D:\MSFragger_results\MSFragger_MAuvray_111124_171124Expl1_E1_6_13prot_Offset573\interact.pep.xml	IREEYPDR		MGTIIISK.IREEYPDR.LMNTFSVM	K	L	8	3	1221.82	1076.53	1076.53	359.849	359.85	1076.52	359.849	0.0028	6.62217e-05	18.216	15.016	1	2	1	155	162	0																			0	FALSE	tr|A0A287AHL4|A0A287AHL4_PIG	A0A287AHL4	A0A287AHL4_PIG	TUBB2A
M_Auvray_111124_171124_Expl1_E1_6_120K30.11232.11232.2	D:\MSFragger_results\MSFragger_MAuvray_111124_171124Expl1_E1_6_13prot_Offset573\interact.pep.xml	EDMAALEK		EGEFSEAR.EDMAALEK.DYEEVGVD	R	D	8	2	1222.1	921.412	921.413	461.713	461.714	905.416	453.716	15.9971	0.00589522	10.418	0	0.8133	2	0	423	430	0		Mod1: Oxidation (PeakApex: 15.9974, Theoretical: 15.9949)	EDmAALEK	E(10.42)D(8.72)M(10.42)A(8.55)A(8.55)L(6.85)E(5.35)K(3.18)	M3	1	E(0.00)D(0.00)M(3.18)A(3.18)A(3.18)L(3.18)E(3.18)K(3.18)	E(0)D(0)M(1)A(1)A(1)L(1)E(1)K(1)	10.4182	5	10.4153	5	10.4153	5	3.18379	1	3.18379	1	0	FALSE	sp|P02550|TBA1A_PIG	P02550	TBA1A_PIG	TUBA1A
M_Auvray_111124_171124_Expl1_E1_6_120K30.11270.11270.3	D:\MSFragger_results\MSFragger_MAuvray_111124_171124Expl1_E1_6_13prot_Offset573\interact.pep.xml	ISVYYNEASSHK		DSDIQIER.ISVYYNEASSHK.YVPRAIIV	R	Y	12	3	1225.21	1396.66	1396.67	466.562	466.563	1396.66	466.561	0.0037	6.27336e-07	26.31	0	1	2	0	47	58	0																			0	TRUE	tr|A0A5G2R693|A0A5G2R693_PIG	A0A5G2R693	A0A5G2R693_PIG	TUBB3
M_Auvray_111124_171124_Expl1_E1_6_120K30.11281.11281.2	D:\MSFragger_results\MSFragger_MAuvray_111124_171124Expl1_E1_6_13prot_Offset573\interact.pep.xml	EVDEQMLNVQNK		FRGRMSMK.EVDEQMLNVQNK.NSSYFVEW	K	N	12	2	1225.97	1445.67	1445.67	723.84	723.84	1445.68	723.848	-0.0159	0.0110281	9.33	0	0.8716	2	0	325	336	0																			0	FALSE	tr|A0A287AHL4|A0A287AHL4_PIG	A0A287AHL4	A0A287AHL4_PIG	TUBB2A
M_Auvray_111124_171124_Expl1_E1_6_120K30.11286.11286.3	D:\MSFragger_results\MSFragger_MAuvray_111124_171124Expl1_E1_6_13prot_Offset573\interact.pep.xml	FPGQLNADLRK		SGVTTSIR.FPGQLNADLRK.LAVNMVPF	R	L	11	3	1226.32	1273.68	1273.68	425.567	425.567	1257.68	420.235	15.997	0.00308496	11.543	0	0.8355	2	0	242	252	0		Mod1: Oxidation (PeakApex: 15.9974, Theoretical: 15.9949)	FPGQLnADLRK	F(4.94)P(6.43)G(6.43)Q(6.43)L(9.94)N(11.54)A(9.94)D(9.94)L(9.94)R(9.94)K(8.28)	N6	1	F(0.00)P(3.52)G(3.52)Q(3.52)L(3.52)N(4.78)A(4.78)D(4.78)L(4.78)R(4.78)K(4.78)	F(0)P(1)G(1)Q(1)L(1)N(2)A(2)D(2)L(2)R(2)K(2)	11.5437	5	9.9378	4	8.44113	3	4.77855	2	4.77855	2	0	FALSE	tr|A0A5G2R693|A0A5G2R693_PIG	A0A5G2R693	A0A5G2R693_PIG	TUBB3
M_Auvray_111124_171124_Expl1_E1_6_120K30.11414.11414.2	D:\MSFragger_results\MSFragger_MAuvray_111124_171124Expl1_E1_6_13prot_Offset573\interact.pep.xml	LSVDYGK		FTSIIMER.LSVDYGK.KSKIEFSI	R	K	7	2	1236.53	780.402	780.399	391.209	391.207	780.402	391.208	-0.0022	0.000235776	16.01	0	0.9996	2	0	157	163	0																			0	FALSE	sp|P02550|TBA1A_PIG	P02550	TBA1A_PIG	TUBA1A
M_Auvray_111124_171124_Expl1_E1_6_120K30.11440.11440.2	D:\MSFragger_results\MSFragger_MAuvray_111124_171124Expl1_E1_6_13prot_Offset573\interact.pep.xml	TAVCDIPPR		EWIPNNVK.TAVCDIPPR.GIKMSATF	K	G	9	2	1238.33	1085.54	1085.54	543.776	543.777	970.491	486.253	115.048	0.000655768	14.233	0	0.6214	2	0	351	359	0		Mod1: First isotopic peak, Mod2: ubiquitinylation residue/Addition of N (PeakApex: 115.0484)	TAvcDIPPR	T(10.51)A(10.51)V(14.23)C(14.23)D(12.48)I(10.92)P(9.40)P(7.54)R(3.73)	V3;C4	2	T(0.00)A(0.00)V(0.00)C(0.00)D(0.00)I(0.00)P(0.00)P(0.00)R(0.00)	T(0)A(0)V(0)C(0)D(0)I(0)P(0)P(0)R(0)	14.2336	6	12.4822	5	14.2336	6	0	0	0	0	0	FALSE	tr|A0A287AHL4|A0A287AHL4_PIG	A0A287AHL4	A0A287AHL4_PIG	TUBB2A
M_Auvray_111124_171124_Expl1_E1_6_120K30.11447.11447.3	D:\MSFragger_results\MSFragger_MAuvray_111124_171124Expl1_E1_6_13prot_Offset573\interact.pep.xml	IREEFPDR		MGTIIISK.IREEFPDR.LMNTFSVV	K	L	8	3	1239.13	1060.53	1060.53	354.518	354.517	1060.53	354.517	0.0004	0.000246604	15.932	0	0.9997	2	1	155	162	0																			0	TRUE	tr|A0A480UV25|A0A480UV25_PIG	A0A480UV25	A0A480UV25_PIG	TUBB4A
M_Auvray_111124_171124_Expl1_E1_6_120K30.11475.11475.2	D:\MSFragger_results\MSFragger_MAuvray_111124_171124Expl1_E1_6_13prot_Offset573\interact.pep.xml	EVDEQMLNVQNK		FRGRMSMK.EVDEQMLNVQNK.NSSYFVEW	K	N	12	2	1241.38	1461.68	1461.68	731.846	731.846	1445.68	723.848	15.9946	3.86145e-09	35.153	0	1	2	0	325	336	0		Mod1: Oxidation (PeakApex: 15.9974, Theoretical: 15.9949)	EVDEQmLNVQNK	E(18.45)V(18.45)D(22.44)E(26.44)Q(30.66)M(35.15)L(30.63)N(26.35)V(24.14)Q(20.25)N(18.17)K(16.38)	M6	1	E(5.95)V(5.95)D(9.94)E(11.13)Q(12.63)M(14.41)L(12.82)N(11.41)V(11.41)Q(8.47)N(8.47)K(8.47)	E(3)V(3)D(4)E(5)Q(6)M(7)L(6)N(5)V(5)Q(4)N(4)K(4)	35.1531	17	30.6601	15	20.4087	10	14.4125	7	14.4125	7	0	FALSE	tr|A0A287AHL4|A0A287AHL4_PIG	A0A287AHL4	A0A287AHL4_PIG	TUBB2A
M_Auvray_111124_171124_Expl1_E1_6_120K30.11476.11476.2	D:\MSFragger_results\MSFragger_MAuvray_111124_171124Expl1_E1_6_13prot_Offset573\interact.pep.xml	EDMAALEK		EGEFSEAR.EDMAALEK.DYEEVGVD	R	D	8	2	1241.45	905.417	905.415	453.716	453.715	905.416	453.716	-0.0011	5.89182e-05	18.419	0	1	2	0	423	430	0																			0	FALSE	sp|P02550|TBA1A_PIG	P02550	TBA1A_PIG	TUBA1A
M_Auvray_111124_171124_Expl1_E1_6_120K30.11497.11497.2	D:\MSFragger_results\MSFragger_MAuvray_111124_171124Expl1_E1_6_13prot_Offset573\interact.pep.xml	LSVDYGKK		FTSIIMER.LSVDYGKK.SKIEFSIY	R	S	8	2	1242.9	908.497	908.498	455.256	455.257	908.497	455.256	0.0017	0.000584117	14.434	0	0.9967	2	0	157	164	0																			0	FALSE	sp|P02550|TBA1A_PIG	P02550	TBA1A_PIG	TUBA1A
M_Auvray_111124_171124_Expl1_E1_6_120K30.11508.11508.4	D:\MSFragger_results\MSFragger_MAuvray_111124_171124Expl1_E1_6_13prot_Offset573\interact.pep.xml	LDHKFDLMYAKR		AIAEAWAR.LDHKFDLMYAKR.AFVHWYVG	R	A	12	4	1243.98	1551.79	1551.79	388.954	388.954	1535.79	384.955	15.9971	2.87906e-07	27.663	0	1	2	1	391	402	0		Mod1: Oxidation (PeakApex: 15.9974, Theoretical: 15.9949)	LDHKFDLmYAKR	L(8.88)D(10.69)H(16.30)K(18.36)F(20.55)D(22.80)L(25.19)M(27.66)Y(27.55)A(25.02)K(22.62)R(20.25)	M8	1	L(0.00)D(4.19)H(5.65)K(7.09)F(8.72)D(10.45)L(12.42)M(14.49)Y(16.63)A(16.63)K(16.63)R(16.63)	L(0)D(1)H(2)K(3)F(4)D(5)L(6)M(7)Y(8)A(8)K(8)R(8)	27.6636	12	27.5452	12	12.5047	5	16.6288	8	16.6288	8	0	FALSE	sp|P02550|TBA1A_PIG	P02550	TBA1A_PIG	TUBA1A
M_Auvray_111124_171124_Expl1_E1_6_120K30.11510.11510.2	D:\MSFragger_results\MSFragger_MAuvray_111124_171124Expl1_E1_6_13prot_Offset573\interact.pep.xml	EVDEQMLSVQSK		FRGRMSMK.EVDEQMLSVQSK.NSSYFVEW	K	N	12	2	1244.12	1407.66	1407.66	704.835	704.838	1391.66	696.837	16.0012	1.11237e-07	29.315	0	1	2	0	325	336	0		Mod1: Oxidation (PeakApex: 15.9974, Theoretical: 15.9949)	EVDEQmLSVQSK	E(15.48)V(15.48)D(19.43)E(23.03)Q(26.90)M(29.32)L(25.30)S(22.93)V(20.71)Q(18.59)S(16.52)K(14.74)	M6	1	E(2.98)V(2.98)D(7.08)E(8.20)Q(9.69)M(11.45)L(8.47)S(8.47)V(8.47)Q(8.47)S(8.47)K(8.47)	E(1)V(1)D(2)E(3)Q(4)M(5)L(4)S(4)V(4)Q(4)S(4)K(4)	29.315	14	26.8989	13	18.7769	9	11.4453	5	11.4453	5	0	TRUE	tr|A0A480UV25|A0A480UV25_PIG	A0A480UV25	A0A480UV25_PIG	TUBB4A
M_Auvray_111124_171124_Expl1_E1_6_120K30.11513.11513.3	D:\MSFragger_results\MSFragger_MAuvray_111124_171124Expl1_E1_6_13prot_Offset573\interact.pep.xml	LDHKFDLMYAKR		AIAEAWAR.LDHKFDLMYAKR.AFVHWYVG	R	A	12	3	1244.33	1551.79	1551.79	518.27	518.27	1535.79	512.938	15.9973	8.27943e-09	33.828	12.047	1	2	1	391	402	0		Mod1: Oxidation (PeakApex: 15.9974, Theoretical: 15.9949)	LDHKFDLmYAKR	L(8.80)D(10.55)H(16.12)K(19.65)F(21.83)D(25.53)L(29.63)M(33.83)Y(31.26)A(28.81)K(26.52)R(24.22)	M8	1	L(0.00)D(3.72)H(5.25)K(6.81)F(8.46)D(10.18)L(12.19)M(14.27)Y(14.27)A(14.27)K(14.27)R(14.27)	L(0)D(1)H(2)K(3)F(4)D(5)L(6)M(7)Y(7)A(7)K(7)R(7)	33.8289	16	31.2585	15	18.7491	9	14.2654	7	14.2654	7	0	FALSE	sp|P02550|TBA1A_PIG	P02550	TBA1A_PIG	TUBA1A
M_Auvray_111124_171124_Expl1_E1_6_120K30.11520.11520.2	D:\MSFragger_results\MSFragger_MAuvray_111124_171124Expl1_E1_6_13prot_Offset573\interact.pep.xml	VATVSLPR		SPATINSR.VATVSLPR.SCAAAGTE	R	S	8	2	1244.81	841.503	841.503	421.759	421.759	841.502	421.758	0.0007	1.98953e-05	20.305	0	1	2	0	108	115	0																			0	TRUE	sp|P00761|TRYP_PIG	P00761	TRYP_PIG
M_Auvray_111124_171124_Expl1_E1_6_120K30.11539.11539.3	D:\MSFragger_results\MSFragger_MAuvray_111124_171124Expl1_E1_6_13prot_Offset573\interact.pep.xml	IREEYPDR		MGTIIISK.IREEYPDR.LMNTFSVM	K	L	8	3	1246.44	1076.53	1076.53	359.849	359.85	1076.52	359.849	0.0026	0.00040785	15.058	13.506	0.998	2	1	155	162	0																			0	FALSE	tr|A0A287AHL4|A0A287AHL4_PIG	A0A287AHL4	A0A287AHL4_PIG	TUBB2A
M_Auvray_111124_171124_Expl1_E1_6_120K30.11546.11546.2	D:\MSFragger_results\MSFragger_MAuvray_111124_171124Expl1_E1_6_13prot_Offset573\interact.pep.xml	EDMAALEK		EGEFSEAR.EDMAALEK.DYEEVGVD	R	D	8	2	1246.92	921.411	921.413	461.713	461.714	905.416	453.716	15.9965	0.00596692	10.397	0	0.8116	2	0	423	430	0		Mod1: Oxidation (PeakApex: 15.9974, Theoretical: 15.9949)	EDmAALEK	E(8.69)D(8.69)M(10.40)A(8.49)A(8.49)L(6.80)E(5.29)K(3.20)	M3	1	E(0.00)D(0.00)M(3.20)A(3.20)A(3.20)L(3.20)E(3.20)K(3.20)	E(0)D(0)M(1)A(1)A(1)L(1)E(1)K(1)	10.3975	5	8.69377	4	8.69377	4	3.20157	1	3.20157	1	0	FALSE	sp|P02550|TBA1A_PIG	P02550	TBA1A_PIG	TUBA1A
M_Auvray_111124_171124_Expl1_E1_6_120K30.11568.11568.3	D:\MSFragger_results\MSFragger_MAuvray_111124_171124Expl1_E1_6_13prot_Offset573\interact.pep.xml	ISVYYNEASSHK		DSDIQIER.ISVYYNEASSHK.YVPRAIIV	R	Y	12	3	1248.76	1396.66	1396.67	466.561	466.562	1396.66	466.561	0.003	6.34965e-07	26.289	0	1	2	0	47	58	0																			0	TRUE	tr|A0A5G2R693|A0A5G2R693_PIG	A0A5G2R693	A0A5G2R693_PIG	TUBB3
M_Auvray_111124_171124_Expl1_E1_6_120K30.11572.11572.2	D:\MSFragger_results\MSFragger_MAuvray_111124_171124Expl1_E1_6_13prot_Offset573\interact.pep.xml	INVYYNEAAGNK		DSDIQIER.INVYYNEAAGNK.YVPRAIIV	R	Y	12	2	1249.03	1370.65	1370.65	686.331	686.332	1354.65	678.333	15.9976	6.24813e-08	30.317	16.844	1	2	0	47	58	0		Mod1: Oxidation (PeakApex: 15.9974, Theoretical: 15.9949)	INVyYNEAAGNK	I(18.53)N(20.83)V(26.31)Y(30.32)Y(30.22)N(26.53)E(24.15)A(21.83)A(19.61)G(17.52)N(15.62)K(13.91)	Y4	1	I(2.37)N(5.64)V(7.34)Y(9.10)Y(10.62)N(8.25)E(8.25)A(8.25)A(8.25)G(8.25)N(8.25)K(8.25)	I(1)N(2)V(3)Y(4)Y(5)N(4)E(4)A(4)A(4)G(4)N(4)K(4)	30.3177	14	30.2223	14	21.8203	10	10.6207	5	10.6207	5	0	FALSE	tr|A0A287AHL4|A0A287AHL4_PIG	A0A287AHL4	A0A287AHL4_PIG	TUBB2A
M_Auvray_111124_171124_Expl1_E1_6_120K30.11600.11600.2	D:\MSFragger_results\MSFragger_MAuvray_111124_171124Expl1_E1_6_13prot_Offset573\interact.pep.xml	LSSPATLNSR		DNDIMIIK.LSSPATLNSR.VATVSIPR	K	V	10	2	1251.29	1044.56	1044.55	523.285	523.283	1044.56	523.285	-0.0042	3.2942e-06	23.429	0	1	2	0	98	107	0																			0	TRUE	sp|P00761|TRYP_PIG	P00761	TRYP_PIG
M_Auvray_111124_171124_Expl1_E1_6_120K30.11606.11606.2	D:\MSFragger_results\MSFragger_MAuvray_111124_171124Expl1_E1_6_13prot_Offset573\interact.pep.xml	ISVYYNEASSHK		DSDIQIER.ISVYYNEASSHK.YVPRAIIV	R	Y	12	2	1251.7	1396.66	1396.66	699.338	699.338	1396.66	699.338	0.0002	7.95701e-05	17.897	0	1	2	0	47	58	0																			0	TRUE	tr|A0A5G2R693|A0A5G2R693_PIG	A0A5G2R693	A0A5G2R693_PIG	TUBB3
M_Auvray_111124_171124_Expl1_E1_6_120K30.11663.11663.2	D:\MSFragger_results\MSFragger_MAuvray_111124_171124Expl1_E1_6_13prot_Offset573\interact.pep.xml	GHYTIGK		DAANNYAR.GHYTIGK.EIIDIVID	R	E	7	2	1256.28	774.403	774.404	388.209	388.209	774.402	388.209	0.0011	0.000248599	15.918	0	0.9995	2	0	106	112	0																			0	FALSE	sp|P02550|TBA1A_PIG	P02550	TBA1A_PIG	TUBA1A
M_Auvray_111124_171124_Expl1_E1_6_120K30.11716.11716.3	D:\MSFragger_results\MSFragger_MAuvray_111124_171124Expl1_E1_6_13prot_Offset573\interact.pep.xml	GRMSMKEVDEQMLNVQNK		ITVAAIFR.GRMSMKEVDEQMLNVQNK.NSSYFVEW	R	N	18	3	1260.26	2152.01	2152.01	718.342	718.344	2136.01	713.011	15.998	0.00207133	12.235	0	0.7887	2	2	319	336	0		Mod1: Oxidation (PeakApex: 15.9974, Theoretical: 15.9949)	grmsmkevdeqMLNVQNK	G(12.24)R(12.24)M(12.24)S(12.24)M(12.24)K(12.24)E(12.24)V(12.24)D(12.24)E(12.24)Q(12.24)M(10.30)L(8.51)N(6.86)V(6.86)Q(5.47)N(4.17)K(0.00)	G1;R2;M3;S4;M5;K6;E7;V8;D9;E10;Q11	11	G(0.00)R(0.00)M(0.00)S(0.00)M(0.00)K(0.00)E(0.00)V(0.00)D(0.00)E(0.00)Q(0.00)M(0.00)L(0.00)N(0.00)V(0.00)Q(0.00)N(0.00)K(0.00)	G(0)R(0)M(0)S(0)M(0)K(0)E(0)V(0)D(0)E(0)Q(0)M(0)L(0)N(0)V(0)Q(0)N(0)K(0)	12.2356	6	10.3035	5	12.2356	6	0	0	0	0	0	FALSE	tr|A0A287AHL4|A0A287AHL4_PIG	A0A287AHL4	A0A287AHL4_PIG	TUBB2A
M_Auvray_111124_171124_Expl1_E1_6_120K30.11725.11725.2	D:\MSFragger_results\MSFragger_MAuvray_111124_171124Expl1_E1_6_13prot_Offset573\interact.pep.xml	LSVDYGK		FTSIIMER.LSVDYGK.KSKIEFSI	R	K	7	2	1261.2	780.402	780.399	391.208	391.207	780.402	391.208	-0.0022	0.000277971	15.724	0	0.9994	2	0	157	163	0																			0	FALSE	sp|P02550|TBA1A_PIG	P02550	TBA1A_PIG	TUBA1A
M_Auvray_111124_171124_Expl1_E1_6_120K30.11731.11731.4	D:\MSFragger_results\MSFragger_MAuvray_111124_171124Expl1_E1_6_13prot_Offset573\interact.pep.xml	GRMSMKEVDEQMLNVQNK		ITVAAIFR.GRMSMKEVDEQMLNVQNK.NSSYFVEW	R	N	18	4	1261.61	2152.01	2152.01	539.009	539.01	2136.01	535.01	16.0002	0.000235912	16.009	0	0.999	2	2	319	336	0		Mod1: Oxidation (PeakApex: 15.9974, Theoretical: 15.9949)	GRmsmkevdEQMLNVQNK	G(14.61)R(14.61)M(16.01)S(16.01)M(16.01)K(16.01)E(16.01)V(16.01)D(16.01)E(14.36)Q(14.36)M(12.86)L(11.05)N(9.29)V(7.94)Q(7.94)N(6.91)K(2.95)	M3;S4;M5;K6;E7;V8;D9	7	G(4.70)R(4.70)M(4.70)S(4.70)M(4.70)K(4.70)E(4.70)V(4.70)D(4.70)E(3.16)Q(3.16)M(0.00)L(0.00)N(0.00)V(0.00)Q(0.00)N(0.00)K(0.00)	G(2)R(2)M(2)S(2)M(2)K(2)E(2)V(2)D(2)E(1)Q(1)M(0)L(0)N(0)V(0)Q(0)N(0)K(0)	16.0093	8	14.6124	7	12.8627	6	4.70395	2	4.70395	2	0	FALSE	tr|A0A287AHL4|A0A287AHL4_PIG	A0A287AHL4	A0A287AHL4_PIG	TUBB2A
M_Auvray_111124_171124_Expl1_E1_6_120K30.11757.11757.3	D:\MSFragger_results\MSFragger_MAuvray_111124_171124Expl1_E1_6_13prot_Offset573\interact.pep.xml	IREEFPDR		MGTIIISK.IREEFPDR.LMNTFSVV	K	L	8	3	1263.73	1060.53	1060.53	354.518	354.518	1060.53	354.517	0.0024	0.00246604	11.932	0	0.9274	2	1	155	162	0																			0	TRUE	tr|A0A480UV25|A0A480UV25_PIG	A0A480UV25	A0A480UV25_PIG	TUBB4A
M_Auvray_111124_171124_Expl1_E1_6_120K30.11774.11774.3	D:\MSFragger_results\MSFragger_MAuvray_111124_171124Expl1_E1_6_13prot_Offset573\interact.pep.xml	GRMSMKEVDEQMLNVQNK		ITVAAIFR.GRMSMKEVDEQMLNVQNK.NSSYFVEW	R	N	18	3	1264.9	2152.01	2152.01	718.344	718.344	2136.01	713.011	15.9987	0.00588166	10.422	0	0.5404	2	2	319	336	0		Mod1: Oxidation (PeakApex: 15.9974, Theoretical: 15.9949)	grmsmKEVDEQMLNVQNK	G(10.42)R(10.42)M(10.42)S(10.42)M(10.42)K(7.69)E(7.69)V(7.69)D(7.69)E(7.69)Q(7.69)M(7.69)L(7.69)N(6.09)V(4.65)Q(4.65)N(3.36)K(0.00)	G1;R2;M3;S4;M5	5	G(2.74)R(2.74)M(2.74)S(2.74)M(2.74)K(0.00)E(0.00)V(0.00)D(0.00)E(0.00)Q(0.00)M(0.00)L(0.00)N(0.00)V(0.00)Q(0.00)N(0.00)K(0.00)	G(1)R(1)M(1)S(1)M(1)K(0)E(0)V(0)D(0)E(0)Q(0)M(0)L(0)N(0)V(0)Q(0)N(0)K(0)	10.4229	5	7.68769	4	7.68769	4	2.73521	1	2.73521	1	0	FALSE	tr|A0A287AHL4|A0A287AHL4_PIG	A0A287AHL4	A0A287AHL4_PIG	TUBB2A
M_Auvray_111124_171124_Expl1_E1_6_120K30.11785.11785.2	D:\MSFragger_results\MSFragger_MAuvray_111124_171124Expl1_E1_6_13prot_Offset573\interact.pep.xml	EVDEQMLNVQNK		FRGRMSMK.EVDEQMLNVQNK.NSSYFVEW	K	N	12	2	1265.98	1461.68	1461.68	731.846	731.846	1445.68	723.848	15.9947	1.34354e-08	32.987	9.564	1	2	0	325	336	0		Mod1: Oxidation (PeakApex: 15.9974, Theoretical: 15.9949)	EVDEQmLNVQNK	E(18.36)V(18.36)D(22.37)E(26.37)Q(28.66)M(32.99)L(28.57)N(24.48)V(22.27)Q(18.57)N(16.48)K(14.66)	M6	1	E(5.88)V(5.88)D(9.86)E(10.99)Q(12.51)M(14.28)L(12.57)N(11.29)V(11.29)Q(8.39)N(8.39)K(8.39)	E(3)V(3)D(4)E(5)Q(6)M(7)L(6)N(5)V(5)Q(4)N(4)K(4)	32.9875	16	28.6601	14	18.748	9	14.2756	7	14.2756	7	0	FALSE	tr|A0A287AHL4|A0A287AHL4_PIG	A0A287AHL4	A0A287AHL4_PIG	TUBB2A
M_Auvray_111124_171124_Expl1_E1_6_120K30.11786.11786.2	D:\MSFragger_results\MSFragger_MAuvray_111124_171124Expl1_E1_6_13prot_Offset573\interact.pep.xml	EDMAALEK		EGEFSEAR.EDMAALEK.DYEEVGVD	R	D	8	2	1266.05	905.417	905.415	453.716	453.715	905.416	453.716	-0.0011	1.54081e-05	20.749	0	1	2	0	423	430	0																			0	FALSE	sp|P02550|TBA1A_PIG	P02550	TBA1A_PIG	TUBA1A
M_Auvray_111124_171124_Expl1_E1_6_120K30.11814.11814.2	D:\MSFragger_results\MSFragger_MAuvray_111124_171124Expl1_E1_6_13prot_Offset573\interact.pep.xml	LSVDYGKK		FTSIIMER.LSVDYGKK.SKIEFSIY	R	S	8	2	1268.06	908.496	908.498	455.255	455.256	908.497	455.256	0.0015	0.000542938	14.561	0	0.9972	2	0	157	164	0																			0	FALSE	sp|P02550|TBA1A_PIG	P02550	TBA1A_PIG	TUBA1A
M_Auvray_111124_171124_Expl1_E1_6_120K30.11820.11820.4	D:\MSFragger_results\MSFragger_MAuvray_111124_171124Expl1_E1_6_13prot_Offset573\interact.pep.xml	LDHKFDLMYAKR		AIAEAWAR.LDHKFDLMYAKR.AFVHWYVG	R	A	12	4	1268.72	1551.79	1551.79	388.954	388.955	1535.79	384.955	15.9973	1.33583e-07	28.997	0	1	2	1	391	402	0		Mod1: Oxidation (PeakApex: 15.9974, Theoretical: 15.9949)	LDHKFDLmYAKR	L(8.93)D(10.71)H(16.30)K(18.37)F(20.53)D(22.81)L(26.54)M(29.00)Y(26.44)A(23.98)K(21.67)R(19.38)	M8	1	L(0.00)D(4.08)H(5.44)K(6.92)F(8.54)D(10.33)L(12.32)M(14.38)Y(14.38)A(14.38)K(14.38)R(14.38)	L(0)D(1)H(2)K(3)F(4)D(5)L(6)M(7)Y(7)A(7)K(7)R(7)	28.9972	13	26.543	12	13.9264	6	14.3769	7	14.3769	7	0	FALSE	sp|P02550|TBA1A_PIG	P02550	TBA1A_PIG	TUBA1A
M_Auvray_111124_171124_Expl1_E1_6_120K30.11821.11821.2	D:\MSFragger_results\MSFragger_MAuvray_111124_171124Expl1_E1_6_13prot_Offset573\interact.pep.xml	EVDEQMLSVQSK		FRGRMSMK.EVDEQMLSVQSK.NSSYFVEW	K	N	12	2	1268.78	1407.66	1407.66	704.835	704.838	1391.66	696.837	16.0013	3.75621e-08	31.201	0	1	2	0	325	336	0		Mod1: Oxidation (PeakApex: 15.9974, Theoretical: 15.9949)	EVDEQmLSVQSK	E(15.41)V(15.41)D(19.52)E(23.14)Q(27.02)M(31.20)L(27.03)S(24.66)V(22.45)Q(20.31)S(18.28)K(16.49)	M6	1	E(2.86)V(2.86)D(7.05)E(8.17)Q(9.67)M(11.41)L(8.55)S(8.55)V(8.55)Q(8.55)S(8.55)K(8.55)	E(1)V(1)D(2)E(3)Q(4)M(5)L(4)S(4)V(4)Q(4)S(4)K(4)	31.2019	15	27.0325	13	20.4911	10	11.4093	5	11.4093	5	0	TRUE	tr|A0A480UV25|A0A480UV25_PIG	A0A480UV25	A0A480UV25_PIG	TUBB4A
M_Auvray_111124_171124_Expl1_E1_6_120K30.11824.11824.3	D:\MSFragger_results\MSFragger_MAuvray_111124_171124Expl1_E1_6_13prot_Offset573\interact.pep.xml	LDHKFDLMYAKR		AIAEAWAR.LDHKFDLMYAKR.AFVHWYVG	R	A	12	3	1268.99	1551.79	1551.79	518.269	518.27	1535.79	512.938	15.997	1.83231e-07	28.448	0	1	2	1	391	402	0		Mod1: Oxidation (PeakApex: 15.9974, Theoretical: 15.9949)	LDHKFDLmYAKR	L(8.25)D(8.25)H(13.07)K(16.47)F(19.98)D(22.13)L(26.07)M(28.45)Y(25.96)A(23.59)K(21.41)R(19.21)	M8	1	L(0.00)D(0.00)H(3.22)K(4.66)F(6.18)D(7.77)L(9.66)M(11.62)Y(11.62)A(11.62)K(11.62)R(11.62)	L(0)D(0)H(1)K(2)F(3)D(4)L(5)M(6)Y(6)A(6)K(6)R(6)	28.4481	14	26.0683	13	15.8484	8	11.6159	6	11.6159	6	0	FALSE	sp|P02550|TBA1A_PIG	P02550	TBA1A_PIG	TUBA1A
M_Auvray_111124_171124_Expl1_E1_6_120K30.11835.11835.3	D:\MSFragger_results\MSFragger_MAuvray_111124_171124Expl1_E1_6_13prot_Offset573\interact.pep.xml	DVNAAIATIKTKR		YRGDVVPK.DVNAAIATIKTKR.TIQFVDWC	K	T	13	3	1269.75	1399.81	1399.82	467.612	467.613	1399.81	467.612	0.002	1.00115e-06	25.498	0	1	2	1	327	339	0																			0	FALSE	sp|P02550|TBA1A_PIG	P02550	TBA1A_PIG	TUBA1A
M_Auvray_111124_171124_Expl1_E1_6_120K30.11849.11849.3	D:\MSFragger_results\MSFragger_MAuvray_111124_171124Expl1_E1_6_13prot_Offset573\interact.pep.xml	ISVYYNEASSHK		DSDIQIER.ISVYYNEASSHK.YVPRAIIV	R	Y	12	3	1271.12	1396.66	1396.67	466.561	466.563	1396.66	466.561	0.0037	1.02329e-07	29.46	0	1	2	0	47	58	0																			0	TRUE	tr|A0A5G2R693|A0A5G2R693_PIG	A0A5G2R693	A0A5G2R693_PIG	TUBB3
M_Auvray_111124_171124_Expl1_E1_6_120K30.11854.11854.3	D:\MSFragger_results\MSFragger_MAuvray_111124_171124Expl1_E1_6_13prot_Offset573\interact.pep.xml	IREEYPDR		MGTIIISK.IREEYPDR.LMNTFSVM	K	L	8	3	1271.47	1076.53	1076.53	359.849	359.85	1076.52	359.849	0.0026	0.000152669	16.765	13.529	1	2	1	155	162	0																			0	FALSE	tr|A0A287AHL4|A0A287AHL4_PIG	A0A287AHL4	A0A287AHL4_PIG	TUBB2A
M_Auvray_111124_171124_Expl1_E1_6_120K30.11870.11870.2	D:\MSFragger_results\MSFragger_MAuvray_111124_171124Expl1_E1_6_13prot_Offset573\interact.pep.xml	DVNAAIATIK		YRGDVVPK.DVNAAIATIK.TKRTIQFV	K	T	10	2	1272.57	1030.57	1030.57	516.29	516.292	1014.57	508.293	15.999	0.000109901	17.336	0	0.9999	2	0	327	336	0		Mod1: Oxidation (PeakApex: 15.9974, Theoretical: 15.9949)	DVNAAiATIK	D(4.40)V(4.40)N(9.33)A(12.20)A(15.39)I(17.34)A(17.29)T(17.29)I(17.29)K(15.32)	I6	1	D(0.00)V(0.00)N(3.44)A(4.69)A(6.20)I(7.81)A(9.53)T(9.53)I(9.53)K(9.53)	D(0)V(0)N(1)A(2)A(3)I(4)A(5)T(5)I(5)K(5)	17.3368	9	17.2948	9	10.1903	5	9.52856	5	9.52856	5	0	FALSE	sp|P02550|TBA1A_PIG	P02550	TBA1A_PIG	TUBA1A
M_Auvray_111124_171124_Expl1_E1_6_120K30.11885.11885.4	D:\MSFragger_results\MSFragger_MAuvray_111124_171124Expl1_E1_6_13prot_Offset573\interact.pep.xml	ISVYYNEASSHKYVPR		DSDIQIER.ISVYYNEASSHKYVPR.AIIVDIEP	R	A	16	4	1273.92	2025.99	2025.99	507.505	507.506	1911.95	478.994	114.046	8.42364e-06	21.798	0	1	2	1	47	62	0		Mod1: ubiquitinylation residue/Addition of N (PeakApex: 114.0468, Theoretical: 114.0429)	ISVYYNEAsshkyvPR	I(9.69)S(9.69)V(10.75)Y(13.60)Y(15.47)N(15.53)E(17.47)A(19.60)S(21.80)S(21.80)H(21.80)K(21.80)Y(21.80)V(21.80)P(19.54)R(17.51)	S9;S10;H11;K12;Y13;V14	6	I(2.75)S(2.75)V(0.00)Y(4.16)Y(5.61)N(7.13)E(8.74)A(10.60)S(12.56)S(12.56)H(12.56)K(12.56)Y(12.56)V(12.56)P(12.56)R(12.56)	I(1)S(1)V(0)Y(1)Y(2)N(3)E(4)A(5)S(6)S(6)H(6)K(6)Y(6)V(6)P(6)R(6)	21.7989	10	19.5965	9	11.8926	5	12.559	6	15.3042	7	0	TRUE	tr|A0A5G2R693|A0A5G2R693_PIG	A0A5G2R693	A0A5G2R693_PIG	TUBB3
M_Auvray_111124_171124_Expl1_E1_6_120K30.11891.11891.3	D:\MSFragger_results\MSFragger_MAuvray_111124_171124Expl1_E1_6_13prot_Offset573\interact.pep.xml	EVDEQMLNVQNK		FRGRMSMK.EVDEQMLNVQNK.NSSYFVEW	K	N	12	3	1274.34	1461.68	1461.69	488.233	488.238	1445.68	482.901	16.0091	0.00146386	12.838	0	0.9376	2	0	325	336	0			EVDEQmLNVQNK	E(9.78)V(9.78)D(9.78)E(9.78)Q(9.78)M(12.84)L(11.08)N(9.39)V(9.39)Q(8.07)N(6.71)K(3.06)	M6	1	E(0.00)V(0.00)D(0.00)E(0.00)Q(0.00)M(0.00)L(0.00)N(0.00)V(0.00)Q(0.00)N(0.00)K(0.00)	E(0)V(0)D(0)E(0)Q(0)M(0)L(0)N(0)V(0)Q(0)N(0)K(0)	12.8389	6	11.0753	5	12.8389	6	0	0	0	0	0	FALSE	tr|A0A287AHL4|A0A287AHL4_PIG	A0A287AHL4	A0A287AHL4_PIG	TUBB2A
M_Auvray_111124_171124_Expl1_E1_6_120K30.11893.11893.2	D:\MSFragger_results\MSFragger_MAuvray_111124_171124Expl1_E1_6_13prot_Offset573\interact.pep.xml	EDMAALEK		EGEFSEAR.EDMAALEK.DYEEVGVD	R	D	8	2	1274.48	921.412	921.413	461.713	461.714	905.416	453.716	15.9969	0.018482	8.433	0	0.7641	2	0	423	430	0		Mod1: Oxidation (PeakApex: 15.9974, Theoretical: 15.9949)	edmAALEK	E(8.43)D(8.43)M(8.43)A(6.74)A(6.74)L(5.34)E(4.10)K(0.00)	E1;D2;M3	3	E(0.00)D(0.00)M(0.00)A(0.00)A(0.00)L(0.00)E(0.00)K(0.00)	E(0)D(0)M(0)A(0)A(0)L(0)E(0)K(0)	8.43313	4	6.74484	3	8.43313	4	0	0	0	0	0	FALSE	sp|P02550|TBA1A_PIG	P02550	TBA1A_PIG	TUBA1A
M_Auvray_111124_171124_Expl1_E1_6_120K30.11903.11903.4	D:\MSFragger_results\MSFragger_MAuvray_111124_171124Expl1_E1_6_13prot_Offset573\interact.pep.xml	ISVYYNEASSHKYVPR		DSDIQIER.ISVYYNEASSHKYVPR.AIIVDIEP	R	A	16	4	1275.17	1927.94	1927.94	482.993	482.993	1911.95	478.994	15.9957	0.061235	14.352	0	0.5909	2	1	47	62	0		Mod1: Oxidation (PeakApex: 15.9974, Theoretical: 15.9949)	ISvyyneASSHKYVPR	I(10.43)S(10.43)V(14.35)Y(14.35)Y(14.35)N(14.35)E(14.35)A(12.56)S(12.56)S(12.56)H(12.56)K(12.56)Y(10.97)V(9.66)P(7.92)R(3.93)	V3;Y4;Y5;N6;E7	5	I(0.00)S(0.00)V(0.00)Y(0.00)Y(0.00)N(0.00)E(0.00)A(0.00)S(0.00)S(0.00)H(0.00)K(0.00)Y(0.00)V(0.00)P(0.00)R(0.00)	I(0)S(0)V(0)Y(0)Y(0)N(0)E(0)A(0)S(0)S(0)H(0)K(0)Y(0)V(0)P(0)R(0)	14.3523	6	12.5638	5	14.3523	6	0	0	0	0	0	TRUE	tr|A0A5G2R693|A0A5G2R693_PIG	A0A5G2R693	A0A5G2R693_PIG	TUBB3
M_Auvray_111124_171124_Expl1_E1_6_120K30.11923.11923.2	D:\MSFragger_results\MSFragger_MAuvray_111124_171124Expl1_E1_6_13prot_Offset573\interact.pep.xml	ISVYYNEASSHK		DSDIQIER.ISVYYNEASSHK.YVPRAIIV	R	Y	12	2	1276.87	1396.66	1396.66	699.338	699.339	1396.66	699.338	0.0006	3.80408e-05	19.179	0	1	2	0	47	58	0																			0	TRUE	tr|A0A5G2R693|A0A5G2R693_PIG	A0A5G2R693	A0A5G2R693_PIG	TUBB3
M_Auvray_111124_171124_Expl1_E1_6_120K30.11924.11924.2	D:\MSFragger_results\MSFragger_MAuvray_111124_171124Expl1_E1_6_13prot_Offset573\interact.pep.xml	INVYYNEATGNK		DSDIQIER.INVYYNEATGNK.YVPRAIIV	R	Y	12	2	1276.94	1400.63	1400.66	701.322	701.336	1384.66	693.338	15.9945	9.66607e-06	21.559	0	1	2	0	47	58	0		Mod1: Oxidation (PeakApex: 15.9974, Theoretical: 15.9949)	INVyYNEATGNK	I(11.82)N(11.82)V(18.25)Y(21.56)Y(19.33)N(19.33)E(17.28)A(18.64)T(16.71)G(14.92)N(13.25)K(11.63)	Y4	1	I(0.00)N(0.00)V(3.16)Y(4.83)Y(4.83)N(4.83)E(4.83)A(4.83)T(4.83)G(4.83)N(4.83)K(4.83)	I(0)N(0)V(1)Y(2)Y(2)N(2)E(2)A(2)T(2)G(2)N(2)K(2)	21.5592	10	19.3301	9	18.6105	9	4.83418	2	4.83418	2	0	TRUE	tr|A0A287AEI4|A0A287AEI4_PIG	A0A287AEI4	A0A287AEI4_PIG	TUBB2B
M_Auvray_111124_171124_Expl1_E1_6_120K30.11931.11931.3	D:\MSFragger_results\MSFragger_MAuvray_111124_171124Expl1_E1_6_13prot_Offset573\interact.pep.xml	ISVYYNEASSHKYVPR		DSDIQIER.ISVYYNEASSHKYVPR.AIIVDIEP	R	A	16	3	1277.42	2025.99	2025.99	676.338	676.339	1911.95	638.323	114.046	5.94292e-05	18.404	0	1	2	1	47	62	0		Mod1: ubiquitinylation residue/Addition of N (PeakApex: 114.0468, Theoretical: 114.0429)	ISVYYneasshkyvPR	I(8.84)S(7.02)V(12.41)Y(14.31)Y(16.32)N(18.40)E(18.40)A(18.40)S(18.40)S(18.40)H(18.40)K(18.40)Y(18.40)V(18.40)P(16.21)R(14.35)	N6;E7;A8;S9;S10;H11;K12;Y13;V14	9	I(3.32)S(4.14)V(5.44)Y(7.07)Y(8.78)N(10.59)E(10.59)A(10.59)S(10.59)S(10.59)H(10.59)K(10.59)Y(10.59)V(10.59)P(10.59)R(10.59)	I(1)S(1)V(2)Y(3)Y(4)N(5)E(5)A(5)S(5)S(5)H(5)K(5)Y(5)V(5)P(5)R(5)	18.4046	8	16.3159	7	9.27449	3	10.5906	5	13.9144	6	0	TRUE	tr|A0A5G2R693|A0A5G2R693_PIG	A0A5G2R693	A0A5G2R693_PIG	TUBB3
M_Auvray_111124_171124_Expl1_E1_6_120K30.11945.11945.2	D:\MSFragger_results\MSFragger_MAuvray_111124_171124Expl1_E1_6_13prot_Offset573\interact.pep.xml	LSVDYGKK		FTSIIMER.LSVDYGKK.SKIEFSIY	R	S	8	2	1278.7	950.507	950.512	476.261	476.263	908.497	455.256	42.0152	0.00161157	12.671	0	0.5287	2	0	157	164	0		Mod1: Acetyl (PeakApex: 42.0124, Theoretical: 42.0106)	LSVDYgkK	L(3.60)S(4.78)V(7.78)D(9.24)Y(10.88)G(12.67)K(12.67)K(10.74)	G6;K7	2	L(0.00)S(3.13)V(3.13)D(4.58)Y(6.09)G(7.73)K(7.73)K(7.73)	L(0)S(1)V(1)D(2)Y(3)G(4)K(4)K(4)	12.6719	6	10.8829	5	6.6017	2	7.73325	4	7.73325	4	0	FALSE	sp|P02550|TBA1A_PIG	P02550	TBA1A_PIG	TUBA1A
M_Auvray_111124_171124_Expl1_E1_6_120K30.11963.11963.2	D:\MSFragger_results\MSFragger_MAuvray_111124_171124Expl1_E1_6_13prot_Offset573\interact.pep.xml	TAVCDIPPR		EWIPNNVK.TAVCDIPPR.GIKMSATF	K	G	9	2	1279.95	1084.54	1084.54	543.275	543.275	970.491	486.253	114.045	0.000443098	14.914	0	0.8419	2	0	351	359	0		Mod1: ubiquitinylation residue/Addition of N (PeakApex: 114.0468, Theoretical: 114.0429)	TAvcDIPPR	T(10.25)A(13.17)V(14.91)C(14.91)D(13.22)I(11.65)P(10.12)P(8.53)R(4.66)	V3;C4	2	T(0.00)A(0.00)V(0.00)C(0.00)D(0.00)I(0.00)P(0.00)P(0.00)R(0.00)	T(0)A(0)V(0)C(0)D(0)I(0)P(0)P(0)R(0)	14.9145	7	13.2211	6	14.9145	7	0	0	0	0	0	FALSE	tr|A0A287AHL4|A0A287AHL4_PIG	A0A287AHL4	A0A287AHL4_PIG	TUBB2A
M_Auvray_111124_171124_Expl1_E1_6_120K30.11975.11975.2	D:\MSFragger_results\MSFragger_MAuvray_111124_171124Expl1_E1_6_13prot_Offset573\interact.pep.xml	GHYTIGK		DAANNYAR.GHYTIGK.EIIDIVID	R	E	7	2	1281.09	774.403	774.404	388.209	388.209	774.402	388.209	0.0011	0.00011508	17.256	0	1	2	0	106	112	0																			0	FALSE	sp|P02550|TBA1A_PIG	P02550	TBA1A_PIG	TUBA1A
M_Auvray_111124_171124_Expl1_E1_6_120K30.12002.12002.2	D:\MSFragger_results\MSFragger_MAuvray_111124_171124Expl1_E1_6_13prot_Offset573\interact.pep.xml	LSSPATLNSR		DNDIMIIK.LSSPATLNSR.VATVSIPR	K	V	10	2	1283.28	1086.57	1086.57	544.29	544.292	1044.56	523.285	42.0122	5.34872e-06	22.587	0	1	2	0	98	107	0		Mod1: Acetyl (PeakApex: 42.0124, Theoretical: 42.0106)	LsSPATLNSR	L(20.27)S(22.59)S(19.34)P(17.01)A(14.83)T(12.69)L(10.79)N(9.12)S(7.81)R(6.74)	S2	1	L(3.52)S(7.64)S(4.12)P(4.12)A(4.12)T(4.12)L(4.12)N(4.12)S(4.12)R(4.12)	L(1)S(2)S(1)P(1)A(1)T(1)L(1)N(1)S(1)R(1)	22.5875	10	20.2657	9	19.3619	9	7.64133	2	7.64133	2	0	TRUE	sp|P00761|TRYP_PIG	P00761	TRYP_PIG
M_Auvray_111124_171124_Expl1_E1_6_120K30.12004.12004.4	D:\MSFragger_results\MSFragger_MAuvray_111124_171124Expl1_E1_6_13prot_Offset573\interact.pep.xml	ISVYYNEASSHKYVPR		DSDIQIER.ISVYYNEASSHKYVPR.AIIVDIEP	R	A	16	4	1283.41	1911.95	1911.95	478.994	478.995	1911.95	478.994	0.0029	2.18147e-06	31.145	10.106	1	2	1	47	62	0																			0	TRUE	tr|A0A5G2R693|A0A5G2R693_PIG	A0A5G2R693	A0A5G2R693_PIG	TUBB3
M_Auvray_111124_171124_Expl1_E1_6_120K30.12035.12035.2	D:\MSFragger_results\MSFragger_MAuvray_111124_171124Expl1_E1_6_13prot_Offset573\interact.pep.xml	LSVDYGK		FTSIIMER.LSVDYGK.KSKIEFSI	R	K	7	2	1285.87	780.403	780.399	391.209	391.207	780.402	391.208	-0.0022	0.000329041	15.431	0	0.999	2	0	157	163	0																			0	FALSE	sp|P02550|TBA1A_PIG	P02550	TBA1A_PIG	TUBA1A
M_Auvray_111124_171124_Expl1_E1_6_120K30.12065.12065.2	D:\MSFragger_results\MSFragger_MAuvray_111124_171124Expl1_E1_6_13prot_Offset573\interact.pep.xml	EVDEQMLNVQNK		FRGRMSMK.EVDEQMLNVQNK.NSSYFVEW	K	N	12	2	1288.26	1461.68	1461.68	731.846	731.846	1445.68	723.848	15.9947	3.85922e-08	31.154	11.256	1	2	0	325	336	0		Mod1: Oxidation (PeakApex: 15.9974, Theoretical: 15.9949)	EVDEQmLNVQNK	E(18.39)V(18.39)D(22.44)E(26.45)Q(28.73)M(31.15)L(26.91)N(23.02)V(20.80)Q(17.36)N(15.30)K(13.48)	M6	1	E(5.88)V(5.88)D(9.89)E(11.03)Q(12.54)M(14.33)L(12.65)N(11.35)V(11.35)Q(8.45)N(8.45)K(8.45)	E(3)V(3)D(4)E(5)Q(6)M(7)L(6)N(5)V(5)Q(4)N(4)K(4)	31.1544	15	28.7336	14	17.5439	8	14.3265	7	14.3265	7	0	FALSE	tr|A0A287AHL4|A0A287AHL4_PIG	A0A287AHL4	A0A287AHL4_PIG	TUBB2A
M_Auvray_111124_171124_Expl1_E1_6_120K30.12094.12094.2	D:\MSFragger_results\MSFragger_MAuvray_111124_171124Expl1_E1_6_13prot_Offset573\interact.pep.xml	EDMAALEK		EGEFSEAR.EDMAALEK.DYEEVGVD	R	D	8	2	1290.58	905.416	905.415	453.715	453.715	905.416	453.716	-0.0012	1.48166e-05	20.817	0	1	2	0	423	430	0																			0	FALSE	sp|P02550|TBA1A_PIG	P02550	TBA1A_PIG	TUBA1A
M_Auvray_111124_171124_Expl1_E1_6_120K30.12110.12110.3	D:\MSFragger_results\MSFragger_MAuvray_111124_171124Expl1_E1_6_13prot_Offset573\interact.pep.xml	IREEFPDR		MGTIIISK.IREEFPDR.LMNTFSVV	K	L	8	3	1291.68	1060.53	1060.53	354.517	354.517	1060.53	354.517	-0.0001	0.000249316	15.913	0	0.9997	2	1	155	162	0																			0	TRUE	tr|A0A480UV25|A0A480UV25_PIG	A0A480UV25	A0A480UV25_PIG	TUBB4A
M_Auvray_111124_171124_Expl1_E1_6_120K30.12123.12123.2	D:\MSFragger_results\MSFragger_MAuvray_111124_171124Expl1_E1_6_13prot_Offset573\interact.pep.xml	LSVDYGKK		FTSIIMER.LSVDYGKK.SKIEFSIY	R	S	8	2	1292.65	908.496	908.499	455.255	455.257	908.497	455.256	0.0019	0.000492606	14.73	0	0.9977	2	0	157	164	0																			0	FALSE	sp|P02550|TBA1A_PIG	P02550	TBA1A_PIG	TUBA1A
M_Auvray_111124_171124_Expl1_E1_6_120K30.12128.12128.4	D:\MSFragger_results\MSFragger_MAuvray_111124_171124Expl1_E1_6_13prot_Offset573\interact.pep.xml	LDHKFDLMYAKR		AIAEAWAR.LDHKFDLMYAKR.AFVHWYVG	R	A	12	4	1293.24	1551.79	1551.79	388.954	388.954	1535.79	384.955	15.9969	6.08135e-08	30.364	0	1	2	1	391	402	0		Mod1: Oxidation (PeakApex: 15.9974, Theoretical: 15.9949)	LDHKFDLmYAKR	L(8.88)D(10.68)H(16.27)K(18.32)F(20.45)D(23.93)L(27.90)M(30.36)Y(27.81)A(25.36)K(23.03)R(20.76)	M8	1	L(0.00)D(4.17)H(5.63)K(7.02)F(8.53)D(10.32)L(12.30)M(14.37)Y(14.37)A(14.37)K(14.37)R(14.37)	L(0)D(1)H(2)K(3)F(4)D(5)L(6)M(7)Y(7)A(7)K(7)R(7)	30.3645	14	27.9025	13	15.2719	7	14.3701	7	14.3701	7	0	FALSE	sp|P02550|TBA1A_PIG	P02550	TBA1A_PIG	TUBA1A
M_Auvray_111124_171124_Expl1_E1_6_120K30.12130.12130.2	D:\MSFragger_results\MSFragger_MAuvray_111124_171124Expl1_E1_6_13prot_Offset573\interact.pep.xml	EVDEQMLSVQSK		FRGRMSMK.EVDEQMLSVQSK.NSSYFVEW	K	N	12	2	1293.38	1407.65	1407.66	704.835	704.837	1391.66	696.837	15.9995	4.30526e-08	30.964	0	1	2	0	325	336	0		Mod1: Oxidation (PeakApex: 15.9974, Theoretical: 15.9949)	EVDEQmLSVQSK	E(16.75)V(16.75)D(20.72)E(24.50)Q(28.55)M(30.96)L(26.75)S(22.81)V(20.62)Q(18.50)S(16.45)K(14.63)	M6	1	E(4.27)V(4.27)D(8.40)E(9.53)Q(11.00)M(12.74)L(11.27)S(8.48)V(8.48)Q(8.48)S(8.48)K(8.48)	E(2)V(2)D(3)E(4)Q(5)M(6)L(5)S(4)V(4)Q(4)S(4)K(4)	30.965	15	28.551	14	18.6323	9	12.743	6	12.743	6	0	TRUE	tr|A0A480UV25|A0A480UV25_PIG	A0A480UV25	A0A480UV25_PIG	TUBB4A
M_Auvray_111124_171124_Expl1_E1_6_120K30.12136.12136.3	D:\MSFragger_results\MSFragger_MAuvray_111124_171124Expl1_E1_6_13prot_Offset573\interact.pep.xml	LDHKFDLMYAKR		AIAEAWAR.LDHKFDLMYAKR.AFVHWYVG	R	A	12	3	1293.79	1551.79	1551.79	518.27	518.27	1535.79	512.938	15.997	2.22972e-05	20.107	0	1	2	1	391	402	0		Mod1: Oxidation (PeakApex: 15.9974, Theoretical: 15.9949)	LDHKFDLmYAKR	L(9.76)D(9.76)H(11.31)K(14.55)F(16.51)D(16.51)L(18.07)M(20.11)Y(17.92)A(15.90)K(14.46)R(12.51)	M8	1	L(3.02)D(3.02)H(6.22)K(7.70)F(9.31)D(9.31)L(9.31)M(10.92)Y(10.92)A(10.92)K(7.90)R(7.90)	L(1)D(1)H(2)K(3)F(4)D(4)L(4)M(5)Y(5)A(5)K(4)R(4)	20.1071	10	18.0675	9	11.3453	5	10.9196	5	10.9196	5	0	FALSE	sp|P02550|TBA1A_PIG	P02550	TBA1A_PIG	TUBA1A
M_Auvray_111124_171124_Expl1_E1_6_120K30.12151.12151.2	D:\MSFragger_results\MSFragger_MAuvray_111124_171124Expl1_E1_6_13prot_Offset573\interact.pep.xml	EDAANNYAR		PEQIITGK.EDAANNYAR.GHYTIGKE	K	G	9	2	1294.83	1022.44	1022.45	512.228	512.23	1022.44	512.228	0.0044	0.000108081	17.365	0	1	2	0	97	105	0																			0	FALSE	sp|P02550|TBA1A_PIG	P02550	TBA1A_PIG	TUBA1A
M_Auvray_111124_171124_Expl1_E1_6_120K30.12152.12152.3	D:\MSFragger_results\MSFragger_MAuvray_111124_171124Expl1_E1_6_13prot_Offset573\interact.pep.xml	TAVCDIPPR		EWIPNNVK.TAVCDIPPR.GIKMSATF	K	G	9	3	1294.9	1085.54	1085.54	362.853	362.853	970.491	324.504	115.047	0.00150141	12.794	0	0.4371	2	0	351	359	0		Mod1: First isotopic peak, Mod2: ubiquitinylation residue/Addition of N (PeakApex: 115.0484)	TAvcdIPPR	T(8.77)A(8.77)V(12.79)C(12.79)D(12.79)I(11.26)P(9.70)P(8.20)R(4.02)	V3;C4;D5	3	T(0.00)A(0.00)V(0.00)C(0.00)D(0.00)I(0.00)P(0.00)P(0.00)R(0.00)	T(0)A(0)V(0)C(0)D(0)I(0)P(0)P(0)R(0)	12.7941	5	11.2619	4	12.7941	5	0	0	0	0	0	FALSE	tr|A0A287AHL4|A0A287AHL4_PIG	A0A287AHL4	A0A287AHL4_PIG	TUBB2A
M_Auvray_111124_171124_Expl1_E1_6_120K30.12158.12158.3	D:\MSFragger_results\MSFragger_MAuvray_111124_171124Expl1_E1_6_13prot_Offset573\interact.pep.xml	ISVYYNEASSHK		DSDIQIER.ISVYYNEASSHK.YVPRAIIV	R	Y	12	3	1295.62	1396.66	1396.67	466.562	466.563	1396.66	466.561	0.0036	6.36429e-07	26.285	0	1	2	0	47	58	0																			0	TRUE	tr|A0A5G2R693|A0A5G2R693_PIG	A0A5G2R693	A0A5G2R693_PIG	TUBB3
M_Auvray_111124_171124_Expl1_E1_6_120K30.12161.12161.3	D:\MSFragger_results\MSFragger_MAuvray_111124_171124Expl1_E1_6_13prot_Offset573\interact.pep.xml	IREEYPDR		MGTIIISK.IREEYPDR.LMNTFSVM	K	L	8	3	1295.83	1076.53	1076.53	359.849	359.849	1076.52	359.849	0.0018	0.000429536	14.968	12.173	0.9976	2	1	155	162	0																			0	FALSE	tr|A0A287AHL4|A0A287AHL4_PIG	A0A287AHL4	A0A287AHL4_PIG	TUBB2A
M_Auvray_111124_171124_Expl1_E1_6_120K30.12164.12164.4	D:\MSFragger_results\MSFragger_MAuvray_111124_171124Expl1_E1_6_13prot_Offset573\interact.pep.xml	TIGGGDDSFNTFFSETGAGK		DGQMPSDK.TIGGGDDSFNTFFSETGAGK.HVPRAVFV	K	H	20	4	1296.04	2005.89	2005.89	502.479	502.479	2006.89	502.729	-0.9965	0.0218776	8.14	0	0.4362	2	0	41	60	0		Mod1: Isotopic peak error (PeakApex: -1.0036, Theoretical: -1.0024); Mod1: Half of a disulfide bridge (Theoretical: -1.0078); Mod1: Amidation (Theoretical: -0.9840)																	0	FALSE	sp|P02550|TBA1A_PIG	P02550	TBA1A_PIG	TUBA1A
M_Auvray_111124_171124_Expl1_E1_6_120K30.12191.12191.2	D:\MSFragger_results\MSFragger_MAuvray_111124_171124Expl1_E1_6_13prot_Offset573\interact.pep.xml	EVDEQMLAIQSK		FRGRMSMK.EVDEQMLAIQSK.NSSYFVEW	K	N	12	2	1298.22	1405.68	1405.68	703.845	703.847	1389.68	695.848	15.9979	4.2462e-09	34.988	9.413	1	2	0	325	336	0		Mod1: Oxidation (PeakApex: 15.9974, Theoretical: 15.9949)	EVDEQmLAIQSK	E(18.24)V(18.24)D(22.30)E(26.27)Q(30.52)M(34.99)L(30.51)A(26.23)I(24.35)Q(22.07)S(19.86)K(17.88)	M6	1	E(5.74)V(5.74)D(9.78)E(10.92)Q(12.42)M(14.15)L(12.62)A(11.17)I(10.08)Q(10.08)S(10.08)K(10.08)	E(3)V(3)D(4)E(5)Q(6)M(7)L(6)A(5)I(5)Q(5)S(5)K(5)	34.9881	17	30.517	15	20.2947	10	14.1511	7	15.8259	8	0	TRUE	tr|A0A5G2R693|A0A5G2R693_PIG	A0A5G2R693	A0A5G2R693_PIG	TUBB3
M_Auvray_111124_171124_Expl1_E1_6_120K30.12194.12194.4	D:\MSFragger_results\MSFragger_MAuvray_111124_171124Expl1_E1_6_13prot_Offset573\interact.pep.xml	ISVYYNEASSHKYVPR		DSDIQIER.ISVYYNEASSHKYVPR.AIIVDIEP	R	A	16	4	1298.43	1927.94	1927.94	482.993	482.993	1911.95	478.994	15.9952	0.00409261	11.052	0	0.4814	2	1	47	62	0		Mod1: Oxidation (PeakApex: 15.9974, Theoretical: 15.9949)	ISvyyneasshKYVPR	I(7.08)S(7.08)V(11.05)Y(11.05)Y(11.05)N(11.05)E(11.05)A(11.05)S(11.05)S(11.05)H(11.05)K(9.74)Y(9.74)V(9.74)P(8.06)R(3.98)	V3;Y4;Y5;N6;E7;A8;S9;S10;H11	9	I(0.00)S(0.00)V(0.00)Y(0.00)Y(0.00)N(0.00)E(0.00)A(0.00)S(0.00)S(0.00)H(0.00)K(0.00)Y(0.00)V(0.00)P(0.00)R(0.00)	I(0)S(0)V(0)Y(0)Y(0)N(0)E(0)A(0)S(0)S(0)H(0)K(0)Y(0)V(0)P(0)R(0)	11.0526	4	9.73944	3	11.0526	4	0	0	0	0	0	TRUE	tr|A0A5G2R693|A0A5G2R693_PIG	A0A5G2R693	A0A5G2R693_PIG	TUBB3
M_Auvray_111124_171124_Expl1_E1_6_120K30.12213.12213.2	D:\MSFragger_results\MSFragger_MAuvray_111124_171124Expl1_E1_6_13prot_Offset573\interact.pep.xml	INVYYNEAAGNK		DSDIQIER.INVYYNEAAGNK.YVPRAIIV	R	Y	12	2	1299.74	1370.64	1370.65	686.33	686.33	1354.65	678.333	15.9942	2.55417e-05	19.871	0	1	2	0	47	58	0		Mod1: Oxidation (PeakApex: 15.9974, Theoretical: 15.9949)	INVYyNEAAGNK	I(9.99)N(9.99)V(16.56)Y(19.83)Y(19.87)N(17.78)E(17.78)A(15.82)A(14.04)G(14.04)N(14.04)K(12.39)	Y5	1	I(0.00)N(0.00)V(3.55)Y(5.23)Y(6.70)N(6.70)E(6.70)A(6.70)A(6.70)G(6.70)N(6.70)K(6.70)	I(0)N(0)V(1)Y(2)Y(3)N(3)E(3)A(3)A(3)G(3)N(3)K(3)	19.8713	9	19.8304	9	15.6793	7	6.69958	3	6.69958	3	0	FALSE	tr|A0A287AHL4|A0A287AHL4_PIG	A0A287AHL4	A0A287AHL4_PIG	TUBB2A
M_Auvray_111124_171124_Expl1_E1_6_120K30.12215.12215.4	D:\MSFragger_results\MSFragger_MAuvray_111124_171124Expl1_E1_6_13prot_Offset573\interact.pep.xml	ISVYYNEASSHKYVPR		DSDIQIER.ISVYYNEASSHKYVPR.AIIVDIEP	R	A	16	4	1299.95	2026	2025.99	507.506	507.506	1911.95	478.994	114.046	0.000260765	15.835	0	0.9916	2	1	47	62	0		Mod1: ubiquitinylation residue/Addition of N (PeakApex: 114.0468, Theoretical: 114.0429)	ISVYYNEAsshkyvPR	I(5.68)S(5.68)V(9.33)Y(10.58)Y(12.13)N(13.91)E(13.91)A(13.91)S(15.84)S(15.84)H(15.84)K(15.84)Y(15.84)V(15.84)P(13.59)R(11.66)	S9;S10;H11;K12;Y13;V14	6	I(0.00)S(0.00)V(0.00)Y(3.19)Y(4.69)N(6.31)E(6.31)A(6.31)S(8.01)S(8.01)H(8.01)K(8.01)Y(8.01)V(8.01)P(8.01)R(8.01)	I(0)S(0)V(0)Y(1)Y(2)N(3)E(3)A(3)S(4)S(4)H(4)K(4)Y(4)V(4)P(4)R(4)	15.8354	7	13.9111	6	9.33102	3	8.00954	4	8.00954	4	0	TRUE	tr|A0A5G2R693|A0A5G2R693_PIG	A0A5G2R693	A0A5G2R693_PIG	TUBB3
M_Auvray_111124_171124_Expl1_E1_6_120K30.12235.12235.2	D:\MSFragger_results\MSFragger_MAuvray_111124_171124Expl1_E1_6_13prot_Offset573\interact.pep.xml	ISVYYNEATGGK		DSDIQIDR.ISVYYNEATGGK.YVPRAIIV	R	Y	12	2	1301.58	1316.62	1316.63	659.319	659.321	1300.63	651.322	15.9967	2.66226e-06	23.799	0	1	2	0	47	58	0		Mod1: Oxidation (PeakApex: 15.9974, Theoretical: 15.9949)	ISVYyNEATGGK	I(10.65)S(12.64)V(19.21)Y(21.48)Y(23.80)N(21.46)E(19.28)A(19.28)T(17.17)G(15.21)G(15.21)K(13.42)	Y5	1	I(0.00)S(4.39)V(5.58)Y(7.23)Y(8.91)N(8.91)E(8.91)A(8.91)T(8.91)G(8.91)G(8.91)K(8.91)	I(0)S(1)V(2)Y(3)Y(4)N(4)E(4)A(4)T(4)G(4)G(4)K(4)	23.7996	10	21.4775	9	15.1552	6	8.9054	4	8.9054	4	0	TRUE	sp|Q767L7|TBB5_PIG	Q767L7	TBB5_PIG	TUBB
M_Auvray_111124_171124_Expl1_E1_6_120K30.12268.12268.3	D:\MSFragger_results\MSFragger_MAuvray_111124_171124Expl1_E1_6_13prot_Offset573\interact.pep.xml	EVDEQMLNVQNK		FRGRMSMK.EVDEQMLNVQNK.NSSYFVEW	K	N	12	3	1304.17	1462.68	1462.68	488.567	488.568	1445.68	482.901	17.0003	0.00385922	11.154	0	0.4501	2	0	325	336	0		Mod1: First isotopic peak, Mod2: Oxidation (PeakApex: 17.0006)	EvdeqmLNVQNK	E(7.97)V(11.15)D(11.15)E(11.15)Q(11.15)M(11.15)L(9.56)N(8.06)V(8.06)Q(8.06)N(6.67)K(3.19)	V2;D3;E4;Q5;M6	5	E(0.00)V(0.00)D(0.00)E(0.00)Q(0.00)M(0.00)L(0.00)N(0.00)V(0.00)Q(0.00)N(0.00)K(0.00)	E(0)V(0)D(0)E(0)Q(0)M(0)L(0)N(0)V(0)Q(0)N(0)K(0)	11.1549	5	9.56356	4	11.1549	5	0	0	0	0	0	FALSE	tr|A0A287AHL4|A0A287AHL4_PIG	A0A287AHL4	A0A287AHL4_PIG	TUBB2A
M_Auvray_111124_171124_Expl1_E1_6_120K30.12273.12273.3	D:\MSFragger_results\MSFragger_MAuvray_111124_171124Expl1_E1_6_13prot_Offset573\interact.pep.xml	TIGGGDDSFNTFFSETGAGK		DGQMPSDK.TIGGGDDSFNTFFSETGAGK.HVPRAVFV	K	H	20	3	1304.52	2005.88	2005.89	669.635	669.637	2006.89	669.969	-0.9974	0.00805842	9.875	0	0.6935	2	0	41	60	0		Mod1: Isotopic peak error (PeakApex: -1.0036, Theoretical: -1.0024); Mod1: Half of a disulfide bridge (Theoretical: -1.0078); Mod1: Amidation (Theoretical: -0.9840)																	0	FALSE	sp|P02550|TBA1A_PIG	P02550	TBA1A_PIG	TUBA1A
M_Auvray_111124_171124_Expl1_E1_6_120K30.12286.12286.3	D:\MSFragger_results\MSFragger_MAuvray_111124_171124Expl1_E1_6_13prot_Offset573\interact.pep.xml	EVDEQMLAIQSK		FRGRMSMK.EVDEQMLAIQSK.NSSYFVEW	K	N	12	3	1305.73	1405.67	1405.68	469.565	469.567	1389.68	464.234	15.9975	8.60004e-05	17.762	0	1	2	0	325	336	0		Mod1: Oxidation (PeakApex: 15.9974, Theoretical: 15.9949)	EVDEQmLAIQSK	E(15.74)V(15.74)D(15.74)E(15.74)Q(15.74)M(17.76)L(12.24)A(10.18)I(8.24)Q(6.57)S(4.87)K(3.19)	M6	1	E(3.43)V(3.43)D(3.43)E(3.43)Q(3.43)M(6.62)L(3.19)A(3.19)I(3.19)Q(3.19)S(3.19)K(3.19)	E(1)V(1)D(1)E(1)Q(1)M(2)L(1)A(1)I(1)Q(1)S(1)K(1)	17.763	8	15.7411	7	12.313	6	6.62234	2	6.62234	2	0	TRUE	tr|A0A5G2R693|A0A5G2R693_PIG	A0A5G2R693	A0A5G2R693_PIG	TUBB3
M_Auvray_111124_171124_Expl1_E1_6_120K30.12287.12287.2	D:\MSFragger_results\MSFragger_MAuvray_111124_171124Expl1_E1_6_13prot_Offset573\interact.pep.xml	GHYTIGK		DAANNYAR.GHYTIGK.EIIDIVID	R	E	7	2	1305.8	774.403	774.404	388.209	388.209	774.402	388.209	0.0013	0.000108019	17.366	0	1	2	0	106	112	0																			0	FALSE	sp|P02550|TBA1A_PIG	P02550	TBA1A_PIG	TUBA1A
M_Auvray_111124_171124_Expl1_E1_6_120K30.12288.12288.3	D:\MSFragger_results\MSFragger_MAuvray_111124_171124Expl1_E1_6_13prot_Offset573\interact.pep.xml	NLDIERPTYTNLNR		AIYDICRR.NLDIERPTYTNLNR.LIGQIVSS	R	L	14	3	1305.87	1733.87	1733.87	578.963	578.965	1717.87	573.632	15.9974	1.14354e-05	21.267	0	1	2	1	216	229	0		Mod1: Oxidation (PeakApex: 15.9974, Theoretical: 15.9949)	NLDiERPTYTNLNR	N(13.51)L(15.73)D(18.90)I(21.27)E(18.93)R(16.71)P(14.61)T(14.61)Y(12.72)T(10.94)N(9.43)L(9.43)N(9.43)R(7.86)	I4	1	N(0.00)L(3.11)D(3.11)I(4.69)E(4.69)R(4.69)P(4.69)T(4.69)Y(4.69)T(4.69)N(4.69)L(4.69)N(4.69)R(4.69)	N(0)L(1)D(1)I(2)E(2)R(2)P(2)T(2)Y(2)T(2)N(2)L(2)N(2)R(2)	21.2675	10	18.9253	9	16.6739	8	4.68883	2	4.68883	2	0	FALSE	sp|P02550|TBA1A_PIG	P02550	TBA1A_PIG	TUBA1A
M_Auvray_111124_171124_Expl1_E1_6_120K30.12302.12302.2	D:\MSFragger_results\MSFragger_MAuvray_111124_171124Expl1_E1_6_13prot_Offset573\interact.pep.xml	INVYYNEATGNK		DSDIQIER.INVYYNEATGNK.YVPRAIIV	R	Y	12	2	1306.84	1384.66	1384.66	693.337	693.339	1384.66	693.338	0.0019	0.00100983	13.483	0	0.991	2	0	47	58	0																			0	TRUE	tr|A0A287AEI4|A0A287AEI4_PIG	A0A287AEI4	A0A287AEI4_PIG	TUBB2B
M_Auvray_111124_171124_Expl1_E1_6_120K30.12314.12314.2	D:\MSFragger_results\MSFragger_MAuvray_111124_171124Expl1_E1_6_13prot_Offset573\interact.pep.xml	INVYYNEATGGK		DSDIQIER.INVYYNEATGGK.YVPRAVIV	R	Y	12	2	1307.99	1343.63	1343.64	672.824	672.826	1327.64	664.828	15.9971	4.78355e-07	26.781	17.312	1	2	0	162	173	0		Mod1: Oxidation (PeakApex: 15.9974, Theoretical: 15.9949)	INVyYNEATGGK	I(14.13)N(16.31)V(23.25)Y(26.78)Y(24.32)N(21.98)E(21.98)A(19.77)T(17.67)G(15.67)G(13.96)K(12.39)	Y4	1	I(0.00)N(3.34)V(5.00)Y(6.74)Y(6.74)N(6.74)E(6.74)A(6.74)T(6.74)G(6.74)G(6.74)K(6.74)	I(0)N(1)V(2)Y(3)Y(3)N(3)E(3)A(3)T(3)G(3)G(3)K(3)	26.7811	12	24.3218	11	19.7856	9	6.73625	3	6.73625	3	0	TRUE	tr|A0A287A217|A0A287A217_PIG	A0A287A217	A0A287A217_PIG	TUBB4B
M_Auvray_111124_171124_Expl1_E1_6_120K30.12317.12317.2	D:\MSFragger_results\MSFragger_MAuvray_111124_171124Expl1_E1_6_13prot_Offset573\interact.pep.xml	FDLMYAK		AWARIDHK.FDLMYAK.RAFVHWYV	K	R	7	2	1308.19	902.42	902.422	452.217	452.218	886.426	444.22	15.9962	0.000500899	14.701	0	0.9947	2	0	395	401	0		Mod1: Oxidation (PeakApex: 15.9974, Theoretical: 15.9949)	FDLmYAK	F(6.06)D(7.85)L(12.77)M(14.70)Y(12.74)A(11.00)K(9.32)	M4	1	F(0.00)D(3.57)L(4.90)M(6.26)Y(6.26)A(6.26)K(6.26)	F(0)D(1)L(2)M(3)Y(3)A(3)K(3)	14.7018	7	12.77	6	9.11282	4	6.26438	3	6.26438	3	0	FALSE	sp|P02550|TBA1A_PIG	P02550	TBA1A_PIG	TUBA1A
M_Auvray_111124_171124_Expl1_E1_6_120K30.12334.12334.3	D:\MSFragger_results\MSFragger_MAuvray_111124_171124Expl1_E1_6_13prot_Offset573\interact.pep.xml	ISVYYNEASSHKYVPR		DSDIQIER.ISVYYNEASSHKYVPR.AIIVDIEP	R	A	16	3	1309.37	2025.99	2026	676.338	676.34	1911.95	638.323	114.049	0.00213427	12.183	0	0.5746	2	1	47	62	0		Mod1: ubiquitinylation residue/Addition of N (PeakApex: 114.0468, Theoretical: 114.0429)	ISVYYneasshkyvPR	I(8.90)S(5.55)V(9.14)Y(10.58)Y(10.58)N(12.18)E(12.18)A(12.18)S(12.18)S(12.18)H(12.18)K(12.18)Y(12.18)V(12.18)P(10.21)R(8.85)	N6;E7;A8;S9;S10;H11;K12;Y13;V14	9	I(3.35)S(0.00)V(0.00)Y(3.95)Y(3.95)N(5.26)E(5.26)A(5.26)S(5.26)S(5.26)H(5.26)K(5.26)Y(5.26)V(5.26)P(5.26)R(5.26)	I(1)S(0)V(0)Y(1)Y(1)N(2)E(2)A(2)S(2)S(2)H(2)K(2)Y(2)V(2)P(2)R(2)	12.183	5	10.576	4	9.13631	3	5.2627	2	8.61341	3	0	TRUE	tr|A0A5G2R693|A0A5G2R693_PIG	A0A5G2R693	A0A5G2R693_PIG	TUBB3
M_Auvray_111124_171124_Expl1_E1_6_120K30.12345.12345.2	D:\MSFragger_results\MSFragger_MAuvray_111124_171124Expl1_E1_6_13prot_Offset573\interact.pep.xml	LSVDYGK		FTSIIMER.LSVDYGK.KSKIEFSI	R	K	7	2	1310.44	780.402	780.399	391.208	391.207	780.402	391.208	-0.0029	0.000451596	14.881	0	0.9981	2	0	157	163	0																			0	FALSE	sp|P02550|TBA1A_PIG	P02550	TBA1A_PIG	TUBA1A
M_Auvray_111124_171124_Expl1_E1_6_120K30.12373.12373.2	D:\MSFragger_results\MSFragger_MAuvray_111124_171124Expl1_E1_6_13prot_Offset573\interact.pep.xml	EVDEQMLNVQNK		FRGRMSMK.EVDEQMLNVQNK.NSSYFVEW	K	N	12	2	1312.69	1461.68	1461.68	731.846	731.847	1445.68	723.848	15.9985	3.72392e-09	35.216	9.639	1	2	0	325	336	0		Mod1: Oxidation (PeakApex: 15.9974, Theoretical: 15.9949)	EVDEQmLNVQNK	E(18.44)V(18.44)D(22.48)E(26.50)Q(30.73)M(35.22)L(30.70)N(26.46)V(24.24)Q(20.35)N(18.29)K(16.45)	M6	1	E(5.90)V(5.90)D(9.95)E(11.08)Q(12.59)M(14.35)L(12.71)N(11.51)V(11.51)Q(8.45)N(8.45)K(8.45)	E(3)V(3)D(4)E(5)Q(6)M(7)L(6)N(5)V(5)Q(4)N(4)K(4)	35.217	17	30.7324	15	20.5382	10	14.3509	7	14.3509	7	0	FALSE	tr|A0A287AHL4|A0A287AHL4_PIG	A0A287AHL4	A0A287AHL4_PIG	TUBB2A
M_Auvray_111124_171124_Expl1_E1_6_120K30.12380.12380.2	D:\MSFragger_results\MSFragger_MAuvray_111124_171124Expl1_E1_6_13prot_Offset573\interact.pep.xml	LSSPATLNSR		DNDIMIIK.LSSPATLNSR.VATVSIPR	K	V	10	2	1313.18	1086.57	1086.57	544.291	544.292	1044.56	523.285	42.0123	4.37774e-06	22.935	0	1	2	0	98	107	0		Mod1: Acetyl (PeakApex: 42.0124, Theoretical: 42.0106)	LSSPAtLNSR	L(19.22)S(21.64)S(22.53)P(22.70)A(22.83)T(22.94)L(22.93)N(20.67)S(20.61)R(18.43)	T6	1	L(3.02)S(7.23)S(5.57)P(7.22)A(8.91)T(10.75)L(12.63)N(12.63)S(14.63)R(14.63)	L(1)S(2)S(2)P(3)A(4)T(5)L(6)N(6)S(7)R(7)	22.9351	10	22.9334	10	20.0032	9	14.625	7	17.6488	8	0	TRUE	sp|P00761|TRYP_PIG	P00761	TRYP_PIG
M_Auvray_111124_171124_Expl1_E1_6_120K30.12381.12381.2	D:\MSFragger_results\MSFragger_MAuvray_111124_171124Expl1_E1_6_13prot_Offset573\interact.pep.xml	LSSPATLNSR		DNDIMIIK.LSSPATLNSR.VATVSIPR	K	V	10	2	1313.25	1044.56	1044.55	523.285	523.283	1044.56	523.285	-0.0042	3.81944e-06	23.172	0	1	2	0	98	107	0																			0	TRUE	sp|P00761|TRYP_PIG	P00761	TRYP_PIG
M_Auvray_111124_171124_Expl1_E1_6_120K30.12404.12404.2	D:\MSFragger_results\MSFragger_MAuvray_111124_171124Expl1_E1_6_13prot_Offset573\interact.pep.xml	EDMAALEK		EGEFSEAR.EDMAALEK.DYEEVGVD	R	D	8	2	1315.15	905.416	905.415	453.715	453.715	905.416	453.716	-0.0012	3.26776e-05	19.443	0	1	2	0	423	430	0																			0	FALSE	sp|P02550|TBA1A_PIG	P02550	TBA1A_PIG	TUBA1A
M_Auvray_111124_171124_Expl1_E1_6_120K30.12437.12437.4	D:\MSFragger_results\MSFragger_MAuvray_111124_171124Expl1_E1_6_13prot_Offset573\interact.pep.xml	LDHKFDLMYAKR		AIAEAWAR.LDHKFDLMYAKR.AFVHWYVG	R	A	12	4	1317.75	1551.79	1551.79	388.954	388.954	1535.79	384.955	15.9969	5.74116e-08	30.464	11.417	1	2	1	391	402	0		Mod1: Oxidation (PeakApex: 15.9974, Theoretical: 15.9949)	LDHKFDLmYAKR	L(8.91)D(10.72)H(16.48)K(18.54)F(20.72)D(24.11)L(28.00)M(30.46)Y(27.91)A(25.47)K(23.17)R(20.91)	M8	1	L(0.00)D(4.23)H(5.73)K(7.14)F(8.75)D(10.48)L(12.44)M(14.51)Y(14.51)A(14.51)K(14.51)R(14.51)	L(0)D(1)H(2)K(3)F(4)D(5)L(6)M(7)Y(7)A(7)K(7)R(7)	30.4648	14	28.0035	13	15.3174	7	14.5059	7	14.5059	7	0	FALSE	sp|P02550|TBA1A_PIG	P02550	TBA1A_PIG	TUBA1A
M_Auvray_111124_171124_Expl1_E1_6_120K30.12444.12444.3	D:\MSFragger_results\MSFragger_MAuvray_111124_171124Expl1_E1_6_13prot_Offset573\interact.pep.xml	FPGQLNADLRK		SGVTTSIR.FPGQLNADLRK.LAVNMVPF	R	L	11	3	1318.23	1273.68	1273.68	425.567	425.567	1257.68	420.235	15.9968	0.000121619	17.16	0	1	2	0	242	252	0		Mod1: Oxidation (PeakApex: 15.9974, Theoretical: 15.9949)	fPGQLNADLRK	F(17.16)P(15.08)G(13.09)Q(13.09)L(8.16)N(6.54)A(5.10)D(3.87)L(0.00)R(0.00)K(0.00)	F1	1	F(3.15)P(3.15)G(3.15)Q(3.15)L(0.00)N(0.00)A(0.00)D(0.00)L(0.00)R(0.00)K(0.00)	F(1)P(1)G(1)Q(1)L(0)N(0)A(0)D(0)L(0)R(0)K(0)	17.1608	8	15.0832	7	14.0138	7	3.14704	1	3.14704	1	0	FALSE	tr|A0A5G2R693|A0A5G2R693_PIG	A0A5G2R693	A0A5G2R693_PIG	TUBB3
M_Auvray_111124_171124_Expl1_E1_6_120K30.12445.12445.3	D:\MSFragger_results\MSFragger_MAuvray_111124_171124Expl1_E1_6_13prot_Offset573\interact.pep.xml	LDHKFDLMYAKR		AIAEAWAR.LDHKFDLMYAKR.AFVHWYVG	R	A	12	3	1318.3	1551.79	1551.79	518.27	518.27	1535.79	512.938	15.997	2.1752e-05	20.15	0	1	2	1	391	402	0		Mod1: Oxidation (PeakApex: 15.9974, Theoretical: 15.9949)	LDHKFDLmYAKR	L(8.38)D(8.38)H(11.53)K(13.26)F(15.20)D(16.56)L(18.11)M(20.15)Y(17.92)A(15.91)K(14.12)R(12.21)	M8	1	L(0.00)D(0.00)H(0.00)K(3.15)F(4.68)D(4.68)L(4.68)M(6.14)Y(6.14)A(6.14)K(6.14)R(6.14)	L(0)D(0)H(0)K(1)F(2)D(2)L(2)M(3)Y(3)A(3)K(3)R(3)	20.1508	10	18.1113	9	14.4497	7	6.13958	3	6.13958	3	0	FALSE	sp|P02550|TBA1A_PIG	P02550	TBA1A_PIG	TUBA1A
M_Auvray_111124_171124_Expl1_E1_6_120K30.12446.12446.2	D:\MSFragger_results\MSFragger_MAuvray_111124_171124Expl1_E1_6_13prot_Offset573\interact.pep.xml	EDAANNYAR		PEQIITGK.EDAANNYAR.GHYTIGKE	K	G	9	2	1318.37	1023.45	1023.45	512.731	512.733	1022.44	512.228	1.0104	0.00845765	9.791	0	0.4361	2	0	97	105	0		Mod1: First isotopic peak (PeakApex: 1.0032, Theoretical: 1.0024)																	0	FALSE	sp|P02550|TBA1A_PIG	P02550	TBA1A_PIG	TUBA1A
M_Auvray_111124_171124_Expl1_E1_6_120K30.12455.12455.4	D:\MSFragger_results\MSFragger_MAuvray_111124_171124Expl1_E1_6_13prot_Offset573\interact.pep.xml	ISVYYNEASSHKYVPR		DSDIQIER.ISVYYNEASSHKYVPR.AIIVDIEP	R	A	16	4	1318.99	1911.94	1911.95	478.993	478.995	1911.95	478.994	0.0036	5.8546e-10	38.43	12.627	1	2	1	47	62	0																			0	TRUE	tr|A0A5G2R693|A0A5G2R693_PIG	A0A5G2R693	A0A5G2R693_PIG	TUBB3
M_Auvray_111124_171124_Expl1_E1_6_120K30.12469.12469.3	D:\MSFragger_results\MSFragger_MAuvray_111124_171124Expl1_E1_6_13prot_Offset573\interact.pep.xml	ISVYYNEASSHK		DSDIQIER.ISVYYNEASSHK.YVPRAIIV	R	Y	12	3	1320.27	1396.66	1396.67	466.562	466.562	1396.66	466.561	0.0035	1.45713e-06	24.846	0	1	2	0	47	58	0																			0	TRUE	tr|A0A5G2R693|A0A5G2R693_PIG	A0A5G2R693	A0A5G2R693_PIG	TUBB3
M_Auvray_111124_171124_Expl1_E1_6_120K30.12474.12474.3	D:\MSFragger_results\MSFragger_MAuvray_111124_171124Expl1_E1_6_13prot_Offset573\interact.pep.xml	EIVHIQAGQCGNQIGAK		MR.EIVHIQAGQCGNQIGAK.FWEVISDE	R	F	17	3	1320.62	1878.94	1878.94	627.32	627.321	1764.89	589.305	114.047	1.03574e-07	29.439	0	1	2	0	3	19	0		Mod1: ubiquitinylation residue/Addition of N (PeakApex: 114.0468, Theoretical: 114.0429)	EIvhiqaGQCGNQIGAK	E(21.92)I(25.42)V(29.44)H(29.44)I(29.44)Q(29.44)A(29.44)G(26.63)Q(28.99)C(28.99)G(26.48)N(24.17)Q(24.20)I(20.31)G(18.05)A(16.08)K(14.14)	V3;H4;I5;Q6;A7	5	E(5.19)I(8.21)V(10.11)H(10.11)I(10.11)Q(10.11)A(10.11)G(7.89)Q(9.37)C(9.37)G(9.37)N(9.37)Q(11.14)I(8.17)G(8.17)A(8.17)K(8.17)	E(2)I(3)V(4)H(4)I(4)Q(4)A(4)G(3)Q(4)C(4)G(4)N(4)Q(5)I(4)G(4)A(4)K(4)	29.4398	14	28.9912	14	22.6933	11	11.1353	5	13.361	6	0	FALSE	tr|A0A5G2R693|A0A5G2R693_PIG	A0A5G2R693	A0A5G2R693_PIG	TUBB3
M_Auvray_111124_171124_Expl1_E1_6_120K30.12480.12480.3	D:\MSFragger_results\MSFragger_MAuvray_111124_171124Expl1_E1_6_13prot_Offset573\interact.pep.xml	IREEYPDR		MGTIIISK.IREEYPDR.LMNTFSVM	K	L	8	3	1321.03	1076.53	1076.53	359.849	359.849	1076.52	359.849	0.0015	0.000167398	16.605	13.565	0.9999	2	1	155	162	0																			0	FALSE	tr|A0A287AHL4|A0A287AHL4_PIG	A0A287AHL4	A0A287AHL4_PIG	TUBB2A
M_Auvray_111124_171124_Expl1_E1_6_120K30.12481.12481.2	D:\MSFragger_results\MSFragger_MAuvray_111124_171124Expl1_E1_6_13prot_Offset573\interact.pep.xml	EDLAALEK		EGEFSEAR.EDLAALEK.DYEEVGTD	R	D	8	2	1321.1	887.461	887.46	444.738	444.737	887.46	444.737	-0.0002	0.0367282	7.24	0	0.9031	2	0	471	478	0																			0	TRUE	tr|A0A8D1RXR4|A0A8D1RXR4_PIG	A0A8D1RXR4	A0A8D1RXR4_PIG	TUBA8
M_Auvray_111124_171124_Expl1_E1_6_120K30.12484.12484.3	D:\MSFragger_results\MSFragger_MAuvray_111124_171124Expl1_E1_6_13prot_Offset573\interact.pep.xml	IREEFPDR		MGTIIISK.IREEFPDR.LMNTFSVV	K	L	8	3	1321.31	1059.51	1059.52	354.178	354.179	1060.53	354.517	-1.0148	0.00344945	11.349	0	0.6519	2	1	155	162	0		Mod1: Half of a disulfide bridge (Theoretical: -1.0078)																	0	TRUE	tr|A0A480UV25|A0A480UV25_PIG	A0A480UV25	A0A480UV25_PIG	TUBB4A
M_Auvray_111124_171124_Expl1_E1_6_120K30.12493.12493.2	D:\MSFragger_results\MSFragger_MAuvray_111124_171124Expl1_E1_6_13prot_Offset573\interact.pep.xml	INVYYNEAAGNK		DSDIQIER.INVYYNEAAGNK.YVPRAIIV	R	Y	12	2	1321.93	1354.65	1354.65	678.333	678.331	1354.65	678.333	-0.0036	5.81099e-08	30.443	0	1	2	0	47	58	0																			0	FALSE	tr|A0A287AHL4|A0A287AHL4_PIG	A0A287AHL4	A0A287AHL4_PIG	TUBB2A
M_Auvray_111124_171124_Expl1_E1_6_120K30.12498.12498.2	D:\MSFragger_results\MSFragger_MAuvray_111124_171124Expl1_E1_6_13prot_Offset573\interact.pep.xml	EVDEQMLAIQSK		FRGRMSMK.EVDEQMLAIQSK.NSSYFVEW	K	N	12	2	1322.59	1405.67	1405.68	703.844	703.847	1389.68	695.848	15.9978	1.33275e-08	33.001	0	1	2	0	325	336	0		Mod1: Oxidation (PeakApex: 15.9974, Theoretical: 15.9949)	EVDEQmLAIQSK	E(16.80)V(16.80)D(20.75)E(24.60)Q(28.68)M(33.00)L(28.66)A(26.31)I(24.44)Q(22.15)S(19.94)K(17.96)	M6	1	E(4.27)V(4.27)D(8.23)E(9.41)Q(10.92)M(12.68)L(11.23)A(11.23)I(10.10)Q(10.10)S(10.10)K(10.10)	E(2)V(2)D(3)E(4)Q(5)M(6)L(5)A(5)I(5)Q(5)S(5)K(5)	33.0013	16	28.6785	14	20.3943	10	12.6759	6	14.3685	7	0	TRUE	tr|A0A5G2R693|A0A5G2R693_PIG	A0A5G2R693	A0A5G2R693_PIG	TUBB3
M_Auvray_111124_171124_Expl1_E1_6_120K30.12500.12500.3	D:\MSFragger_results\MSFragger_MAuvray_111124_171124Expl1_E1_6_13prot_Offset573\interact.pep.xml	ISVYYNEASSHKYVPR		DSDIQIER.ISVYYNEASSHKYVPR.AIIVDIEP	R	A	16	3	1322.73	1911.95	1911.95	638.324	638.325	1911.95	638.323	0.0047	1.23027e-07	37.14	8.416	1	2	1	47	62	0																			0	TRUE	tr|A0A5G2R693|A0A5G2R693_PIG	A0A5G2R693	A0A5G2R693_PIG	TUBB3
M_Auvray_111124_171124_Expl1_E1_6_120K30.12512.12512.2	D:\MSFragger_results\MSFragger_MAuvray_111124_171124Expl1_E1_6_13prot_Offset573\interact.pep.xml	TAVCDIPPR		EWIPNNVK.TAVCDIPPR.GIKMSATF	K	G	9	2	1323.56	1013.5	1013.5	507.755	507.757	970.491	486.253	43.0085	0.00019242	16.363	0	0.9909	2	0	351	359	0		Mod1: Carbamyl (PeakApex: 43.0088, Theoretical: 43.0058)	TAvcDIPPR	T(10.64)A(10.64)V(16.36)C(16.36)D(14.44)I(12.63)P(10.87)P(8.98)R(7.07)	V3;C4	2	T(0.00)A(0.00)V(3.20)C(3.20)D(3.20)I(3.20)P(3.20)P(3.20)R(3.20)	T(0)A(0)V(1)C(1)D(1)I(1)P(1)P(1)R(1)	16.3635	7	14.4387	6	14.5033	6	3.20246	1	3.20246	1	0	FALSE	tr|A0A287AHL4|A0A287AHL4_PIG	A0A287AHL4	A0A287AHL4_PIG	TUBB2A
M_Auvray_111124_171124_Expl1_E1_6_120K30.12516.12516.2	D:\MSFragger_results\MSFragger_MAuvray_111124_171124Expl1_E1_6_13prot_Offset573\interact.pep.xml	GHYTIGK		DAANNYAR.GHYTIGK.EIIDIVID	R	E	7	2	1323.83	773.392	773.394	387.703	387.704	774.402	388.209	-1.0084	0.000128159	17.069	0	0.9995	2	0	106	112	0		Mod1: Isotopic peak error (PeakApex: -1.0036, Theoretical: -1.0024); Mod1: Half of a disulfide bridge (Theoretical: -1.0078)																	0	FALSE	sp|P02550|TBA1A_PIG	P02550	TBA1A_PIG	TUBA1A
M_Auvray_111124_171124_Expl1_E1_6_120K30.12533.12533.2	D:\MSFragger_results\MSFragger_MAuvray_111124_171124Expl1_E1_6_13prot_Offset573\interact.pep.xml	INVYYNEATGGK		DSDIQIER.INVYYNEATGGK.YVPRAVIV	R	Y	12	2	1325.32	1327.64	1327.64	664.828	664.829	1327.64	664.828	0.0034	6.93426e-05	18.136	0	1	2	0	162	173	0																			0	TRUE	tr|A0A287A217|A0A287A217_PIG	A0A287A217	A0A287A217_PIG	TUBB4B
M_Auvray_111124_171124_Expl1_E1_6_120K30.12545.12545.3	D:\MSFragger_results\MSFragger_MAuvray_111124_171124Expl1_E1_6_13prot_Offset573\interact.pep.xml	REIVHIQAGQCGNQIGAK		.REIVHIQAGQCGNQIGAK.FWEVISDE	M	F	18	3	1326.15	2000.96	2000.96	667.993	667.994	1921	641.339	79.9636	3.4874e-10	39.33	0	1	2	0	2	19	0		Mod1: Phospho (PeakApex: 79.9574, Theoretical: 79.9663); Mod1: Sulfonation (Theoretical: 79.9568)	REIVHiQAGQCGNQIGAK	R(20.76)E(20.76)I(20.76)V(20.76)H(24.29)I(26.03)Q(25.04)A(24.36)G(23.85)Q(23.71)C(21.70)G(19.88)N(21.89)Q(24.06)I(24.79)G(23.16)A(21.97)K(18.57)	I6	1	R(0.00)E(0.00)I(0.00)V(0.00)H(0.00)I(0.00)Q(0.00)A(0.00)G(0.00)Q(0.00)C(0.00)G(0.00)N(0.00)Q(0.00)I(0.00)G(0.00)A(0.00)K(0.00)	R(0)E(0)I(0)V(0)H(0)I(0)Q(0)A(0)G(0)Q(0)C(0)G(0)N(0)Q(0)I(0)G(0)A(0)K(0)	26.0324	12	25.0356	12	39.3303	19	0	0	0	0	0	FALSE	tr|A0A5G2R693|A0A5G2R693_PIG	A0A5G2R693	A0A5G2R693_PIG	TUBB3
M_Auvray_111124_171124_Expl1_E1_6_120K30.12551.12551.3	D:\MSFragger_results\MSFragger_MAuvray_111124_171124Expl1_E1_6_13prot_Offset573\interact.pep.xml	EVDEQMLAIQSK		FRGRMSMK.EVDEQMLAIQSK.NSSYFVEW	K	N	12	3	1326.57	1405.67	1405.68	469.565	469.567	1389.68	464.234	15.9973	1.8514e-05	20.43	0	1	2	0	325	336	0		Mod1: Oxidation (PeakApex: 15.9974, Theoretical: 15.9949)	EVDEQmLAIQSK	E(15.58)V(15.58)D(15.58)E(15.58)Q(16.90)M(20.43)L(16.81)A(14.77)I(12.87)Q(11.17)S(9.51)K(7.32)	M6	1	E(3.18)V(3.18)D(3.18)E(3.18)Q(3.18)M(5.99)L(2.80)A(2.80)I(2.80)Q(2.80)S(2.80)K(2.80)	E(1)V(1)D(1)E(1)Q(1)M(2)L(1)A(1)I(1)Q(1)S(1)K(1)	20.4308	10	16.8978	8	16.9153	8	5.98754	2	5.98754	2	0	TRUE	tr|A0A5G2R693|A0A5G2R693_PIG	A0A5G2R693	A0A5G2R693_PIG	TUBB3
M_Auvray_111124_171124_Expl1_E1_6_120K30.12553.12553.3	D:\MSFragger_results\MSFragger_MAuvray_111124_171124Expl1_E1_6_13prot_Offset573\interact.pep.xml	FPGQLNADLRK		SGVTTSIR.FPGQLNADLRK.LAVNMVPF	R	L	11	3	1326.7	1273.68	1273.68	425.566	425.567	1257.68	420.235	15.997	0.0225944	8.084	0	0.701	2	0	242	252	0		Mod1: Oxidation (PeakApex: 15.9974, Theoretical: 15.9949)	fpgqlNADLRK	F(8.08)P(8.08)G(8.08)Q(8.08)L(8.08)N(6.39)A(6.39)D(4.87)L(3.60)R(3.60)K(0.00)	F1;P2;G3;Q4;L5	5	F(0.00)P(0.00)G(0.00)Q(0.00)L(0.00)N(0.00)A(0.00)D(0.00)L(0.00)R(0.00)K(0.00)	F(0)P(0)G(0)Q(0)L(0)N(0)A(0)D(0)L(0)R(0)K(0)	8.08481	4	6.3904	3	8.08481	4	0	0	0	0	0	FALSE	tr|A0A5G2R693|A0A5G2R693_PIG	A0A5G2R693	A0A5G2R693_PIG	TUBB3
M_Auvray_111124_171124_Expl1_E1_6_120K30.12567.12567.3	D:\MSFragger_results\MSFragger_MAuvray_111124_171124Expl1_E1_6_13prot_Offset573\interact.pep.xml	INVYYNEAAGNK		DSDIQIER.INVYYNEAAGNK.YVPRAIIV	R	Y	12	3	1327.99	1354.65	1354.65	452.558	452.559	1354.65	452.558	0.0026	4.64515e-08	30.832	0	1	2	0	47	58	0																			0	FALSE	tr|A0A287AHL4|A0A287AHL4_PIG	A0A287AHL4	A0A287AHL4_PIG	TUBB2A
M_Auvray_111124_171124_Expl1_E1_6_120K30.12574.12574.3	D:\MSFragger_results\MSFragger_MAuvray_111124_171124Expl1_E1_6_13prot_Offset573\interact.pep.xml	DVNAAIATIKTK		YRGDVVPK.DVNAAIATIKTK.RTIQFVDW	K	R	12	3	1328.47	1243.71	1243.72	415.579	415.579	1243.71	415.578	0.0026	0.000202069	16.278	0	0.9999	2	1	327	338	0																			0	FALSE	sp|P02550|TBA1A_PIG	P02550	TBA1A_PIG	TUBA1A
M_Auvray_111124_171124_Expl1_E1_6_120K30.12584.12584.3	D:\MSFragger_results\MSFragger_MAuvray_111124_171124Expl1_E1_6_13prot_Offset573\interact.pep.xml	MSMKEVDEQMLAIQSK		VATVFRGR.MSMKEVDEQMLAIQSK.NSSYFVEW	R	N	16	3	1329.16	1980.93	1980.94	661.319	661.319	1866.89	623.304	114.048	0.000502342	14.696	0	0.9585	2	1	321	336	0		Mod1: ubiquitinylation residue/Addition of N (PeakApex: 114.0468, Theoretical: 114.0429)	msmkevdeqMLAIQSK	M(14.70)S(14.70)M(14.70)K(14.70)E(14.70)V(14.70)D(14.70)E(14.70)Q(14.70)M(12.63)L(10.58)A(8.66)I(6.96)Q(5.42)S(4.03)K(0.00)	M1;S2;M3;K4;E5;V6;D7;E8;Q9	9	M(0.00)S(0.00)M(0.00)K(0.00)E(0.00)V(0.00)D(0.00)E(0.00)Q(0.00)M(0.00)L(0.00)A(0.00)I(0.00)Q(0.00)S(0.00)K(0.00)	M(0)S(0)M(0)K(0)E(0)V(0)D(0)E(0)Q(0)M(0)L(0)A(0)I(0)Q(0)S(0)K(0)	14.6966	7	12.6301	6	14.6966	7	0	0	0	0	0	TRUE	tr|A0A5G2R693|A0A5G2R693_PIG	A0A5G2R693	A0A5G2R693_PIG	TUBB3
M_Auvray_111124_171124_Expl1_E1_6_120K30.12592.12592.3	D:\MSFragger_results\MSFragger_MAuvray_111124_171124Expl1_E1_6_13prot_Offset573\interact.pep.xml	EVDEQMLAIQSK		FRGRMSMK.EVDEQMLAIQSK.NSSYFVEW	K	N	12	3	1330.02	1405.68	1405.68	469.566	469.567	1389.68	464.234	15.9982	0.00863973	9.754	0	0.6922	2	0	325	336	0		Mod1: Oxidation (PeakApex: 15.9974, Theoretical: 15.9949)	evdeqmLAIQSK	E(9.75)V(9.75)D(9.75)E(9.75)Q(9.75)M(9.75)L(7.98)A(6.35)I(4.93)Q(4.93)S(3.77)K(0.00)	E1;V2;D3;E4;Q5;M6	6	E(0.00)V(0.00)D(0.00)E(0.00)Q(0.00)M(0.00)L(0.00)A(0.00)I(0.00)Q(0.00)S(0.00)K(0.00)	E(0)V(0)D(0)E(0)Q(0)M(0)L(0)A(0)I(0)Q(0)S(0)K(0)	9.75427	5	7.97919	4	9.75427	5	0	0	0	0	0	TRUE	tr|A0A5G2R693|A0A5G2R693_PIG	A0A5G2R693	A0A5G2R693_PIG	TUBB3
M_Auvray_111124_171124_Expl1_E1_6_120K30.12614.12614.3	D:\MSFragger_results\MSFragger_MAuvray_111124_171124Expl1_E1_6_13prot_Offset573\interact.pep.xml	NLDIERPTYTNLNR		AIYDICRR.NLDIERPTYTNLNR.LIGQIVSS	R	L	14	3	1331.65	1733.87	1733.87	578.964	578.965	1717.87	573.632	15.9998	0.000629506	20.304	9.547	0.9715	2	1	216	229	0		Mod1: Oxidation (PeakApex: 15.9974, Theoretical: 15.9949)	nlDIERPTYTNLNR	N(20.30)L(20.30)D(18.36)I(13.41)E(11.28)R(9.34)P(7.43)T(7.43)Y(7.43)T(5.86)N(4.51)L(4.51)N(4.51)R(2.70)	N1;L2	2	N(4.24)L(4.24)D(5.32)I(2.70)E(2.70)R(2.70)P(2.70)T(2.70)Y(2.70)T(2.70)N(2.70)L(2.70)N(2.70)R(2.70)	N(2)L(2)D(2)I(1)E(1)R(1)P(1)T(1)Y(1)T(1)N(1)L(1)N(1)R(1)	20.3044	10	18.3639	9	16.0608	8	5.31802	2	6.94253	3	0	FALSE	sp|P02550|TBA1A_PIG	P02550	TBA1A_PIG	TUBA1A
M_Auvray_111124_171124_Expl1_E1_6_120K30.12634.12634.3	D:\MSFragger_results\MSFragger_MAuvray_111124_171124Expl1_E1_6_13prot_Offset573\interact.pep.xml	NLDIERPTYTNLNR		AIYDICRR.NLDIERPTYTNLNR.LIGQIVSS	R	L	14	3	1333.34	1733.87	1733.87	578.964	578.965	1717.87	573.632	15.9998	0.00129718	19.048	0	0.8877	2	1	216	229	0		Mod1: Oxidation (PeakApex: 15.9974, Theoretical: 15.9949)	nlDIERPTYTNLNR	N(19.05)L(19.05)D(15.74)I(13.39)E(11.26)R(9.30)P(7.39)T(7.39)Y(7.39)T(5.76)N(4.45)L(4.45)N(4.45)R(2.60)	N1;L2	2	N(3.03)L(3.03)D(2.60)I(2.60)E(2.60)R(2.60)P(2.60)T(2.60)Y(2.60)T(2.60)N(2.60)L(2.60)N(2.60)R(2.60)	N(1)L(1)D(1)I(1)E(1)R(1)P(1)T(1)Y(1)T(1)N(1)L(1)N(1)R(1)	19.0481	9	15.7444	8	16.0137	8	3.03442	1	5.63837	2	0	FALSE	sp|P02550|TBA1A_PIG	P02550	TBA1A_PIG	TUBA1A
M_Auvray_111124_171124_Expl1_E1_6_120K30.12639.12639.3	D:\MSFragger_results\MSFragger_MAuvray_111124_171124Expl1_E1_6_13prot_Offset573\interact.pep.xml	INVYYNEAAGNK		DSDIQIER.INVYYNEAAGNK.YVPRAIIV	R	Y	12	3	1333.68	1354.65	1354.65	452.556	452.559	1354.65	452.558	0.0024	1.87823e-07	28.405	0	1	2	0	47	58	0																			0	FALSE	tr|A0A287AHL4|A0A287AHL4_PIG	A0A287AHL4	A0A287AHL4_PIG	TUBB2A
M_Auvray_111124_171124_Expl1_E1_6_120K30.12640.12640.3	D:\MSFragger_results\MSFragger_MAuvray_111124_171124Expl1_E1_6_13prot_Offset573\interact.pep.xml	ISVYYNEASSHKYVPR		DSDIQIER.ISVYYNEASSHKYVPR.AIIVDIEP	R	A	16	3	1333.75	1911.95	1911.94	638.324	638.32	1911.95	638.323	-0.0105	6.81162e-07	26.167	10.164	1	2	1	47	62	0																			0	TRUE	tr|A0A5G2R693|A0A5G2R693_PIG	A0A5G2R693	A0A5G2R693_PIG	TUBB3
M_Auvray_111124_171124_Expl1_E1_6_120K30.12643.12643.2	D:\MSFragger_results\MSFragger_MAuvray_111124_171124Expl1_E1_6_13prot_Offset573\interact.pep.xml	LSSPATLNSR		DNDIMIIK.LSSPATLNSR.VATVSIPR	K	V	10	2	1333.96	1086.57	1086.57	544.291	544.292	1044.56	523.285	42.0123	0.000800756	13.886	0	0.7891	2	0	98	107	0		Mod1: Acetyl (PeakApex: 42.0124, Theoretical: 42.0106)	LSSPATLNsR	L(4.40)S(4.40)S(8.09)P(9.18)A(10.52)T(12.15)L(12.15)N(12.15)S(13.89)R(11.82)	S9	1	L(0.00)S(0.00)S(0.00)P(3.68)A(4.99)T(6.55)L(6.55)N(6.55)S(8.14)R(8.14)	L(0)S(0)S(0)P(1)A(2)T(3)L(3)N(3)S(4)R(4)	13.8866	6	12.1524	5	8.088	2	8.14138	4	8.14138	4	0	TRUE	sp|P00761|TRYP_PIG	P00761	TRYP_PIG
M_Auvray_111124_171124_Expl1_E1_6_120K30.12661.12661.2	D:\MSFragger_results\MSFragger_MAuvray_111124_171124Expl1_E1_6_13prot_Offset573\interact.pep.xml	LSSPATLNSR		DNDIMIIK.LSSPATLNSR.VATVSIPR	K	V	10	2	1335.51	1086.57	1086.57	544.291	544.292	1044.56	523.285	42.0127	7.21107e-05	18.068	0	0.9998	2	0	98	107	0		Mod1: Acetyl (PeakApex: 42.0124, Theoretical: 42.0106)	LSSPATlnsR	L(6.85)S(8.49)S(13.79)P(13.97)A(15.94)T(16.03)L(18.07)N(18.07)S(18.07)R(15.85)	L7;N8;S9	3	L(0.00)S(3.79)S(5.19)P(6.90)A(8.59)T(10.45)L(12.36)N(12.36)S(12.36)R(12.36)	L(0)S(1)S(2)P(3)A(4)T(5)L(6)N(6)S(6)R(6)	18.0686	8	16.0339	7	10.3453	4	12.3622	6	12.3622	6	0	TRUE	sp|P00761|TRYP_PIG	P00761	TRYP_PIG
M_Auvray_111124_171124_Expl1_E1_6_120K30.12671.12671.2	D:\MSFragger_results\MSFragger_MAuvray_111124_171124Expl1_E1_6_13prot_Offset573\interact.pep.xml	LSVDYGK		FTSIIMER.LSVDYGK.KSKIEFSI	R	K	7	2	1336.21	780.403	780.399	391.209	391.207	780.402	391.208	-0.0026	0.000378225	15.189	0	0.9987	2	0	157	163	0																			0	FALSE	sp|P02550|TBA1A_PIG	P02550	TBA1A_PIG	TUBA1A
M_Auvray_111124_171124_Expl1_E1_6_120K30.12676.12676.2	D:\MSFragger_results\MSFragger_MAuvray_111124_171124Expl1_E1_6_13prot_Offset573\interact.pep.xml	EVDEQMLNVQNK		FRGRMSMK.EVDEQMLNVQNK.NSSYFVEW	K	N	12	2	1336.82	1461.68	1461.68	731.846	731.848	1445.68	723.848	15.9997	3.79534e-09	35.183	9.719	1	2	0	325	336	0		Mod1: Oxidation (PeakApex: 15.9974, Theoretical: 15.9949)	EVDEQmLNVQNK	E(18.44)V(18.44)D(22.44)E(26.46)Q(30.70)M(35.18)L(30.66)N(26.40)V(24.19)Q(20.31)N(18.24)K(16.42)	M6	1	E(5.93)V(5.93)D(9.96)E(11.12)Q(12.62)M(14.40)L(12.78)N(11.40)V(11.40)Q(8.47)N(8.47)K(8.47)	E(3)V(3)D(4)E(5)Q(6)M(7)L(6)N(5)V(5)Q(4)N(4)K(4)	35.1838	17	30.6954	15	20.4628	10	14.4003	7	14.4003	7	0	FALSE	tr|A0A287AHL4|A0A287AHL4_PIG	A0A287AHL4	A0A287AHL4_PIG	TUBB2A
M_Auvray_111124_171124_Expl1_E1_6_120K30.12684.12684.3	D:\MSFragger_results\MSFragger_MAuvray_111124_171124Expl1_E1_6_13prot_Offset573\interact.pep.xml	ISVYYNEASSHK		DSDIQIER.ISVYYNEASSHK.YVPRAIIV	R	Y	12	3	1337.38	1395.65	1395.65	466.223	466.225	1396.66	466.561	-1.0086	0.00368978	11.232	0	0.8022	2	0	47	58	0		Mod1: Isotopic peak error (PeakApex: -1.0036, Theoretical: -1.0024); Mod1: Half of a disulfide bridge (Theoretical: -1.0078)																	0	TRUE	tr|A0A5G2R693|A0A5G2R693_PIG	A0A5G2R693	A0A5G2R693_PIG	TUBB3
M_Auvray_111124_171124_Expl1_E1_6_120K30.12696.12696.3	D:\MSFragger_results\MSFragger_MAuvray_111124_171124Expl1_E1_6_13prot_Offset573\interact.pep.xml	EIVHIQAGQCGNQIGAK		MR.EIVHIQAGQCGNQIGAK.FWEVISDE	R	F	17	3	1338.21	1878.94	1878.94	627.321	627.321	1764.89	589.305	114.047	9.0261e-05	17.678	0	1	2	0	3	19	0		Mod1: ubiquitinylation residue/Addition of N (PeakApex: 114.0468, Theoretical: 114.0429)	EIvhiqaGQCGNQIGAK	E(16.41)I(16.41)V(17.68)H(17.68)I(17.68)Q(17.68)A(17.68)G(16.16)Q(16.16)C(16.16)G(14.11)N(14.11)Q(12.39)I(10.76)G(9.05)A(7.85)K(3.57)	V3;H4;I5;Q6;A7	5	E(3.82)I(3.82)V(3.82)H(3.82)I(3.82)Q(3.82)A(3.82)G(0.00)Q(0.00)C(0.00)G(0.00)N(0.00)Q(0.00)I(0.00)G(0.00)A(0.00)K(0.00)	E(1)I(1)V(1)H(1)I(1)Q(1)A(1)G(0)Q(0)C(0)G(0)N(0)Q(0)I(0)G(0)A(0)K(0)	17.6782	8	16.4069	7	16.1618	7	3.81681	1	3.81681	1	0	FALSE	tr|A0A5G2R693|A0A5G2R693_PIG	A0A5G2R693	A0A5G2R693_PIG	TUBB3
M_Auvray_111124_171124_Expl1_E1_6_120K30.12727.12727.3	D:\MSFragger_results\MSFragger_MAuvray_111124_171124Expl1_E1_6_13prot_Offset573\interact.pep.xml	INVYYNEAAGNK		DSDIQIER.INVYYNEAAGNK.YVPRAIIV	R	Y	12	3	1340.66	1354.64	1354.65	452.554	452.559	1354.65	452.558	0.0034	0.00240575	11.975	0	0.9686	2	0	47	58	0																			0	FALSE	tr|A0A287AHL4|A0A287AHL4_PIG	A0A287AHL4	A0A287AHL4_PIG	TUBB2A
M_Auvray_111124_171124_Expl1_E1_6_120K30.12732.12732.4	D:\MSFragger_results\MSFragger_MAuvray_111124_171124Expl1_E1_6_13prot_Offset573\interact.pep.xml	ISVYYNEASSHKYVPR		DSDIQIER.ISVYYNEASSHKYVPR.AIIVDIEP	R	A	16	4	1341	1911.95	1911.95	478.995	478.995	1911.95	478.994	0.0052	0.003264	19.445	13.635	0.8234	2	1	47	62	0																			0	TRUE	tr|A0A5G2R693|A0A5G2R693_PIG	A0A5G2R693	A0A5G2R693_PIG	TUBB3
M_Auvray_111124_171124_Expl1_E1_6_120K30.12736.12736.4	D:\MSFragger_results\MSFragger_MAuvray_111124_171124Expl1_E1_6_13prot_Offset573\interact.pep.xml	ISVYYNEASSHKYVPR		DSDIQIER.ISVYYNEASSHKYVPR.AIIVDIEP	R	A	16	4	1341.59	1911.95	1911.95	478.994	478.995	1911.95	478.994	0.0051	1.22462e-06	33.148	14.644	1	2	1	47	62	0																			0	TRUE	tr|A0A5G2R693|A0A5G2R693_PIG	A0A5G2R693	A0A5G2R693_PIG	TUBB3
M_Auvray_111124_171124_Expl1_E1_6_120K30.12740.12740.4	D:\MSFragger_results\MSFragger_MAuvray_111124_171124Expl1_E1_6_13prot_Offset573\interact.pep.xml	LDHKFDLMYAKR		AIAEAWAR.LDHKFDLMYAKR.AFVHWYVG	R	A	12	4	1341.87	1551.79	1551.79	388.955	388.955	1535.79	384.955	15.9978	1.55955e-07	28.728	10.818	1	2	1	391	402	0		Mod1: Oxidation (PeakApex: 15.9974, Theoretical: 15.9949)	LDHKFDLmYAKR	L(8.73)D(10.55)H(16.09)K(18.17)F(20.34)D(22.60)L(26.27)M(28.73)Y(26.18)A(23.74)K(21.42)R(19.16)	M8	1	L(0.00)D(4.11)H(5.47)K(6.93)F(8.53)D(10.29)L(12.24)M(14.30)Y(14.30)A(14.30)K(14.30)R(14.30)	L(0)D(1)H(2)K(3)F(4)D(5)L(6)M(7)Y(7)A(7)K(7)R(7)	28.7289	13	26.2712	12	13.5961	6	14.2956	7	14.2956	7	0	FALSE	sp|P02550|TBA1A_PIG	P02550	TBA1A_PIG	TUBA1A
M_Auvray_111124_171124_Expl1_E1_6_120K30.12747.12747.2	D:\MSFragger_results\MSFragger_MAuvray_111124_171124Expl1_E1_6_13prot_Offset573\interact.pep.xml	EDMAALEK		EGEFSEAR.EDMAALEK.DYEEVGVD	R	D	8	2	1342.35	905.416	905.414	453.715	453.714	905.416	453.716	-0.0022	0.000198267	16.311	0	0.9998	2	0	423	430	0																			0	FALSE	sp|P02550|TBA1A_PIG	P02550	TBA1A_PIG	TUBA1A
M_Auvray_111124_171124_Expl1_E1_6_120K30.12764.12764.2	D:\MSFragger_results\MSFragger_MAuvray_111124_171124Expl1_E1_6_13prot_Offset573\interact.pep.xml	INVYYNEATGNK		DSDIQIER.INVYYNEATGNK.YVPRAIIV	R	Y	12	2	1343.6	1384.64	1384.66	693.328	693.338	1384.66	693.338	-0.0012	0.00591562	10.412	0	0.9051	2	0	47	58	0																			0	TRUE	tr|A0A287AEI4|A0A287AEI4_PIG	A0A287AEI4	A0A287AEI4_PIG	TUBB2B
M_Auvray_111124_171124_Expl1_E1_6_120K30.12767.12767.3	D:\MSFragger_results\MSFragger_MAuvray_111124_171124Expl1_E1_6_13prot_Offset573\interact.pep.xml	EIVHIQAGQCGNQIGAK		MR.EIVHIQAGQCGNQIGAK.FWEVISDE	R	F	17	3	1344.04	1878.94	1878.94	627.32	627.321	1764.89	589.305	114.047	3.80189e-07	27.18	0	1	2	0	3	19	0		Mod1: ubiquitinylation residue/Addition of N (PeakApex: 114.0468, Theoretical: 114.0429)	EIVHiqaGQCGNQIGAK	E(21.90)I(21.90)V(25.66)H(25.66)I(27.18)Q(27.18)A(27.18)G(24.61)Q(26.87)C(26.87)G(22.84)N(20.64)Q(20.66)I(18.54)G(16.39)A(14.56)K(12.72)	I5;Q6;A7	3	E(5.12)I(5.12)V(8.65)H(8.65)I(8.65)Q(8.65)A(8.65)G(6.60)Q(7.98)C(7.98)G(4.90)N(4.90)Q(6.52)I(6.52)G(6.52)A(6.52)K(6.52)	E(2)I(2)V(3)H(3)I(3)Q(3)A(3)G(2)Q(3)C(3)G(2)N(2)Q(3)I(3)G(3)A(3)K(3)	27.1803	13	26.8694	13	22.9722	11	8.6466	3	11.6469	5	0	FALSE	tr|A0A5G2R693|A0A5G2R693_PIG	A0A5G2R693	A0A5G2R693_PIG	TUBB3
M_Auvray_111124_171124_Expl1_E1_6_120K30.12782.12782.3	D:\MSFragger_results\MSFragger_MAuvray_111124_171124Expl1_E1_6_13prot_Offset573\interact.pep.xml	ISEQFTAMFRRK		AIQEIFKR.ISEQFTAMFRRK.AFIHWYTG	R	A	12	3	1345.08	1529.79	1529.79	510.936	510.936	1512.79	505.27	16.9996	0.000759014	13.979	0	0.8221	2	1	381	392	0		Mod1: First isotopic peak, Mod2: Oxidation (PeakApex: 17.0006)	ISEQftamfrrK	I(3.43)S(5.46)E(10.65)Q(12.23)F(13.98)T(13.98)A(13.98)M(13.98)F(13.98)R(13.98)R(13.98)K(12.23)	F5;T6;A7;M8;F9;R10;R11	7	I(0.00)S(4.46)E(5.61)Q(6.94)F(8.50)T(8.50)A(8.50)M(8.50)F(8.50)R(8.50)R(8.50)K(8.50)	I(0)S(1)E(2)Q(3)F(4)T(4)A(4)M(4)F(4)R(4)R(4)K(4)	13.9795	6	12.2285	5	7.16719	2	8.49631	4	8.49631	4	0	FALSE	tr|A0A287AHL4|A0A287AHL4_PIG	A0A287AHL4	A0A287AHL4_PIG	TUBB2A
M_Auvray_111124_171124_Expl1_E1_6_120K30.12783.12783.3	D:\MSFragger_results\MSFragger_MAuvray_111124_171124Expl1_E1_6_13prot_Offset573\interact.pep.xml	EIVHIQAGQCGNQIGAK		MR.EIVHIQAGQCGNQIGAK.FWEVISDE	R	F	17	3	1345.15	1878.94	1878.94	627.319	627.321	1764.89	589.305	114.047	9.50605e-06	21.588	0	1	2	0	3	19	0		Mod1: ubiquitinylation residue/Addition of N (PeakApex: 114.0468, Theoretical: 114.0429)	EIVHIQAGqcGNQIGAK	E(16.24)I(18.26)V(19.53)H(19.53)I(19.53)Q(19.53)A(19.53)G(19.42)Q(21.59)C(21.59)G(19.31)N(19.31)Q(17.24)I(15.27)G(13.20)A(11.56)K(9.77)	Q9;C10	2	E(3.71)I(7.08)V(7.08)H(7.08)I(7.08)Q(7.08)A(7.08)G(3.37)Q(4.90)C(4.90)G(4.90)N(4.90)Q(4.90)I(4.90)G(4.90)A(4.90)K(4.90)	E(1)I(2)V(2)H(2)I(2)Q(2)A(2)G(1)Q(2)C(2)G(2)N(2)Q(2)I(2)G(2)A(2)K(2)	21.5881	10	19.5325	9	17.4011	8	7.0839	2	8.61363	3	0	FALSE	tr|A0A5G2R693|A0A5G2R693_PIG	A0A5G2R693	A0A5G2R693_PIG	TUBB3
M_Auvray_111124_171124_Expl1_E1_6_120K30.12793.12793.2	D:\MSFragger_results\MSFragger_MAuvray_111124_171124Expl1_E1_6_13prot_Offset573\interact.pep.xml	INVYYNEAAGNK		DSDIQIER.INVYYNEAAGNK.YVPRAIIV	R	Y	12	2	1346.08	1354.65	1354.65	678.33	678.331	1354.65	678.333	-0.0035	6.06038e-08	30.37	0	1	2	0	47	58	0																			0	FALSE	tr|A0A287AHL4|A0A287AHL4_PIG	A0A287AHL4	A0A287AHL4_PIG	TUBB2A
M_Auvray_111124_171124_Expl1_E1_6_120K30.12795.12795.2	D:\MSFragger_results\MSFragger_MAuvray_111124_171124Expl1_E1_6_13prot_Offset573\interact.pep.xml	EVDEQMLAIQSK		FRGRMSMK.EVDEQMLAIQSK.NSSYFVEW	K	N	12	2	1346.22	1405.68	1405.68	703.846	703.847	1389.68	695.848	15.9985	1.34431e-08	32.986	0	1	2	0	325	336	0		Mod1: Oxidation (PeakApex: 15.9974, Theoretical: 15.9949)	EVDEQmLAIQSK	E(18.40)V(18.40)D(22.39)E(26.36)Q(30.57)M(32.99)L(28.62)A(24.49)I(20.64)Q(18.49)S(16.43)K(14.65)	M6	1	E(5.89)V(5.89)D(9.96)E(11.10)Q(12.56)M(14.34)L(12.80)A(11.45)I(8.45)Q(8.45)S(8.45)K(8.45)	E(3)V(3)D(4)E(5)Q(6)M(7)L(6)A(5)I(4)Q(4)S(4)K(4)	32.9863	16	30.5685	15	18.707	9	14.3354	7	14.3354	7	0	TRUE	tr|A0A5G2R693|A0A5G2R693_PIG	A0A5G2R693	A0A5G2R693_PIG	TUBB3
M_Auvray_111124_171124_Expl1_E1_6_120K30.12799.12799.2	D:\MSFragger_results\MSFragger_MAuvray_111124_171124Expl1_E1_6_13prot_Offset573\interact.pep.xml	INVYYNEATGNK		DSDIQIER.INVYYNEATGNK.YVPRAIIV	R	Y	12	2	1346.49	1384.63	1384.66	693.323	693.338	1384.66	693.338	-0.0011	1.24094e-07	29.125	0	1	2	0	47	58	0																			0	TRUE	tr|A0A287AEI4|A0A287AEI4_PIG	A0A287AEI4	A0A287AEI4_PIG	TUBB2B
M_Auvray_111124_171124_Expl1_E1_6_120K30.12803.12803.3	D:\MSFragger_results\MSFragger_MAuvray_111124_171124Expl1_E1_6_13prot_Offset573\interact.pep.xml	EIVHIQAGQCGNQIGAK		MR.EIVHIQAGQCGNQIGAK.FWEVISDE	R	F	17	3	1346.77	1763.88	1763.89	588.967	588.969	1764.89	589.305	-1.0087	0.0023348	12.027	0	0.8777	2	0	3	19	0		Mod1: Isotopic peak error (PeakApex: -1.0036, Theoretical: -1.0024); Mod1: Half of a disulfide bridge (Theoretical: -1.0078)																	0	FALSE	tr|A0A5G2R693|A0A5G2R693_PIG	A0A5G2R693	A0A5G2R693_PIG	TUBB3
M_Auvray_111124_171124_Expl1_E1_6_120K30.12808.12808.3	D:\MSFragger_results\MSFragger_MAuvray_111124_171124Expl1_E1_6_13prot_Offset573\interact.pep.xml	IREEYPDR		MGTIIISK.IREEYPDR.LMNTFSVM	K	L	8	3	1347.12	1076.53	1076.53	359.849	359.85	1076.52	359.849	0.002	0.000427317	14.977	13.408	0.9977	2	1	155	162	0																			0	FALSE	tr|A0A287AHL4|A0A287AHL4_PIG	A0A287AHL4	A0A287AHL4_PIG	TUBB2A
M_Auvray_111124_171124_Expl1_E1_6_120K30.12847.12847.4	D:\MSFragger_results\MSFragger_MAuvray_111124_171124Expl1_E1_6_13prot_Offset573\interact.pep.xml	ISEQFTAMFRRK		AIQEIFKR.ISEQFTAMFRRK.AFIHWYTG	R	A	12	4	1350.12	1528.78	1528.78	383.203	383.203	1512.79	379.204	15.9974	0.00296142	11.614	0	0.594	2	1	381	392	0		Mod1: Oxidation (PeakApex: 15.9974, Theoretical: 15.9949)	ISEQFTamfrrK	I(3.63)S(3.63)E(6.93)Q(6.93)F(8.07)T(9.91)A(11.61)M(11.61)F(11.61)R(11.61)R(11.61)K(9.98)	A7;M8;F9;R10;R11	5	I(0.00)S(0.00)E(0.00)Q(0.00)F(3.05)T(5.15)A(6.68)M(6.68)F(6.68)R(6.68)R(6.68)K(6.68)	I(0)S(0)E(0)Q(0)F(1)T(2)A(3)M(3)F(3)R(3)R(3)K(3)	11.6147	5	9.97856	4	6.92729	2	6.68461	3	6.68461	3	0	FALSE	tr|A0A287AHL4|A0A287AHL4_PIG	A0A287AHL4	A0A287AHL4_PIG	TUBB2A
M_Auvray_111124_171124_Expl1_E1_6_120K30.12852.12852.3	D:\MSFragger_results\MSFragger_MAuvray_111124_171124Expl1_E1_6_13prot_Offset573\interact.pep.xml	IREEYPDR		MGTIIISK.IREEYPDR.LMNTFSVM	K	L	8	3	1350.54	1077.53	1077.53	360.184	360.184	1076.52	359.849	1.0056	0.000986848	13.523	13.523	0.9822	2	1	155	162	0		Mod1: First isotopic peak (PeakApex: 1.0032, Theoretical: 1.0024)																	0	FALSE	tr|A0A287AHL4|A0A287AHL4_PIG	A0A287AHL4	A0A287AHL4_PIG	TUBB2A
M_Auvray_111124_171124_Expl1_E1_6_120K30.12857.12857.3	D:\MSFragger_results\MSFragger_MAuvray_111124_171124Expl1_E1_6_13prot_Offset573\interact.pep.xml	INVYYNEATGGK		DSDIQIER.INVYYNEATGGK.YVPRAVIV	R	Y	12	3	1351.13	1408.62	1408.62	470.548	470.548	1327.64	443.554	80.9813	0.00100115	13.498	0	0.6374	2	0	162	173	0		Mod1: Unannotated mass-shift 80.9816 (PeakApex: 80.9816)	INVYyneatGGK	I(8.07)N(8.07)V(10.52)Y(11.91)Y(13.50)N(13.50)E(13.50)A(13.50)T(13.50)G(10.83)G(10.83)K(9.67)	Y5;N6;E7;A8;T9	5	I(2.87)N(2.87)V(2.87)Y(2.87)Y(2.87)N(2.87)E(2.87)A(2.87)T(2.87)G(0.00)G(0.00)K(2.88)	I(1)N(1)V(1)Y(1)Y(1)N(1)E(1)A(1)T(1)G(0)G(0)K(1)	13.4983	6	11.9143	5	12.0003	5	2.87582	1	5.74469	2	0	TRUE	tr|A0A287A217|A0A287A217_PIG	A0A287A217	A0A287A217_PIG	TUBB4B
M_Auvray_111124_171124_Expl1_E1_6_120K30.12862.12862.3	D:\MSFragger_results\MSFragger_MAuvray_111124_171124Expl1_E1_6_13prot_Offset573\interact.pep.xml	INVYYNEAAGNK		DSDIQIER.INVYYNEAAGNK.YVPRAIIV	R	Y	12	3	1351.47	1354.65	1354.65	452.557	452.559	1354.65	452.558	0.0025	7.26524e-05	18.055	0	1	2	0	47	58	0																			0	FALSE	tr|A0A287AHL4|A0A287AHL4_PIG	A0A287AHL4	A0A287AHL4_PIG	TUBB2A
M_Auvray_111124_171124_Expl1_E1_6_120K30.12883.12883.3	D:\MSFragger_results\MSFragger_MAuvray_111124_171124Expl1_E1_6_13prot_Offset573\interact.pep.xml	MREIVHIQAGQCGNQIGAK		.MREIVHIQAGQCGNQIGAK.FWEVISDE	-	F	19	3	1352.99	2131.98	2131.99	711.669	711.672	2052.04	685.019	79.9594	5.14044e-05	18.656	8.932	1	2	1	1	19	0		Mod1: Phospho (PeakApex: 79.9574, Theoretical: 79.9663); Mod1: Sulfonation (Theoretical: 79.9568)	mreivhiqagqcGNQIGAK	M(18.66)R(18.66)E(18.66)I(18.66)V(18.66)H(18.66)I(18.66)Q(18.66)A(18.66)G(18.66)Q(18.66)C(18.66)G(16.36)N(14.46)Q(11.48)I(6.69)G(4.92)A(3.71)K(0.00)	M1;R2;E3;I4;V5;H6;I7;Q8;A9;G10;Q11;C12	12	M(4.39)R(4.39)E(4.39)I(4.39)V(4.39)H(4.39)I(4.39)Q(4.39)A(4.39)G(4.39)Q(4.39)C(4.39)G(4.39)N(4.39)Q(3.12)I(0.00)G(0.00)A(0.00)K(0.00)	M(2)R(2)E(2)I(2)V(2)H(2)I(2)Q(2)A(2)G(2)Q(2)C(2)G(2)N(2)Q(1)I(0)G(0)A(0)K(0)	18.6561	9	16.3585	8	14.2709	7	4.38515	2	4.38515	2	0	FALSE	tr|A0A5G2R693|A0A5G2R693_PIG	A0A5G2R693	A0A5G2R693_PIG	TUBB3
M_Auvray_111124_171124_Expl1_E1_6_120K30.12902.12902.2	D:\MSFragger_results\MSFragger_MAuvray_111124_171124Expl1_E1_6_13prot_Offset573\interact.pep.xml	INVYYNEATGGK		DSDIQIER.INVYYNEATGGK.YVPRAVIV	R	Y	12	2	1354.55	1408.62	1408.62	705.316	705.319	1327.64	664.828	80.9821	0.000128677	17.062	0	0.9975	2	0	162	173	0		Mod1: Unannotated mass-shift 80.9816 (PeakApex: 80.9816)	INVYyneaTGGK	I(6.67)N(6.67)V(11.28)Y(14.08)Y(17.06)N(17.06)E(17.06)A(17.06)T(15.16)G(13.60)G(13.60)K(11.95)	Y5;N6;E7;A8	4	I(0.00)N(0.00)V(0.00)Y(3.80)Y(5.00)N(5.00)E(5.00)A(5.00)T(5.00)G(5.00)G(5.00)K(5.00)	I(0)N(0)V(0)Y(1)Y(2)N(2)E(2)A(2)T(2)G(2)G(2)K(2)	17.0626	8	15.1602	7	13.62	6	5.00181	2	5.00181	2	0	TRUE	tr|A0A287A217|A0A287A217_PIG	A0A287A217	A0A287A217_PIG	TUBB4B
M_Auvray_111124_171124_Expl1_E1_6_120K30.12912.12912.3	D:\MSFragger_results\MSFragger_MAuvray_111124_171124Expl1_E1_6_13prot_Offset573\interact.pep.xml	LDHKFDLMYAKR		AIAEAWAR.LDHKFDLMYAKR.AFVHWYVG	R	A	12	3	1355.24	1552.79	1552.79	518.604	518.605	1535.79	512.938	17.0007	8.30329e-05	17.823	0	1	2	1	391	402	0		Mod1: First isotopic peak, Mod2: Oxidation (PeakApex: 17.0006)	LDHKFDLmYAKR	L(5.89)D(5.89)H(9.45)K(10.90)F(12.30)D(14.01)L(15.88)M(17.82)Y(16.24)A(14.95)K(14.95)R(11.93)	M8	1	L(0.00)D(0.00)H(0.00)K(0.00)F(0.00)D(0.00)L(0.00)M(0.00)Y(0.00)A(0.00)K(0.00)R(0.00)	L(0)D(0)H(0)K(0)F(0)D(0)L(0)M(0)Y(0)A(0)K(0)R(0)	17.8232	9	16.2418	8	17.8232	9	0	0	0	0	0	FALSE	sp|P02550|TBA1A_PIG	P02550	TBA1A_PIG	TUBA1A
M_Auvray_111124_171124_Expl1_E1_6_120K30.12918.12918.2	D:\MSFragger_results\MSFragger_MAuvray_111124_171124Expl1_E1_6_13prot_Offset573\interact.pep.xml	INVYYNEATGNK		DSDIQIER.INVYYNEATGNK.YVPRAIIV	R	Y	12	2	1355.97	1384.66	1384.66	693.336	693.338	1384.66	693.338	-0.0004	1.10662e-07	29.324	0	1	2	0	47	58	0																			0	TRUE	tr|A0A287AEI4|A0A287AEI4_PIG	A0A287AEI4	A0A287AEI4_PIG	TUBB2B
M_Auvray_111124_171124_Expl1_E1_6_120K30.12922.12922.3	D:\MSFragger_results\MSFragger_MAuvray_111124_171124Expl1_E1_6_13prot_Offset573\interact.pep.xml	INVYYNEATGNK		DSDIQIER.INVYYNEATGNK.YVPRAIIV	R	Y	12	3	1356.24	1384.65	1384.67	462.559	462.562	1384.66	462.561	0.0029	1.84714e-06	24.434	0	1	2	0	47	58	0																			0	TRUE	tr|A0A287AEI4|A0A287AEI4_PIG	A0A287AEI4	A0A287AEI4_PIG	TUBB2B
M_Auvray_111124_171124_Expl1_E1_6_120K30.12947.12947.2	D:\MSFragger_results\MSFragger_MAuvray_111124_171124Expl1_E1_6_13prot_Offset573\interact.pep.xml	INVYYNEATGNK		DSDIQIER.INVYYNEATGNK.YVPRAIIV	R	Y	12	2	1358.28	1384.65	1384.66	693.335	693.338	1384.66	693.338	-0.0004	2.08809e-08	32.221	0	1	2	0	47	58	0																			0	TRUE	tr|A0A287AEI4|A0A287AEI4_PIG	A0A287AEI4	A0A287AEI4_PIG	TUBB2B
M_Auvray_111124_171124_Expl1_E1_6_120K30.12948.12948.4	D:\MSFragger_results\MSFragger_MAuvray_111124_171124Expl1_E1_6_13prot_Offset573\interact.pep.xml	INVYYNEATGGNYVPR		DSDIQIER.INVYYNEATGGNYVPR.AVIVDIEP	R	A	16	4	1358.35	1845.87	1845.88	462.476	462.476	1828.87	458.226	17.0022	0.000166725	16.612	11.819	0.9996	2	0	47	62	0		Mod1: First isotopic peak, Mod2: Oxidation (PeakApex: 17.0006)	INVYYNEatggnyvPR	I(4.59)N(4.59)V(8.75)Y(10.07)Y(11.55)N(13.03)E(14.74)A(16.61)T(16.61)G(16.61)G(16.61)N(16.61)Y(16.61)V(16.61)P(15.48)R(12.02)	A8;T9;G10;G11;N12;Y13;V14	7	I(0.00)N(0.00)V(0.00)Y(0.00)Y(0.00)N(0.00)E(0.00)A(0.00)T(0.00)G(0.00)G(0.00)N(0.00)Y(0.00)V(0.00)P(0.00)R(0.00)	I(0)N(0)V(0)Y(0)Y(0)N(0)E(0)A(0)T(0)G(0)G(0)N(0)Y(0)V(0)P(0)R(0)	16.6129	8	15.4752	7	16.6129	8	0	0	0	0	0	TRUE	tr|A0A480UV25|A0A480UV25_PIG	A0A480UV25	A0A480UV25_PIG	TUBB4A
M_Auvray_111124_171124_Expl1_E1_6_120K30.12958.12958.3	D:\MSFragger_results\MSFragger_MAuvray_111124_171124Expl1_E1_6_13prot_Offset573\interact.pep.xml	LDHKFDLMYAK		AIAEAWAR.LDHKFDLMYAK.RAFVHWYV	R	R	11	3	1359.04	1395.69	1395.67	466.236	466.232	1379.69	460.904	15.9836	0.000566239	14.488	0	0.978	2	1	391	401	0			LDHKFdLMYAK	L(10.19)D(10.19)H(10.19)K(11.23)F(12.74)D(14.49)L(14.02)M(14.02)Y(12.27)A(10.61)K(8.47)	D6	1	L(3.68)D(3.68)H(3.68)K(3.68)F(6.42)D(7.91)L(4.23)M(4.23)Y(4.23)A(4.23)K(4.23)	L(1)D(1)H(1)K(1)F(2)D(3)L(2)M(2)Y(2)A(2)K(2)	14.4884	7	14.0208	7	10.7582	5	7.91171	3	7.91171	3	0	FALSE	sp|P02550|TBA1A_PIG	P02550	TBA1A_PIG	TUBA1A
M_Auvray_111124_171124_Expl1_E1_6_120K30.12962.12962.2	D:\MSFragger_results\MSFragger_MAuvray_111124_171124Expl1_E1_6_13prot_Offset573\interact.pep.xml	LSSPATLNSR		DNDIMIIK.LSSPATLNSR.VATVSIPR	K	V	10	2	1359.32	1044.55	1044.56	523.285	523.286	1044.56	523.285	0.0011	1.9611e-05	20.33	0	1	2	0	98	107	0																			0	TRUE	sp|P00761|TRYP_PIG	P00761	TRYP_PIG
M_Auvray_111124_171124_Expl1_E1_6_120K30.12966.12966.3	D:\MSFragger_results\MSFragger_MAuvray_111124_171124Expl1_E1_6_13prot_Offset573\interact.pep.xml	NLDIERPTYTNLNR		AIYDICRR.NLDIERPTYTNLNR.LIGQIVSS	R	L	14	3	1359.59	1733.86	1733.87	578.96	578.965	1717.87	573.632	15.9971	0.00432265	17.957	9.457	0.6018	2	1	216	229	0		Mod1: Oxidation (PeakApex: 15.9974, Theoretical: 15.9949)	NLdiERPTYTNLNR	N(16.17)L(16.17)D(17.96)I(17.96)E(15.85)R(15.85)P(12.74)T(12.74)Y(10.98)T(9.30)N(7.91)L(6.91)N(6.91)R(3.33)	D3;I4	2	N(2.64)L(2.64)D(2.64)I(2.64)E(2.64)R(2.64)P(0.00)T(0.00)Y(0.00)T(0.00)N(0.00)L(0.00)N(0.00)R(0.00)	N(1)L(1)D(1)I(1)E(1)R(1)P(0)T(0)Y(0)T(0)N(0)L(0)N(0)R(0)	17.9579	9	16.1709	8	16.857	8	2.64241	1	2.64241	1	0	FALSE	sp|P02550|TBA1A_PIG	P02550	TBA1A_PIG	TUBA1A
M_Auvray_111124_171124_Expl1_E1_6_120K30.12972.12972.3	D:\MSFragger_results\MSFragger_MAuvray_111124_171124Expl1_E1_6_13prot_Offset573\interact.pep.xml	FDLMYAKR		AWARIDHK.FDLMYAKR.AFVHWYVG	K	A	8	3	1360.01	1058.52	1058.52	353.848	353.849	1042.53	348.516	15.9969	0.000176909	16.509	0	0.9999	2	0	395	402	0		Mod1: Oxidation (PeakApex: 15.9974, Theoretical: 15.9949)	FDLmYAKR	F(8.07)D(9.88)L(14.42)M(16.51)Y(14.33)A(12.38)K(10.67)R(10.31)	M4	1	F(0.00)D(3.35)L(4.66)M(6.19)Y(6.19)A(6.19)K(6.19)R(7.69)	F(0)D(1)L(2)M(3)Y(3)A(3)K(3)R(4)	16.509	8	14.4214	7	10.6871	5	7.69247	4	7.69247	4	0	FALSE	sp|P02550|TBA1A_PIG	P02550	TBA1A_PIG	TUBA1A
M_Auvray_111124_171124_Expl1_E1_6_120K30.12978.12978.2	D:\MSFragger_results\MSFragger_MAuvray_111124_171124Expl1_E1_6_13prot_Offset573\interact.pep.xml	EVDEQMLNVQNK		FRGRMSMK.EVDEQMLNVQNK.NSSYFVEW	K	N	12	2	1360.85	1461.68	1461.68	731.846	731.848	1445.68	723.848	15.9995	3.82385e-09	35.17	9.728	1	2	0	325	336	0		Mod1: Oxidation (PeakApex: 15.9974, Theoretical: 15.9949)	EVDEQmLNVQNK	E(18.46)V(18.46)D(22.45)E(26.46)Q(30.68)M(35.17)L(30.65)N(26.38)V(24.16)Q(20.27)N(18.21)K(16.39)	M6	1	E(5.94)V(5.94)D(9.97)E(11.13)Q(12.64)M(14.41)L(12.80)N(11.43)V(11.43)Q(8.47)N(8.47)K(8.47)	E(3)V(3)D(4)E(5)Q(6)M(7)L(6)N(5)V(5)Q(4)N(4)K(4)	35.171	17	30.6792	15	20.4375	10	14.4105	7	14.4105	7	0	FALSE	tr|A0A287AHL4|A0A287AHL4_PIG	A0A287AHL4	A0A287AHL4_PIG	TUBB2A
M_Auvray_111124_171124_Expl1_E1_6_120K30.12982.12982.3	D:\MSFragger_results\MSFragger_MAuvray_111124_171124Expl1_E1_6_13prot_Offset573\interact.pep.xml	DVNAAIATIKTKR		YRGDVVPK.DVNAAIATIKTKR.TIQFVDWC	K	T	13	3	1361.12	1513.86	1513.86	505.626	505.627	1399.81	467.612	114.044	1.41254e-06	24.9	0	1	2	1	327	339	0		Mod1: ubiquitinylation residue/Addition of N (PeakApex: 114.0468, Theoretical: 114.0429)	DVNAAIATIktkR	D(8.14)V(8.14)N(8.73)A(11.41)A(14.43)I(16.27)A(18.32)T(20.42)I(22.60)K(24.90)T(24.90)K(24.90)R(22.62)	K10;T11;K12	3	D(3.31)V(3.31)N(3.76)A(5.05)A(6.59)I(8.26)A(10.17)T(12.13)I(14.19)K(16.38)T(16.38)K(16.38)R(16.38)	D(1)V(1)N(1)A(2)A(3)I(4)A(5)T(6)I(7)K(8)T(8)K(8)R(8)	24.9007	12	22.6204	11	11.0767	5	16.3791	8	19.6875	9	0	FALSE	sp|P02550|TBA1A_PIG	P02550	TBA1A_PIG	TUBA1A
M_Auvray_111124_171124_Expl1_E1_6_120K30.12997.12997.2	D:\MSFragger_results\MSFragger_MAuvray_111124_171124Expl1_E1_6_13prot_Offset573\interact.pep.xml	INVYYNEATGGK		DSDIQIER.INVYYNEATGGK.YVPRAVIV	R	Y	12	2	1362.16	1442.69	1442.69	722.351	722.353	1327.64	664.828	115.051	0.00041663	15.021	0	0.8042	2	0	162	173	0		Mod1: First isotopic peak, Mod2: ubiquitinylation residue/Addition of N (PeakApex: 115.0484)	INVYyneatGGK	I(8.97)N(6.35)V(10.39)Y(12.13)Y(15.02)N(15.02)E(15.02)A(15.02)T(15.02)G(13.18)G(13.18)K(13.17)	Y5;N6;E7;A8;T9	5	I(4.04)N(3.24)V(3.24)Y(4.88)Y(6.35)N(6.35)E(6.35)A(6.35)T(6.35)G(6.35)G(6.35)K(8.04)	I(1)N(1)V(1)Y(2)Y(3)N(3)E(3)A(3)T(3)G(3)G(3)K(4)	15.0215	7	13.1802	6	10.0639	4	8.04048	4	12.0807	5	0	TRUE	tr|A0A287A217|A0A287A217_PIG	A0A287A217	A0A287A217_PIG	TUBB4B
M_Auvray_111124_171124_Expl1_E1_6_120K30.13004.13004.2	D:\MSFragger_results\MSFragger_MAuvray_111124_171124Expl1_E1_6_13prot_Offset573\interact.pep.xml	LSVDYGK		FTSIIMER.LSVDYGK.KSKIEFSI	R	K	7	2	1362.71	780.403	780.403	391.209	391.209	780.402	391.208	0.001	0.000575771	14.459	0	0.9968	2	0	157	163	0																			0	FALSE	sp|P02550|TBA1A_PIG	P02550	TBA1A_PIG	TUBA1A
M_Auvray_111124_171124_Expl1_E1_6_120K30.13007.13007.4	D:\MSFragger_results\MSFragger_MAuvray_111124_171124Expl1_E1_6_13prot_Offset573\interact.pep.xml	DVNAAIATIKTKR		YRGDVVPK.DVNAAIATIKTKR.TIQFVDWC	K	T	13	4	1362.92	1513.86	1513.86	379.472	379.472	1399.81	350.961	114.045	4.65318e-05	18.829	0	1	2	1	327	339	0		Mod1: ubiquitinylation residue/Addition of N (PeakApex: 114.0468, Theoretical: 114.0429)	DVNAAIATIKTkR	D(7.85)V(7.85)N(7.53)A(9.09)A(10.66)I(10.66)A(12.09)T(13.55)I(15.11)K(16.94)T(16.94)K(18.83)R(16.81)	K12	1	D(3.76)V(3.76)N(0.00)A(0.00)A(0.00)I(0.00)A(4.17)T(5.47)I(6.83)K(8.51)T(8.51)K(10.24)R(10.24)	D(1)V(1)N(0)A(0)A(0)I(0)A(1)T(2)I(3)K(4)T(4)K(5)R(5)	18.8298	9	16.942	8	10.6601	4	10.2432	5	14.0035	6	0	FALSE	sp|P02550|TBA1A_PIG	P02550	TBA1A_PIG	TUBA1A
M_Auvray_111124_171124_Expl1_E1_6_120K30.13042.13042.4	D:\MSFragger_results\MSFragger_MAuvray_111124_171124Expl1_E1_6_13prot_Offset573\interact.pep.xml	LDHKFDLMYAKR		AIAEAWAR.LDHKFDLMYAKR.AFVHWYVG	R	A	12	4	1365.89	1551.79	1551.79	388.954	388.955	1535.79	384.955	15.9975	1.2517e-07	29.11	0	1	2	1	391	402	0		Mod1: Oxidation (PeakApex: 15.9974, Theoretical: 15.9949)	LDHKFDLmYAKR	L(8.99)D(10.76)H(16.65)K(18.69)F(20.87)D(24.27)L(26.63)M(29.11)Y(29.00)A(26.44)K(24.02)R(21.62)	M8	1	L(0.00)D(4.07)H(5.59)K(6.98)F(8.62)D(10.36)L(12.29)M(14.39)Y(16.55)A(16.55)K(16.55)R(16.55)	L(0)D(1)H(2)K(3)F(4)D(5)L(6)M(7)Y(8)A(8)K(8)R(8)	29.1104	13	28.9993	13	14.0637	6	16.5488	8	16.5488	8	0	FALSE	sp|P02550|TBA1A_PIG	P02550	TBA1A_PIG	TUBA1A
M_Auvray_111124_171124_Expl1_E1_6_120K30.13044.13044.4	D:\MSFragger_results\MSFragger_MAuvray_111124_171124Expl1_E1_6_13prot_Offset573\interact.pep.xml	ISVYYNEASSHKYVPR		DSDIQIER.ISVYYNEASSHKYVPR.AIIVDIEP	R	A	16	4	1366.03	1910.95	1910.95	478.744	478.744	1911.95	478.994	-1.0023	5.7379e-10	38.465	0	1	2	1	47	62	0		Mod1: Isotopic peak error (PeakApex: -1.0036, Theoretical: -1.0024); Mod1: Half of a disulfide bridge (Theoretical: -1.0078)																	0	TRUE	tr|A0A5G2R693|A0A5G2R693_PIG	A0A5G2R693	A0A5G2R693_PIG	TUBB3
M_Auvray_111124_171124_Expl1_E1_6_120K30.13048.13048.2	D:\MSFragger_results\MSFragger_MAuvray_111124_171124Expl1_E1_6_13prot_Offset573\interact.pep.xml	EDMAALEK		EGEFSEAR.EDMAALEK.DYEEVGVD	R	D	8	2	1366.31	905.417	905.418	453.716	453.716	905.416	453.716	0.0019	5.97379e-05	18.395	0	1	2	0	423	430	0																			0	FALSE	sp|P02550|TBA1A_PIG	P02550	TBA1A_PIG	TUBA1A
M_Auvray_111124_171124_Expl1_E1_6_120K30.13051.13051.4	D:\MSFragger_results\MSFragger_MAuvray_111124_171124Expl1_E1_6_13prot_Offset573\interact.pep.xml	ISVYYNEASSHKYVPR		DSDIQIER.ISVYYNEASSHKYVPR.AIIVDIEP	R	A	16	4	1366.51	2025.99	2025.99	507.504	507.506	1911.95	478.994	114.045	6.0954e-10	38.36	0	1	2	1	47	62	0		Mod1: ubiquitinylation residue/Addition of N (PeakApex: 114.0468, Theoretical: 114.0429)	ISVYYNEASSHkYVPR	I(10.09)S(12.76)V(14.83)Y(18.23)Y(21.97)N(23.77)E(25.94)A(28.29)S(30.72)S(33.16)H(35.72)K(38.36)Y(35.70)V(33.14)P(30.58)R(28.19)	K12	1	I(0.00)S(0.00)V(0.00)Y(3.61)Y(4.96)N(6.52)E(8.12)A(10.04)S(12.06)S(14.09)H(16.28)K(18.60)Y(18.60)V(18.60)P(18.60)R(18.60)	I(0)S(0)V(0)Y(1)Y(2)N(3)E(4)A(5)S(6)S(7)H(8)K(9)Y(9)V(9)P(9)R(9)	38.3605	18	35.72	17	19.6764	10	18.5987	9	18.5987	9	0	TRUE	tr|A0A5G2R693|A0A5G2R693_PIG	A0A5G2R693	A0A5G2R693_PIG	TUBB3
M_Auvray_111124_171124_Expl1_E1_6_120K30.13071.13071.3	D:\MSFragger_results\MSFragger_MAuvray_111124_171124Expl1_E1_6_13prot_Offset573\interact.pep.xml	RNLDIERPTYTNLNR		EAIYDICR.RNLDIERPTYTNLNR.LIGQIVSS	R	L	15	3	1368.21	1873.97	1873.98	625.665	625.666	1873.98	625.666	-0.0003	4.10677e-08	31.046	0	1	2	1	215	229	0																			0	FALSE	sp|P02550|TBA1A_PIG	P02550	TBA1A_PIG	TUBA1A
M_Auvray_111124_171124_Expl1_E1_6_120K30.13072.13072.4	D:\MSFragger_results\MSFragger_MAuvray_111124_171124Expl1_E1_6_13prot_Offset573\interact.pep.xml	RNLDIERPTYTNLNR		EAIYDICR.RNLDIERPTYTNLNR.LIGQIVSS	R	L	15	4	1368.28	1873.98	1873.97	469.501	469.501	1873.98	469.501	-0.0018	4.68004e-07	26.819	0	1	2	1	215	229	0																			0	FALSE	sp|P02550|TBA1A_PIG	P02550	TBA1A_PIG	TUBA1A
M_Auvray_111124_171124_Expl1_E1_6_120K30.13073.13073.2	D:\MSFragger_results\MSFragger_MAuvray_111124_171124Expl1_E1_6_13prot_Offset573\interact.pep.xml	EDLAALEK		EGEFSEAR.EDLAALEK.DYEEVGTD	R	D	8	2	1368.35	887.46	887.461	444.737	444.738	887.46	444.737	0.0006	8.67461e-05	17.747	0	1	2	0	471	478	0																			0	TRUE	tr|A0A8D1RXR4|A0A8D1RXR4_PIG	A0A8D1RXR4	A0A8D1RXR4_PIG	TUBA8
M_Auvray_111124_171124_Expl1_E1_6_120K30.13074.13074.3	D:\MSFragger_results\MSFragger_MAuvray_111124_171124Expl1_E1_6_13prot_Offset573\interact.pep.xml	MREIVHIQAGQCGNQIGAK		.MREIVHIQAGQCGNQIGAK.FWEVISDE	-	F	19	3	1368.42	2068.03	2068.03	690.35	690.352	2052.04	685.019	15.9975	1e-14	57.565	0	1	2	1	1	19	0		Mod1: Oxidation (PeakApex: 15.9974, Theoretical: 15.9949)	mreiVHIQAGQCGNQIGAK	M(57.57)R(57.57)E(57.57)I(57.57)V(54.95)H(49.71)I(44.52)Q(39.56)A(34.64)G(29.93)Q(25.67)C(21.54)G(19.57)N(16.05)Q(14.30)I(10.78)G(9.11)A(6.46)K(0.00)	M1;R2;E3;I4	4	M(28.83)R(28.83)E(28.83)I(28.83)V(26.22)H(23.59)I(20.93)Q(18.48)A(16.04)G(13.74)Q(11.66)C(9.65)G(9.65)N(7.85)Q(6.09)I(4.17)G(4.17)A(2.66)K(0.00)	M(13)R(13)E(13)I(13)V(12)H(11)I(10)Q(9)A(8)G(7)Q(6)C(5)G(5)N(4)Q(3)I(2)G(2)A(1)K(0)	57.5655	26	54.9545	25	28.7361	13	28.8294	13	28.8294	13	0	FALSE	tr|A0A5G2R693|A0A5G2R693_PIG	A0A5G2R693	A0A5G2R693_PIG	TUBB3
M_Auvray_111124_171124_Expl1_E1_6_120K30.13079.13079.3	D:\MSFragger_results\MSFragger_MAuvray_111124_171124Expl1_E1_6_13prot_Offset573\interact.pep.xml	EIVHIQAGQCGNQIGAK		MR.EIVHIQAGQCGNQIGAK.FWEVISDE	R	F	17	3	1368.76	1878.94	1878.94	627.319	627.321	1764.89	589.305	114.046	4.72879e-06	22.801	0	1	2	0	3	19	0		Mod1: ubiquitinylation residue/Addition of N (PeakApex: 114.0468, Theoretical: 114.0429)	EIVHIQaGQCGNQIGAK	E(17.82)I(17.82)V(19.36)H(19.36)I(21.05)Q(21.05)A(22.80)G(22.74)Q(22.74)C(22.74)G(20.55)N(18.67)Q(18.64)I(16.78)G(12.99)A(11.48)K(9.72)	A7	1	E(4.20)I(4.20)V(4.20)H(4.20)I(4.20)Q(4.20)A(4.20)G(2.82)Q(2.82)C(2.82)G(2.82)N(2.82)Q(5.28)I(5.28)G(2.46)A(2.46)K(2.46)	E(2)I(2)V(2)H(2)I(2)Q(2)A(2)G(1)Q(1)C(1)G(1)N(1)Q(2)I(2)G(1)A(1)K(1)	22.8013	12	22.7424	12	20.8828	11	5.28442	2	6.65808	3	0	FALSE	tr|A0A5G2R693|A0A5G2R693_PIG	A0A5G2R693	A0A5G2R693_PIG	TUBB3
M_Auvray_111124_171124_Expl1_E1_6_120K30.13080.13080.3	D:\MSFragger_results\MSFragger_MAuvray_111124_171124Expl1_E1_6_13prot_Offset573\interact.pep.xml	ISVYYNEASSHKYVPR		DSDIQIER.ISVYYNEASSHKYVPR.AIIVDIEP	R	A	16	3	1368.83	2025.99	2025.99	676.338	676.338	1911.95	638.323	114.046	6.52754e-09	34.241	0	1	2	1	47	62	0		Mod1: ubiquitinylation residue/Addition of N (PeakApex: 114.0468, Theoretical: 114.0429)	ISVYYNEASSHkYVPR	I(14.01)S(12.26)V(16.36)Y(19.62)Y(21.87)N(21.94)E(24.20)A(26.59)S(29.07)S(31.63)H(31.63)K(34.24)Y(31.61)V(29.05)P(26.47)R(24.08)	K12	1	I(3.68)S(3.68)V(3.68)Y(5.44)Y(7.02)N(8.68)E(10.40)A(12.35)S(14.44)S(16.63)H(16.63)K(18.90)Y(18.90)V(18.90)P(18.90)R(18.90)	I(1)S(1)V(1)Y(2)Y(3)N(4)E(5)A(6)S(7)S(8)H(8)K(9)Y(9)V(9)P(9)R(9)	34.242	15	31.6283	14	15.5049	7	18.9016	9	22.5839	10	0	TRUE	tr|A0A5G2R693|A0A5G2R693_PIG	A0A5G2R693	A0A5G2R693_PIG	TUBB3
M_Auvray_111124_171124_Expl1_E1_6_120K30.13082.13082.3	D:\MSFragger_results\MSFragger_MAuvray_111124_171124Expl1_E1_6_13prot_Offset573\interact.pep.xml	NLDIERPTYTNLNR		AIYDICRR.NLDIERPTYTNLNR.LIGQIVSS	R	L	14	3	1368.97	1733.87	1733.87	578.963	578.965	1717.87	573.632	15.9974	4.33262e-05	27.953	11.726	1	2	1	216	229	0		Mod1: Oxidation (PeakApex: 15.9974, Theoretical: 15.9949)	NLDiERPTYTNLNR	N(15.96)L(18.28)D(24.35)I(27.95)E(25.44)R(23.06)P(20.76)T(20.76)Y(18.60)T(16.57)N(14.67)L(14.67)N(12.99)R(11.41)	I4	1	N(0.00)L(3.28)D(5.39)I(6.88)E(6.88)R(6.88)P(6.88)T(6.88)Y(6.88)T(6.88)N(6.88)L(6.88)N(6.88)R(6.88)	N(0)L(1)D(2)I(3)E(3)R(3)P(3)T(3)Y(3)T(3)N(3)L(3)N(3)R(3)	27.9533	13	25.4399	12	20.4884	10	6.88039	3	6.88039	3	0	FALSE	sp|P02550|TBA1A_PIG	P02550	TBA1A_PIG	TUBA1A
M_Auvray_111124_171124_Expl1_E1_6_120K30.13087.13087.2	D:\MSFragger_results\MSFragger_MAuvray_111124_171124Expl1_E1_6_13prot_Offset573\interact.pep.xml	INVYYNEAAGNK		DSDIQIER.INVYYNEAAGNK.YVPRAIIV	R	Y	12	2	1369.32	1353.64	1353.64	677.828	677.829	1354.65	678.333	-1.0075	5.86476e-08	30.427	0	1	2	0	47	58	0		Mod1: Isotopic peak error (PeakApex: -1.0036, Theoretical: -1.0024); Mod1: Half of a disulfide bridge (Theoretical: -1.0078)																	0	FALSE	tr|A0A287AHL4|A0A287AHL4_PIG	A0A287AHL4	A0A287AHL4_PIG	TUBB2A
M_Auvray_111124_171124_Expl1_E1_6_120K30.13096.13096.3	D:\MSFragger_results\MSFragger_MAuvray_111124_171124Expl1_E1_6_13prot_Offset573\interact.pep.xml	ISVYYNEASSHKYVPR		DSDIQIER.ISVYYNEASSHKYVPR.AIIVDIEP	R	A	16	3	1369.94	1911.95	1911.93	638.323	638.318	1911.95	638.323	-0.0142	7.97995e-07	25.892	9.726	1	2	1	47	62	0		(PeakApex: 0.0002)																	0	TRUE	tr|A0A5G2R693|A0A5G2R693_PIG	A0A5G2R693	A0A5G2R693_PIG	TUBB3
M_Auvray_111124_171124_Expl1_E1_6_120K30.13103.13103.2	D:\MSFragger_results\MSFragger_MAuvray_111124_171124Expl1_E1_6_13prot_Offset573\interact.pep.xml	INVYYNEAAGNK		DSDIQIER.INVYYNEAAGNK.YVPRAIIV	R	Y	12	2	1370.73	1354.65	1354.65	678.333	678.331	1354.65	678.333	-0.0034	1.21479e-07	29.162	0	1	2	0	47	58	0																			0	FALSE	tr|A0A287AHL4|A0A287AHL4_PIG	A0A287AHL4	A0A287AHL4_PIG	TUBB2A
M_Auvray_111124_171124_Expl1_E1_6_120K30.13104.13104.2	D:\MSFragger_results\MSFragger_MAuvray_111124_171124Expl1_E1_6_13prot_Offset573\interact.pep.xml	EVDEQMLAIQSK		FRGRMSMK.EVDEQMLAIQSK.NSSYFVEW	K	N	12	2	1370.8	1405.68	1405.68	703.845	703.847	1389.68	695.848	15.998	3.87704e-09	35.146	0	1	2	0	325	336	0		Mod1: Oxidation (PeakApex: 15.9974, Theoretical: 15.9949)	EVDEQmLAIQSK	E(18.45)V(18.45)D(22.49)E(26.49)Q(30.69)M(35.15)L(30.66)A(26.39)I(24.48)Q(22.20)S(19.98)K(18.00)	M6	1	E(5.87)V(5.87)D(9.91)E(11.07)Q(12.56)M(14.30)L(12.77)A(11.45)I(10.12)Q(10.12)S(10.12)K(10.12)	E(3)V(3)D(4)E(5)Q(6)M(7)L(6)A(5)I(5)Q(5)S(5)K(5)	35.1464	17	30.685	15	20.4544	10	14.3047	7	15.9901	8	0	TRUE	tr|A0A5G2R693|A0A5G2R693_PIG	A0A5G2R693	A0A5G2R693_PIG	TUBB3
M_Auvray_111124_171124_Expl1_E1_6_120K30.13108.13108.2	D:\MSFragger_results\MSFragger_MAuvray_111124_171124Expl1_E1_6_13prot_Offset573\interact.pep.xml	LSSPATLNSR		DNDIMIIK.LSSPATLNSR.VATVSIPR	K	V	10	2	1371.08	1086.57	1086.57	544.291	544.292	1044.56	523.285	42.012	1.16212e-06	25.239	0	1	2	0	98	107	0		Mod1: Acetyl (PeakApex: 42.0124, Theoretical: 42.0106)	LSsPATLNSR	L(23.02)S(23.14)S(25.24)P(23.79)A(21.41)T(21.25)L(19.01)N(16.92)S(15.01)R(12.13)	S3	1	L(4.19)S(8.36)S(9.81)P(9.82)A(9.82)T(11.31)L(11.31)N(11.31)S(11.31)R(8.29)	L(2)S(3)S(4)P(4)A(4)T(5)L(5)N(5)S(5)R(4)	25.2398	12	23.7869	11	22.6635	10	11.3054	5	12.4802	6	0	TRUE	sp|P00761|TRYP_PIG	P00761	TRYP_PIG
M_Auvray_111124_171124_Expl1_E1_6_120K30.13109.13109.3	D:\MSFragger_results\MSFragger_MAuvray_111124_171124Expl1_E1_6_13prot_Offset573\interact.pep.xml	MSMKEVDEQMLNVQNK		VAAIFRGR.MSMKEVDEQMLNVQNK.NSSYFVEW	R	N	16	3	1371.15	1922.91	1922.9	641.976	641.973	1922.89	641.971	0.0087	0.000548909	14.542	0	0.9953	2	1	321	336	0																			0	FALSE	tr|A0A287AHL4|A0A287AHL4_PIG	A0A287AHL4	A0A287AHL4_PIG	TUBB2A
M_Auvray_111124_171124_Expl1_E1_6_120K30.13112.13112.3	D:\MSFragger_results\MSFragger_MAuvray_111124_171124Expl1_E1_6_13prot_Offset573\interact.pep.xml	IREEYPDR		MGTIIISK.IREEYPDR.LMNTFSVM	K	L	8	3	1371.36	1076.52	1076.53	359.849	359.849	1076.52	359.849	0.0018	0.000442079	14.918	12.094	0.9974	2	1	155	162	0																			0	FALSE	tr|A0A287AHL4|A0A287AHL4_PIG	A0A287AHL4	A0A287AHL4_PIG	TUBB2A
M_Auvray_111124_171124_Expl1_E1_6_120K30.13121.13121.2	D:\MSFragger_results\MSFragger_MAuvray_111124_171124Expl1_E1_6_13prot_Offset573\interact.pep.xml	INVYYNEATGGK		DSDIQIER.INVYYNEATGGK.YVPRAVIV	R	Y	12	2	1371.98	1343.63	1343.63	672.824	672.822	1327.64	664.828	15.9893	0.000361618	15.267	0	0.9974	2	0	162	173	0		Mod1: Oxidation (PeakApex: 15.9974, Theoretical: 15.9949)	INVYyNEATGGK	I(4.83)N(4.83)V(10.66)Y(13.48)Y(15.27)N(13.42)E(13.42)A(13.42)T(11.78)G(11.78)G(11.78)K(11.78)	Y5	1	I(0.00)N(0.00)V(3.31)Y(4.98)Y(6.39)N(6.39)E(6.39)A(6.39)T(6.39)G(6.39)G(6.39)K(6.39)	I(0)N(0)V(1)Y(2)Y(3)N(3)E(3)A(3)T(3)G(3)G(3)K(3)	15.2673	7	13.4831	6	10.2246	4	6.38639	3	6.38639	3	0	TRUE	tr|A0A287A217|A0A287A217_PIG	A0A287A217	A0A287A217_PIG	TUBB4B
M_Auvray_111124_171124_Expl1_E1_6_120K30.13147.13147.2	D:\MSFragger_results\MSFragger_MAuvray_111124_171124Expl1_E1_6_13prot_Offset573\interact.pep.xml	GHYTIGK		DAANNYAR.GHYTIGK.EIIDIVID	R	E	7	2	1374.09	774.402	774.399	388.209	388.207	774.402	388.209	-0.0033	9.74428e-05	17.545	0	1	2	0	106	112	0																			0	FALSE	sp|P02550|TBA1A_PIG	P02550	TBA1A_PIG	TUBA1A
M_Auvray_111124_171124_Expl1_E1_6_120K30.13152.13152.2	D:\MSFragger_results\MSFragger_MAuvray_111124_171124Expl1_E1_6_13prot_Offset573\interact.pep.xml	RNLDIERPTYTNLNR		EAIYDICR.RNLDIERPTYTNLNR.LIGQIVSS	R	L	15	2	1374.43	1873.98	1873.98	937.995	937.995	1873.98	937.995	0.0004	0.000935406	13.616	0	0.9271	2	1	215	229	0																			0	FALSE	sp|P02550|TBA1A_PIG	P02550	TBA1A_PIG	TUBA1A
M_Auvray_111124_171124_Expl1_E1_6_120K30.13158.13158.2	D:\MSFragger_results\MSFragger_MAuvray_111124_171124Expl1_E1_6_13prot_Offset573\interact.pep.xml	LSSPATLNSR		DNDIMIIK.LSSPATLNSR.VATVSIPR	K	V	10	2	1374.85	1086.54	1086.57	544.28	544.291	1044.56	523.285	42.0114	2.84938e-06	23.681	0	1	2	0	98	107	0		Mod1: Acetyl (PeakApex: 42.0124, Theoretical: 42.0106)	LSsPATLNSR	L(16.78)S(19.02)S(23.68)P(20.34)A(18.05)T(15.87)L(13.89)N(12.12)S(10.61)R(9.34)	S3	1	L(2.39)S(6.51)S(7.94)P(5.56)A(5.56)T(5.56)L(5.56)N(5.56)S(5.56)R(5.56)	L(1)S(2)S(3)P(2)A(2)T(2)L(2)N(2)S(2)R(2)	23.6817	11	20.3387	9	18.1793	8	7.94302	3	7.94302	3	0	TRUE	sp|P00761|TRYP_PIG	P00761	TRYP_PIG
M_Auvray_111124_171124_Expl1_E1_6_120K30.13161.13161.3	D:\MSFragger_results\MSFragger_MAuvray_111124_171124Expl1_E1_6_13prot_Offset573\interact.pep.xml	FPGQLNADLRK		SGVTTSIR.FPGQLNADLRK.LAVNMVPF	R	L	11	3	1375.13	1273.68	1273.68	425.567	425.567	1257.68	420.235	15.9964	0.000857531	13.767	0	0.9757	2	0	242	252	0		Mod1: Oxidation (PeakApex: 15.9974, Theoretical: 15.9949)	fpgQLNADLRK	F(13.77)P(13.77)G(13.77)Q(11.73)L(9.76)N(7.84)A(6.17)D(4.75)L(4.43)R(4.43)K(2.83)	F1;P2;G3	3	F(0.00)P(0.00)G(0.00)Q(0.00)L(0.00)N(0.00)A(0.00)D(0.00)L(2.83)R(2.83)K(2.83)	F(0)P(0)G(0)Q(0)L(0)N(0)A(0)D(0)L(1)R(1)K(1)	13.7679	7	11.7295	6	13.7679	7	2.8295	1	2.8295	1	0	FALSE	tr|A0A5G2R693|A0A5G2R693_PIG	A0A5G2R693	A0A5G2R693_PIG	TUBB3
M_Auvray_111124_171124_Expl1_E1_6_120K30.13171.13171.4	D:\MSFragger_results\MSFragger_MAuvray_111124_171124Expl1_E1_6_13prot_Offset573\interact.pep.xml	ISVYYNEASSHKYVPR		DSDIQIER.ISVYYNEASSHKYVPR.AIIVDIEP	R	A	16	4	1376.06	1911.92	1911.95	478.987	478.995	1911.95	478.994	0.0031	4.96593e-07	31.716	12.552	1	2	1	47	62	0																			0	TRUE	tr|A0A5G2R693|A0A5G2R693_PIG	A0A5G2R693	A0A5G2R693_PIG	TUBB3
M_Auvray_111124_171124_Expl1_E1_6_120K30.13195.13195.2	D:\MSFragger_results\MSFragger_MAuvray_111124_171124Expl1_E1_6_13prot_Offset573\interact.pep.xml	INVYYNEATGGK		DSDIQIER.INVYYNEATGGK.YVPRAVIV	R	Y	12	2	1378.03	1327.64	1327.64	664.827	664.826	1327.64	664.828	-0.0029	1.16547e-07	29.234	0	1	2	0	162	173	0																			0	TRUE	tr|A0A287A217|A0A287A217_PIG	A0A287A217	A0A287A217_PIG	TUBB4B
M_Auvray_111124_171124_Expl1_E1_6_120K30.13199.13199.3	D:\MSFragger_results\MSFragger_MAuvray_111124_171124Expl1_E1_6_13prot_Offset573\interact.pep.xml	DVNAAIATIKTKR		YRGDVVPK.DVNAAIATIKTKR.TIQFVDWC	K	T	13	3	1378.31	1399.82	1399.82	467.613	467.612	1399.81	467.612	0.0004	8.69461e-07	25.743	0	1	2	1	327	339	0																			0	FALSE	sp|P02550|TBA1A_PIG	P02550	TBA1A_PIG	TUBA1A
M_Auvray_111124_171124_Expl1_E1_6_120K30.13209.13209.3	D:\MSFragger_results\MSFragger_MAuvray_111124_171124Expl1_E1_6_13prot_Offset573\interact.pep.xml	LDHKFDLMYAKR		AIAEAWAR.LDHKFDLMYAKR.AFVHWYVG	R	A	12	3	1379	1551.78	1551.79	518.268	518.27	1535.79	512.938	15.9956	3.39234e-05	19.378	9.146	1	2	1	391	402	0		Mod1: Oxidation (PeakApex: 15.9974, Theoretical: 15.9949)	LDHKFDLmYAKR	L(5.85)D(5.85)H(9.44)K(10.86)F(13.83)D(15.52)L(17.41)M(19.38)Y(17.63)A(16.16)K(16.16)R(14.29)	M8	1	L(0.00)D(0.00)H(0.00)K(0.00)F(2.32)D(2.32)L(2.32)M(2.32)Y(2.32)A(2.32)K(2.32)R(2.32)	L(0)D(0)H(0)K(0)F(1)D(1)L(1)M(1)Y(1)A(1)K(1)R(1)	19.3783	10	17.6327	9	17.8312	9	2.3153	1	2.3153	1	0	FALSE	sp|P02550|TBA1A_PIG	P02550	TBA1A_PIG	TUBA1A
M_Auvray_111124_171124_Expl1_E1_6_120K30.13229.13229.4	D:\MSFragger_results\MSFragger_MAuvray_111124_171124Expl1_E1_6_13prot_Offset573\interact.pep.xml	LDHKFDLMYAK		AIAEAWAR.LDHKFDLMYAK.RAFVHWYV	R	R	11	4	1380.64	1395.69	1395.69	349.929	349.929	1379.69	345.93	15.996	1.79164e-06	24.487	0	1	2	1	391	401	0		Mod1: Oxidation (PeakApex: 15.9974, Theoretical: 15.9949)	LDHKFDLmYAK	L(7.28)D(7.28)H(12.41)K(13.69)F(15.01)D(18.51)L(22.41)M(24.49)Y(24.33)A(22.12)K(19.89)	M8	1	L(0.00)D(0.00)H(2.52)K(2.52)F(2.52)D(4.99)L(6.43)M(8.20)Y(9.90)A(9.90)K(9.90)	L(0)D(0)H(1)K(1)F(1)D(2)L(3)M(4)Y(5)A(5)K(5)	24.4879	12	24.3337	12	17.2681	8	9.90115	5	9.90115	5	0	FALSE	sp|P02550|TBA1A_PIG	P02550	TBA1A_PIG	TUBA1A
M_Auvray_111124_171124_Expl1_E1_6_120K30.13231.13231.2	D:\MSFragger_results\MSFragger_MAuvray_111124_171124Expl1_E1_6_13prot_Offset573\interact.pep.xml	LDHKFDLMYAK		AIAEAWAR.LDHKFDLMYAK.RAFVHWYV	R	R	11	2	1380.78	1395.69	1395.69	698.85	698.852	1379.69	690.853	15.9981	3.38454e-09	35.382	0	1	2	1	391	401	0		Mod1: Oxidation (PeakApex: 15.9974, Theoretical: 15.9949)	LDHKFDLmYAK	L(16.16)D(16.16)H(17.81)K(22.07)F(24.34)D(28.58)L(33.04)M(35.38)Y(30.90)A(26.65)K(22.63)	M8	1	L(6.08)D(6.08)H(6.08)K(10.20)F(11.75)D(13.15)L(14.76)M(16.51)Y(14.90)A(13.57)K(10.43)	L(3)D(3)H(3)K(4)F(5)D(6)L(7)M(8)Y(7)A(6)K(5)	35.3827	17	33.0357	16	22.2794	11	16.5107	8	16.5107	8	0	FALSE	sp|P02550|TBA1A_PIG	P02550	TBA1A_PIG	TUBA1A
M_Auvray_111124_171124_Expl1_E1_6_120K30.13253.13253.3	D:\MSFragger_results\MSFragger_MAuvray_111124_171124Expl1_E1_6_13prot_Offset573\interact.pep.xml	LDHKFDLMYAK		AIAEAWAR.LDHKFDLMYAK.RAFVHWYV	R	R	11	3	1382.3	1395.69	1395.68	466.236	466.235	1379.69	460.904	15.9931	9.0469e-10	37.674	10.054	1	2	1	391	401	0		Mod1: Oxidation (PeakApex: 15.9974, Theoretical: 15.9949)	LDHKFDLmYAK	L(14.58)D(16.35)H(20.27)K(24.19)F(26.25)D(30.63)L(35.21)M(37.67)Y(33.08)A(28.71)K(26.43)	M8	1	L(6.05)D(9.66)H(11.35)K(12.75)F(14.48)D(16.31)L(18.29)M(19.03)Y(17.63)A(14.38)K(14.38)	L(3)D(4)H(5)K(6)F(7)D(8)L(9)M(9)Y(8)A(7)K(7)	37.6743	18	35.207	17	20.587	10	19.0306	9	20.4246	10	0	FALSE	sp|P02550|TBA1A_PIG	P02550	TBA1A_PIG	TUBA1A
M_Auvray_111124_171124_Expl1_E1_6_120K30.13257.13257.3	D:\MSFragger_results\MSFragger_MAuvray_111124_171124Expl1_E1_6_13prot_Offset573\interact.pep.xml	LDHKFDLMYAK		AIAEAWAR.LDHKFDLMYAK.RAFVHWYV	R	R	11	3	1382.89	1395.68	1395.68	466.235	466.235	1379.69	460.904	15.9926	2.83792e-08	31.688	0	1	2	1	391	401	0		Mod1: Oxidation (PeakApex: 15.9974, Theoretical: 15.9949)	LDHKFDLmYAK	L(7.11)D(8.68)H(14.31)K(17.53)F(19.64)D(23.44)L(27.47)M(31.69)Y(29.28)A(26.96)K(24.69)	M8	1	L(0.00)D(3.75)H(5.33)K(6.79)F(8.55)D(10.38)L(12.35)M(14.48)Y(14.48)A(14.48)K(14.48)	L(0)D(1)H(2)K(3)F(4)D(5)L(6)M(7)Y(7)A(7)K(7)	31.6881	15	29.2768	14	17.3087	8	14.4849	7	14.4849	7	0	FALSE	sp|P02550|TBA1A_PIG	P02550	TBA1A_PIG	TUBA1A
M_Auvray_111124_171124_Expl1_E1_6_120K30.13258.13258.3	D:\MSFragger_results\MSFragger_MAuvray_111124_171124Expl1_E1_6_13prot_Offset573\interact.pep.xml	FDLMYAKR		AWARIDHK.FDLMYAKR.AFVHWYVG	K	A	8	3	1382.96	1058.52	1058.52	353.848	353.849	1042.53	348.516	15.9968	0.000170805	16.57	0	0.9999	2	0	395	402	0		Mod1: Oxidation (PeakApex: 15.9974, Theoretical: 15.9949)	FDLmYAKR	F(7.98)D(9.81)L(14.47)M(16.57)Y(14.38)A(12.41)K(10.66)R(10.46)	M4	1	F(0.00)D(3.43)L(4.74)M(6.25)Y(6.25)A(6.25)K(6.25)R(7.75)	F(0)D(1)L(2)M(3)Y(3)A(3)K(3)R(4)	16.5706	8	14.472	7	10.6847	5	7.75215	4	7.75215	4	0	FALSE	sp|P02550|TBA1A_PIG	P02550	TBA1A_PIG	TUBA1A
M_Auvray_111124_171124_Expl1_E1_6_120K30.13259.13259.2	D:\MSFragger_results\MSFragger_MAuvray_111124_171124Expl1_E1_6_13prot_Offset573\interact.pep.xml	INVYYNEATGNK		DSDIQIER.INVYYNEATGNK.YVPRAIIV	R	Y	12	2	1383.03	1384.66	1384.66	693.339	693.338	1384.66	693.338	-0.0002	2.17646e-08	32.149	0	1	2	0	47	58	0																			0	TRUE	tr|A0A287AEI4|A0A287AEI4_PIG	A0A287AEI4	A0A287AEI4_PIG	TUBB2B
M_Auvray_111124_171124_Expl1_E1_6_120K30.13260.13260.4	D:\MSFragger_results\MSFragger_MAuvray_111124_171124Expl1_E1_6_13prot_Offset573\interact.pep.xml	DVNAAIATIKTKR		YRGDVVPK.DVNAAIATIKTKR.TIQFVDWC	K	T	13	4	1383.1	1399.81	1399.82	350.961	350.961	1399.81	350.961	0.0018	1.51182e-06	24.782	0	1	2	1	327	339	0																			0	FALSE	sp|P02550|TBA1A_PIG	P02550	TBA1A_PIG	TUBA1A
M_Auvray_111124_171124_Expl1_E1_6_120K30.13264.13264.2	D:\MSFragger_results\MSFragger_MAuvray_111124_171124Expl1_E1_6_13prot_Offset573\interact.pep.xml	DVNAAIATIKTKR		YRGDVVPK.DVNAAIATIKTKR.TIQFVDWC	K	T	13	2	1383.37	1399.81	1399.82	700.915	700.916	1399.81	700.915	0.0028	2.0893e-10	40.22	0	1	2	1	327	339	0																			0	FALSE	sp|P02550|TBA1A_PIG	P02550	TBA1A_PIG	TUBA1A
M_Auvray_111124_171124_Expl1_E1_6_120K30.13284.13284.3	D:\MSFragger_results\MSFragger_MAuvray_111124_171124Expl1_E1_6_13prot_Offset573\interact.pep.xml	FDLMYAKR		AWARIDHK.FDLMYAKR.AFVHWYVG	K	A	8	3	1384.76	1058.52	1058.52	353.848	353.849	1042.53	348.516	15.9969	0.00193531	12.353	0	0.906	2	0	395	402	0		Mod1: Oxidation (PeakApex: 15.9974, Theoretical: 15.9949)	FDLmYAKR	F(7.93)D(7.93)L(10.59)M(12.35)Y(10.44)A(8.80)K(7.48)R(6.78)	M4	1	F(0.00)D(0.00)L(0.00)M(2.99)Y(2.99)A(2.99)K(2.99)R(4.12)	F(0)D(0)L(0)M(1)Y(1)A(1)K(1)R(2)	12.3534	6	10.5854	5	10.5854	5	4.12465	2	4.12465	2	0	FALSE	sp|P02550|TBA1A_PIG	P02550	TBA1A_PIG	TUBA1A
M_Auvray_111124_171124_Expl1_E1_6_120K30.13285.13285.2	D:\MSFragger_results\MSFragger_MAuvray_111124_171124Expl1_E1_6_13prot_Offset573\interact.pep.xml	LSSPATLNSR		DNDIMIIK.LSSPATLNSR.VATVSIPR	K	V	10	2	1384.9	1086.57	1086.57	544.29	544.291	1044.56	523.285	42.0117	0.000500322	14.703	0	0.9026	2	0	98	107	0		Mod1: Acetyl (PeakApex: 42.0124, Theoretical: 42.0106)	LSsPATLNSR	L(13.14)S(13.14)S(14.70)P(12.85)A(9.99)T(8.58)L(7.49)N(7.49)S(7.49)R(3.62)	S3	1	L(3.29)S(3.29)S(3.29)P(3.29)A(0.00)T(0.00)L(0.00)N(0.00)S(0.00)R(0.00)	L(1)S(1)S(1)P(1)A(0)T(0)L(0)N(0)S(0)R(0)	14.7035	7	13.1374	6	13.4695	6	3.28657	1	3.28657	1	0	TRUE	sp|P00761|TRYP_PIG	P00761	TRYP_PIG
M_Auvray_111124_171124_Expl1_E1_6_120K30.13288.13288.2	D:\MSFragger_results\MSFragger_MAuvray_111124_171124Expl1_E1_6_13prot_Offset573\interact.pep.xml	EVDEQMLNVQNK		FRGRMSMK.EVDEQMLNVQNK.NSSYFVEW	K	N	12	2	1385.35	1461.68	1461.68	731.846	731.848	1445.68	723.848	15.9991	3.91968e-09	35.127	9.62	1	2	0	325	336	0		Mod1: Oxidation (PeakApex: 15.9974, Theoretical: 15.9949)	EVDEQmLNVQNK	E(18.36)V(18.36)D(22.39)E(26.40)Q(30.63)M(35.13)L(30.60)N(26.35)V(24.13)Q(20.24)N(18.18)K(16.37)	M6	1	E(5.85)V(5.85)D(9.88)E(11.05)Q(12.54)M(14.31)L(12.67)N(11.38)V(11.38)Q(8.46)N(8.46)K(8.46)	E(3)V(3)D(4)E(5)Q(6)M(7)L(6)N(5)V(5)Q(4)N(4)K(4)	35.1275	17	30.628	15	20.4243	10	14.3098	7	14.3098	7	0	FALSE	tr|A0A287AHL4|A0A287AHL4_PIG	A0A287AHL4	A0A287AHL4_PIG	TUBB2A
M_Auvray_111124_171124_Expl1_E1_6_120K30.13302.13302.3	D:\MSFragger_results\MSFragger_MAuvray_111124_171124Expl1_E1_6_13prot_Offset573\interact.pep.xml	EIVHIQAGQCGNQIGAK		MR.EIVHIQAGQCGNQIGAK.FWEVISDE	R	F	17	3	1386.32	1806.9	1806.9	603.307	603.309	1764.89	589.305	42.0105	6.95825e-06	22.13	0	1	2	0	3	19	0		Mod1: Acetyl (PeakApex: 42.0124, Theoretical: 42.0106)	EIVHIQagqCGNQIGAK	E(16.08)I(16.08)V(19.01)H(19.01)I(20.59)Q(20.59)A(22.13)G(22.13)Q(22.13)C(19.95)G(17.82)N(15.89)Q(14.09)I(12.44)G(10.69)A(9.40)K(6.05)	A7;G8;Q9	3	E(0.00)I(0.00)V(0.00)H(0.00)I(0.00)Q(0.00)A(0.00)G(0.00)Q(0.00)C(0.00)G(0.00)N(0.00)Q(0.00)I(0.00)G(0.00)A(0.00)K(0.00)	E(0)I(0)V(0)H(0)I(0)Q(0)A(0)G(0)Q(0)C(0)G(0)N(0)Q(0)I(0)G(0)A(0)K(0)	22.1305	11	20.5908	10	22.1305	11	0	0	0	0	0	FALSE	tr|A0A5G2R693|A0A5G2R693_PIG	A0A5G2R693	A0A5G2R693_PIG	TUBB3
M_Auvray_111124_171124_Expl1_E1_6_120K30.13333.13333.3	D:\MSFragger_results\MSFragger_MAuvray_111124_171124Expl1_E1_6_13prot_Offset573\interact.pep.xml	INVYYNEATGGK		DSDIQIER.INVYYNEATGGK.YVPRAVIV	R	Y	12	3	1388.77	1327.63	1327.63	443.55	443.551	1327.64	443.554	-0.0097	1.69434e-05	20.584	0	1	2	0	162	173	0																			0	TRUE	tr|A0A287A217|A0A287A217_PIG	A0A287A217	A0A287A217_PIG	TUBB4B
M_Auvray_111124_171124_Expl1_E1_6_120K30.13336.13336.2	D:\MSFragger_results\MSFragger_MAuvray_111124_171124Expl1_E1_6_13prot_Offset573\interact.pep.xml	ISVYYNEATGGK		DSDIQIDR.ISVYYNEATGGK.YVPRAIIV	R	Y	12	2	1388.98	1300.61	1300.63	651.312	651.322	1300.63	651.322	-0.0009	4.92323e-08	30.731	0	1	2	0	47	58	0																			0	TRUE	sp|Q767L7|TBB5_PIG	Q767L7	TBB5_PIG	TUBB
M_Auvray_111124_171124_Expl1_E1_6_120K30.13352.13352.2	D:\MSFragger_results\MSFragger_MAuvray_111124_171124Expl1_E1_6_13prot_Offset573\interact.pep.xml	ISVYYNEATGGK		DSDIQIDR.ISVYYNEATGGK.YVPRAIIV	R	Y	12	2	1390.39	1300.63	1300.63	651.323	651.322	1300.63	651.322	-0.0008	5.28445e-08	30.608	0	1	2	0	47	58	0																			0	TRUE	sp|Q767L7|TBB5_PIG	Q767L7	TBB5_PIG	TUBB
M_Auvray_111124_171124_Expl1_E1_6_120K30.13353.13353.4	D:\MSFragger_results\MSFragger_MAuvray_111124_171124Expl1_E1_6_13prot_Offset573\interact.pep.xml	LDHKFDLMYAKR		AIAEAWAR.LDHKFDLMYAKR.AFVHWYVG	R	A	12	4	1390.46	1551.79	1551.79	388.955	388.954	1535.79	384.955	15.997	1.41173e-06	24.901	0	1	2	1	391	402	0		Mod1: Oxidation (PeakApex: 15.9974, Theoretical: 15.9949)	LDHKFDLmYAKR	L(8.77)D(10.56)H(16.23)K(18.32)F(18.32)D(19.50)L(23.16)M(24.90)Y(22.61)A(20.48)K(20.48)R(18.40)	M8	1	L(0.00)D(3.98)H(5.46)K(6.98)F(6.98)D(6.98)L(8.53)M(10.30)Y(10.30)A(10.30)K(10.30)R(10.30)	L(0)D(1)H(2)K(3)F(3)D(3)L(4)M(5)Y(5)A(5)K(5)R(5)	24.9012	12	23.1591	11	16.87	8	10.2965	5	10.2965	5	0	FALSE	sp|P02550|TBA1A_PIG	P02550	TBA1A_PIG	TUBA1A
M_Auvray_111124_171124_Expl1_E1_6_120K30.13357.13357.2	D:\MSFragger_results\MSFragger_MAuvray_111124_171124Expl1_E1_6_13prot_Offset573\interact.pep.xml	EDMAALEK		EGEFSEAR.EDMAALEK.DYEEVGVD	R	D	8	2	1390.84	905.416	905.418	453.715	453.716	905.416	453.716	0.0011	0.000357067	15.289	0	0.9988	2	0	423	430	0																			0	FALSE	sp|P02550|TBA1A_PIG	P02550	TBA1A_PIG	TUBA1A
M_Auvray_111124_171124_Expl1_E1_6_120K30.13368.13368.4	D:\MSFragger_results\MSFragger_MAuvray_111124_171124Expl1_E1_6_13prot_Offset573\interact.pep.xml	DVNAAIATIKTKR		YRGDVVPK.DVNAAIATIKTKR.TIQFVDWC	K	T	13	4	1391.6	1399.81	1399.82	350.96	350.961	1399.81	350.961	0.0013	1.25965e-06	25.099	0	1	2	1	327	339	0																			0	FALSE	sp|P02550|TBA1A_PIG	P02550	TBA1A_PIG	TUBA1A
M_Auvray_111124_171124_Expl1_E1_6_120K30.13371.13371.2	D:\MSFragger_results\MSFragger_MAuvray_111124_171124Expl1_E1_6_13prot_Offset573\interact.pep.xml	EVDEQMLAIQSK		FRGRMSMK.EVDEQMLAIQSK.NSSYFVEW	K	N	12	2	1391.81	1405.67	1405.68	703.844	703.847	1389.68	695.848	15.9981	2.13059e-07	28.186	0	1	2	0	325	336	0		Mod1: Oxidation (PeakApex: 15.9974, Theoretical: 15.9949)	EVDEQmLAIQSK	E(12.32)V(12.32)D(15.98)E(17.23)Q(20.54)M(24.25)L(23.98)A(23.75)I(23.81)Q(24.07)S(22.05)K(20.30)	M6	1	E(0.00)V(0.00)D(0.00)E(0.00)Q(2.85)M(4.44)L(4.44)A(4.44)I(4.44)Q(4.44)S(4.44)K(4.44)	E(0)V(0)D(0)E(0)Q(1)M(2)L(2)A(2)I(2)Q(2)S(2)K(2)	24.2457	12	24.0673	12	28.186	14	4.43855	2	4.43855	2	0	TRUE	tr|A0A5G2R693|A0A5G2R693_PIG	A0A5G2R693	A0A5G2R693_PIG	TUBB3
M_Auvray_111124_171124_Expl1_E1_6_120K30.13375.13375.2	D:\MSFragger_results\MSFragger_MAuvray_111124_171124Expl1_E1_6_13prot_Offset573\interact.pep.xml	TAVCDIPPR		EWIPNNVK.TAVCDIPPR.GIKMSATF	K	G	9	2	1392.09	1012.49	1012.5	507.254	507.26	970.491	486.253	42.0137	0.00106967	13.383	0	0.6901	2	0	351	359	0		Mod1: Acetyl (PeakApex: 42.0124, Theoretical: 42.0106)	TAvcdIPPR	T(11.72)A(13.07)V(13.38)C(13.38)D(13.38)I(11.87)P(10.44)P(8.86)R(4.89)	V3;C4;D5	3	T(3.23)A(3.23)V(0.00)C(0.00)D(0.00)I(0.00)P(0.00)P(0.00)R(0.00)	T(1)A(1)V(0)C(0)D(0)I(0)P(0)P(0)R(0)	13.3838	6	13.0696	6	13.3838	6	3.22966	1	3.22966	1	0	FALSE	tr|A0A287AHL4|A0A287AHL4_PIG	A0A287AHL4	A0A287AHL4_PIG	TUBB2A
M_Auvray_111124_171124_Expl1_E1_6_120K30.13381.13381.4	D:\MSFragger_results\MSFragger_MAuvray_111124_171124Expl1_E1_6_13prot_Offset573\interact.pep.xml	RNLDIERPTYTNLNR		EAIYDICR.RNLDIERPTYTNLNR.LIGQIVSS	R	L	15	4	1392.81	1873.97	1873.97	469.501	469.501	1873.98	469.501	-0.0019	1.39637e-07	28.92	0	1	2	1	215	229	0																			0	FALSE	sp|P02550|TBA1A_PIG	P02550	TBA1A_PIG	TUBA1A
M_Auvray_111124_171124_Expl1_E1_6_120K30.13382.13382.3	D:\MSFragger_results\MSFragger_MAuvray_111124_171124Expl1_E1_6_13prot_Offset573\interact.pep.xml	RNLDIERPTYTNLNR		EAIYDICR.RNLDIERPTYTNLNR.LIGQIVSS	R	L	15	3	1392.88	1873.97	1873.98	625.665	625.666	1873.98	625.666	-0.0003	2.44062e-09	35.95	0	1	2	1	215	229	0																			0	FALSE	sp|P02550|TBA1A_PIG	P02550	TBA1A_PIG	TUBA1A
M_Auvray_111124_171124_Expl1_E1_6_120K30.13389.13389.4	D:\MSFragger_results\MSFragger_MAuvray_111124_171124Expl1_E1_6_13prot_Offset573\interact.pep.xml	ISVYYNEASSHKYVPR		DSDIQIER.ISVYYNEASSHKYVPR.AIIVDIEP	R	A	16	4	1393.37	1911.95	1911.95	478.994	478.995	1911.95	478.994	0.0034	4.3727e-07	34.937	13.212	1	2	1	47	62	0																			0	TRUE	tr|A0A5G2R693|A0A5G2R693_PIG	A0A5G2R693	A0A5G2R693_PIG	TUBB3
M_Auvray_111124_171124_Expl1_E1_6_120K30.13395.13395.3	D:\MSFragger_results\MSFragger_MAuvray_111124_171124Expl1_E1_6_13prot_Offset573\interact.pep.xml	MREIVHIQAGQCGNQIGAK		.MREIVHIQAGQCGNQIGAK.FWEVISDE	-	F	19	3	1393.78	2068.04	2068.03	690.353	690.352	2052.04	685.019	15.9982	1.7e-13	52.568	0	1	2	1	1	19	0		Mod1: Oxidation (PeakApex: 15.9974, Theoretical: 15.9949)	mreiVHIQAGQCGNQIGAK	M(52.57)R(52.57)E(52.57)I(52.57)V(50.04)H(47.50)I(42.43)Q(37.59)A(32.79)G(28.26)Q(24.11)C(20.12)G(16.55)N(13.52)Q(12.20)I(6.83)G(5.22)A(4.01)K(0.00)	M1;R2;E3;I4	4	M(26.33)R(26.33)E(26.33)I(26.33)V(23.79)H(21.26)I(18.72)Q(16.37)A(14.04)G(11.91)Q(9.92)C(8.06)G(6.43)N(5.09)Q(3.77)I(0.00)G(0.00)A(0.00)K(0.00)	M(12)R(12)E(12)I(12)V(11)H(10)I(9)Q(8)A(7)G(6)Q(5)C(4)G(3)N(2)Q(1)I(0)G(0)A(0)K(0)	52.5689	24	50.037	23	26.2429	12	26.326	12	26.326	12	0	FALSE	tr|A0A5G2R693|A0A5G2R693_PIG	A0A5G2R693	A0A5G2R693_PIG	TUBB3
M_Auvray_111124_171124_Expl1_E1_6_120K30.13413.13413.2	D:\MSFragger_results\MSFragger_MAuvray_111124_171124Expl1_E1_6_13prot_Offset573\interact.pep.xml	EVDEQMLAIQSK		FRGRMSMK.EVDEQMLAIQSK.NSSYFVEW	K	N	12	2	1395.34	1405.68	1405.68	703.845	703.847	1389.68	695.848	15.9986	4.02253e-08	31.082	0	1	2	0	325	336	0		Mod1: Oxidation (PeakApex: 15.9974, Theoretical: 15.9949)	EVDEQmLAIQSK	E(16.81)V(16.81)D(20.79)E(24.61)Q(26.89)M(31.08)L(26.88)A(24.53)I(20.74)Q(18.57)S(16.49)K(14.70)	M6	1	E(4.28)V(4.28)D(8.33)E(9.48)Q(10.94)M(12.68)L(11.11)A(11.11)I(8.39)Q(8.39)S(8.39)K(8.39)	E(2)V(2)D(3)E(4)Q(5)M(6)L(5)A(5)I(4)Q(4)S(4)K(4)	31.0824	15	26.8894	13	18.8354	9	12.6771	6	12.6771	6	0	TRUE	tr|A0A5G2R693|A0A5G2R693_PIG	A0A5G2R693	A0A5G2R693_PIG	TUBB3
M_Auvray_111124_171124_Expl1_E1_6_120K30.13414.13414.2	D:\MSFragger_results\MSFragger_MAuvray_111124_171124Expl1_E1_6_13prot_Offset573\interact.pep.xml	INVYYNEAAGNK		DSDIQIER.INVYYNEAAGNK.YVPRAIIV	R	Y	12	2	1395.41	1354.65	1354.65	678.333	678.331	1354.65	678.333	-0.0034	6.24453e-08	30.318	0	1	2	0	47	58	0																			0	FALSE	tr|A0A287AHL4|A0A287AHL4_PIG	A0A287AHL4	A0A287AHL4_PIG	TUBB2A
M_Auvray_111124_171124_Expl1_E1_6_120K30.13432.13432.3	D:\MSFragger_results\MSFragger_MAuvray_111124_171124Expl1_E1_6_13prot_Offset573\interact.pep.xml	VREEYPDR		MGTIIISK.VREEYPDR.LMNTFSVV	K	L	8	3	1396.65	1062.51	1062.5	355.178	355.176	1062.51	355.177	-0.0043	0.00938102	9.611	0	0.8051	2	1	155	162	0																			0	TRUE	tr|A0A5G2R693|A0A5G2R693_PIG	A0A5G2R693	A0A5G2R693_PIG	TUBB3
M_Auvray_111124_171124_Expl1_E1_6_120K30.13434.13434.2	D:\MSFragger_results\MSFragger_MAuvray_111124_171124Expl1_E1_6_13prot_Offset573\interact.pep.xml	INVYYNEAAGNK		DSDIQIER.INVYYNEAAGNK.YVPRAIIV	R	Y	12	2	1396.79	1354.65	1354.65	678.333	678.331	1354.65	678.333	-0.0034	3.10099e-07	27.534	0	1	2	0	47	58	0																			0	FALSE	tr|A0A287AHL4|A0A287AHL4_PIG	A0A287AHL4	A0A287AHL4_PIG	TUBB2A
M_Auvray_111124_171124_Expl1_E1_6_120K30.13438.13438.3	D:\MSFragger_results\MSFragger_MAuvray_111124_171124Expl1_E1_6_13prot_Offset573\interact.pep.xml	NLDIERPTYTNLNR		AIYDICRR.NLDIERPTYTNLNR.LIGQIVSS	R	L	14	3	1397.07	1733.87	1733.87	578.962	578.964	1717.87	573.632	15.9968	2.75423e-05	27.74	14.295	1	2	1	216	229	0		Mod1: Oxidation (PeakApex: 15.9974, Theoretical: 15.9949)	NlDIERPTYTNLNR	N(23.96)L(27.74)D(25.27)I(25.22)E(22.76)R(20.45)P(21.77)T(21.77)Y(21.77)T(19.54)N(17.46)L(15.55)N(13.81)R(11.99)	L2	1	N(2.98)L(5.90)D(2.92)I(4.71)E(4.71)R(4.71)P(6.09)T(6.09)Y(6.09)T(6.09)N(6.09)L(6.09)N(6.09)R(6.09)	N(1)L(2)D(1)I(2)E(2)R(2)P(3)T(3)Y(3)T(3)N(3)L(3)N(3)R(3)	27.7401	13	25.2659	12	26.8696	13	6.0947	3	9.07578	4	0	FALSE	sp|P02550|TBA1A_PIG	P02550	TBA1A_PIG	TUBA1A
M_Auvray_111124_171124_Expl1_E1_6_120K30.13451.13451.2	D:\MSFragger_results\MSFragger_MAuvray_111124_171124Expl1_E1_6_13prot_Offset573\interact.pep.xml	MSMKEVDEQMLNVQNK		VAAIFRGR.MSMKEVDEQMLNVQNK.NSSYFVEW	R	N	16	2	1398.36	1938.89	1938.89	970.45	970.451	1922.89	962.452	15.9968	1.01333e-06	25.477	0	1	2	1	321	336	0		Mod1: Oxidation (PeakApex: 15.9974, Theoretical: 15.9949)	MSMKEVDEQmLNVQNK	M(10.46)S(10.46)M(14.49)K(14.49)E(14.49)V(18.03)D(21.66)E(23.29)Q(23.29)M(25.48)L(23.29)N(21.21)V(21.21)Q(19.23)N(17.33)K(15.70)	M10	1	M(0.00)S(0.00)M(0.00)K(0.00)E(0.00)V(4.07)D(5.58)E(5.58)Q(5.58)M(6.98)L(6.98)N(6.98)V(6.98)Q(6.98)N(6.98)K(6.98)	M(0)S(0)M(0)K(0)E(0)V(1)D(2)E(2)Q(2)M(3)L(3)N(3)V(3)Q(3)N(3)K(3)	25.4772	12	23.2949	11	19.1809	9	6.97808	3	6.97808	3	0	FALSE	tr|A0A287AHL4|A0A287AHL4_PIG	A0A287AHL4	A0A287AHL4_PIG	TUBB2A
M_Auvray_111124_171124_Expl1_E1_6_120K30.13462.13462.2	D:\MSFragger_results\MSFragger_MAuvray_111124_171124Expl1_E1_6_13prot_Offset573\interact.pep.xml	LSVDYGK		FTSIIMER.LSVDYGK.KSKIEFSI	R	K	7	2	1399.12	780.403	780.403	391.209	391.209	780.402	391.208	0.0012	0.000473969	14.797	0	0.9978	2	0	157	163	0																			0	FALSE	sp|P02550|TBA1A_PIG	P02550	TBA1A_PIG	TUBA1A
M_Auvray_111124_171124_Expl1_E1_6_120K30.13469.13469.2	D:\MSFragger_results\MSFragger_MAuvray_111124_171124Expl1_E1_6_13prot_Offset573\interact.pep.xml	LSSPATLNSR		DNDIMIIK.LSSPATLNSR.VATVSIPR	K	V	10	2	1399.68	1087.57	1087.57	544.793	544.793	1044.56	523.285	43.0153	5.62341e-05	18.5	0	1	2	0	98	107	0		Mod1: Carbamyl (PeakApex: 43.0088)	LSsPATLNSR	L(18.06)S(18.06)S(18.45)P(16.23)A(14.23)T(12.33)L(10.67)N(10.67)S(12.25)R(10.46)	S3	1	L(3.47)S(7.28)S(5.15)P(5.15)A(5.15)T(5.15)L(5.15)N(5.15)S(6.56)R(6.56)	L(1)S(2)S(2)P(2)A(2)T(2)L(2)N(2)S(3)R(3)	18.449	8	18.0636	8	18.5008	8	7.27646	2	10.0272	4	0	TRUE	sp|P00761|TRYP_PIG	P00761	TRYP_PIG
M_Auvray_111124_171124_Expl1_E1_6_120K30.13474.13474.2	D:\MSFragger_results\MSFragger_MAuvray_111124_171124Expl1_E1_6_13prot_Offset573\interact.pep.xml	INVYYNEATGGK		DSDIQIER.INVYYNEATGGK.YVPRAVIV	R	Y	12	2	1400.26	1327.64	1327.64	664.827	664.826	1327.64	664.828	-0.0026	5.82774e-08	30.438	0	1	2	0	162	173	0																			0	TRUE	tr|A0A287A217|A0A287A217_PIG	A0A287A217	A0A287A217_PIG	TUBB4B
M_Auvray_111124_171124_Expl1_E1_6_120K30.13491.13491.2	D:\MSFragger_results\MSFragger_MAuvray_111124_171124Expl1_E1_6_13prot_Offset573\interact.pep.xml	ISVYYNEATGGK		DSDIQIDR.ISVYYNEATGGK.YVPRAIIV	R	Y	12	2	1401.44	1300.63	1300.63	651.322	651.322	1300.63	651.322	-0.0008	6.79203e-07	26.172	0	1	2	0	47	58	0																			0	TRUE	sp|Q767L7|TBB5_PIG	Q767L7	TBB5_PIG	TUBB
M_Auvray_111124_171124_Expl1_E1_6_120K30.13495.13495.3	D:\MSFragger_results\MSFragger_MAuvray_111124_171124Expl1_E1_6_13prot_Offset573\interact.pep.xml	EVDEQMLNVQNK		FRGRMSMK.EVDEQMLNVQNK.NSSYFVEW	K	N	12	3	1401.71	1461.68	1461.68	488.233	488.233	1445.68	482.901	15.9968	0.0021503	12.17	0	0.8917	2	0	325	336	0		Mod1: Oxidation (PeakApex: 15.9974, Theoretical: 15.9949)	EVdeqmlNVQNK	E(8.52)V(8.52)D(12.17)E(12.17)Q(12.17)M(12.17)L(12.17)N(10.47)V(10.47)Q(9.09)N(7.81)K(3.65)	D3;E4;Q5;M6;L7	5	E(0.00)V(0.00)D(0.00)E(0.00)Q(0.00)M(0.00)L(0.00)N(0.00)V(0.00)Q(0.00)N(0.00)K(0.00)	E(0)V(0)D(0)E(0)Q(0)M(0)L(0)N(0)V(0)Q(0)N(0)K(0)	12.1706	5	10.4728	4	12.1706	5	0	0	0	0	0	FALSE	tr|A0A287AHL4|A0A287AHL4_PIG	A0A287AHL4	A0A287AHL4_PIG	TUBB2A
M_Auvray_111124_171124_Expl1_E1_6_120K30.13497.13497.3	D:\MSFragger_results\MSFragger_MAuvray_111124_171124Expl1_E1_6_13prot_Offset573\interact.pep.xml	FPGQLNADLRK		SGVTTSIR.FPGQLNADLRK.LAVNMVPF	R	L	11	3	1401.85	1273.68	1273.68	425.566	425.567	1257.68	420.235	15.9965	0.00014012	16.914	0	1	2	0	242	252	0		Mod1: Oxidation (PeakApex: 15.9974, Theoretical: 15.9949)	fPGQLNADLRK	F(16.91)P(14.88)G(14.88)Q(14.88)L(13.41)N(8.23)A(6.59)D(5.15)L(3.61)R(3.61)K(0.00)	F1	1	F(4.82)P(4.82)G(4.82)Q(4.82)L(3.34)N(0.00)A(0.00)D(0.00)L(0.00)R(0.00)K(0.00)	F(2)P(2)G(2)Q(2)L(1)N(0)A(0)D(0)L(0)R(0)K(0)	16.9141	8	14.8838	7	12.097	6	4.8171	2	4.8171	2	0	FALSE	tr|A0A5G2R693|A0A5G2R693_PIG	A0A5G2R693	A0A5G2R693_PIG	TUBB3
M_Auvray_111124_171124_Expl1_E1_6_120K30.13506.13506.3	D:\MSFragger_results\MSFragger_MAuvray_111124_171124Expl1_E1_6_13prot_Offset573\interact.pep.xml	DVNAAIATIKTKR		YRGDVVPK.DVNAAIATIKTKR.TIQFVDWC	K	T	13	3	1402.78	1399.81	1399.82	467.612	467.612	1399.81	467.612	0.0003	8.53101e-05	17.776	0	1	2	1	327	339	0																			0	FALSE	sp|P02550|TBA1A_PIG	P02550	TBA1A_PIG	TUBA1A
M_Auvray_111124_171124_Expl1_E1_6_120K30.13507.13507.2	D:\MSFragger_results\MSFragger_MAuvray_111124_171124Expl1_E1_6_13prot_Offset573\interact.pep.xml	INVYYNEAAGNK		DSDIQIER.INVYYNEAAGNK.YVPRAIIV	R	Y	12	2	1402.85	1354.63	1354.65	678.324	678.331	1354.65	678.333	-0.0034	1.39878e-07	28.917	0	1	2	0	47	58	0																			0	FALSE	tr|A0A287AHL4|A0A287AHL4_PIG	A0A287AHL4	A0A287AHL4_PIG	TUBB2A
M_Auvray_111124_171124_Expl1_E1_6_120K30.13520.13520.3	D:\MSFragger_results\MSFragger_MAuvray_111124_171124Expl1_E1_6_13prot_Offset573\interact.pep.xml	EIVHIQAGQCGNQIGAK		MR.EIVHIQAGQCGNQIGAK.FWEVISDE	R	F	17	3	1403.75	1806.9	1806.91	603.308	603.309	1764.89	589.305	42.0127	0.000509918	14.67	0	0.8713	2	0	3	19	0		Mod1: Acetyl (PeakApex: 42.0124, Theoretical: 42.0106)	EIVHIQAGQcGNQIGAK	E(7.52)I(7.52)V(7.52)H(7.52)I(10.03)Q(10.03)A(10.03)G(11.50)Q(13.02)C(14.67)G(12.94)N(12.94)Q(12.94)I(11.38)G(11.38)A(10.28)K(7.15)	C10	1	E(0.00)I(0.00)V(0.00)H(0.00)I(0.00)Q(0.00)A(0.00)G(0.00)Q(0.00)C(0.00)G(0.00)N(0.00)Q(0.00)I(0.00)G(0.00)A(0.00)K(0.00)	E(0)I(0)V(0)H(0)I(0)Q(0)A(0)G(0)Q(0)C(0)G(0)N(0)Q(0)I(0)G(0)A(0)K(0)	14.6701	8	13.0182	7	14.6701	8	0	0	0	0	0	FALSE	tr|A0A5G2R693|A0A5G2R693_PIG	A0A5G2R693	A0A5G2R693_PIG	TUBB3
[truncated: 5,525 more rows]
[truncated: 3 more columns]
