# Supplementary material for: Biocompatible sulfonium-based covalent probes for endogenous tubulin fluorescence nanoscopy in live and fixed cells
Source: Nat Commun. 2025 Dec 11;16:11107. doi: 10.1038/s41467-025-67319-x (PMC12701065; doi:10.1038/s41467-025-67319-x)
Supplement: Supplementary file 8 — Source data [file 41467_2025_67319_MOESM8_ESM.xlsx]

## Sheet: Figure 1c
Absorbance															Fluorescence															Fluorescence increase realative to PBS						Fluorescence increase realative to PBS + 0.1% SDS
Wavelength (nm)	PBS			PBS+0.1% SDS			Tubulin			BSA					Wavelength (nm)	PBS			PBS+0.1% SDS			Tubulin			BSA					Probe		Ftub/FPBS				Probe	Ftub/FSDS (%)
400	0.0071	0.0021	0.0046	0.0125	0.0261	0.0097	0.0309	0.0227	0.0162	0.0038	0.002	0.0014			611	15	7	5	88	70	59	50	36	24	19	17	6			1	4.9	6.65	9.3			1	38	39	43
401	0.0069	0.0019	0.004	0.0129	0.0259	0.0098	0.0298	0.0225	0.0157	0.0031	0.0021	0.0018			613	17	5	6	108	94	74	64	41	28	21	22	10			2	14.6	14.25	12.2			2	46	61	40
402	0.007	0.0019	0.0054	0.011	0.026	0.0096	0.03	0.0219	0.0153	0.0044	0.0018	0.0008			615	20	10	8	148	116	97	78	56	40	35	28	11			3	7.8	11.94	6.7			3	34	38	28
403	0.0068	0.002	0.0052	0.0111	0.0254	0.0085	0.0315	0.0228	0.0153	0.0041	0.0017	0.0014			617	25	11	8	187	172	123	107	73	52	37	38	15			4	6.1	4.73	1.5			4	15	22	6
404	0.0075	0.0005	0.0045	0.0109	0.0244	0.0088	0.0289	0.0219	0.0152	0.0041	0.0018	0.0021			619	29	12	12	246	210	161	138	95	63	48	45	22			5	1.5	1.61	0.69			5	21	36	20
405	0.0065	0.0021	0.0042	0.0113	0.0251	0.0086	0.0285	0.0204	0.0151	0.0034	0.0018	0.0011			621	33	18	11	342	269	221	183	128	97	74	60	26			6	7.4	7.22	2.3			6	19	26	6
406	0.0066	0.0017	0.0045	0.0117	0.0249	0.0089	0.028	0.0207	0.0149	0.0034	0.0018	0.0015			623	39	24	15	452	367	306	255	172	120	85	89	32
407	0.0065	0.002	0.0039	0.012	0.0241	0.0091	0.0303	0.0216	0.0149	0.0036	0.0021	0.0014			625	50	30	21	560	497	395	317	224	168	114	99	42
408	0.0074	0.0014	0.0045	0.0112	0.0247	0.0093	0.0292	0.0211	0.0147	0.003	0.0016	0.0013			627	57	38	25	720	629	526	438	299	216	144	137	51
409	0.0067	0.0019	0.0044	0.0118	0.0262	0.0097	0.029	0.0204	0.0146	0.0038	0.0019	0.0013			629	67	37	34	930	787	661	550	398	270	180	172	71
410	0.0064	0.0016	0.0038	0.0118	0.025	0.0097	0.0294	0.0202	0.0144	0.0032	0.0021	0.0014			631	91	58	47	1223	1062	882	726	519	361	233	213	88
411	0.0069	0.0017	0.0046	0.0124	0.0251	0.0101	0.0292	0.0208	0.0149	0.0034	0.0027	0.0015			633	110	74	52	1571	1337	1137	960	680	480	284	276	117
412	0.0068	0.0018	0.0041	0.0137	0.0281	0.0106	0.0299	0.0212	0.0148	0.0035	0.0027	0.0014			635	132	89	73	1995	1682	1450	1230	870	622	351	330	144
413	0.0068	0.0022	0.004	0.015	0.0281	0.0115	0.0297	0.021	0.0146	0.0037	0.0021	0.001			637	165	110	90	2532	2176	1836	1529	1136	803	434	412	180
414	0.0071	0.0023	0.0047	0.0152	0.0282	0.0125	0.0302	0.0213	0.0151	0.0043	0.0027	0.0012			639	196	143	107	3175	2765	2379	2013	1451	1034	536	512	228
415	0.0071	0.0023	0.0043	0.0168	0.0288	0.0134	0.031	0.0218	0.0149	0.0044	0.0026	0.0016			641	234	165	124	3936	3381	2904	2467	1789	1268	645	596	264
416	0.0071	0.0023	0.0041	0.0176	0.0312	0.0139	0.0309	0.022	0.0152	0.0045	0.0031	0.0015			643	274	199	143	4819	4151	3513	3134	2231	1558	782	744	329
417	0.0079	0.0025	0.0045	0.0176	0.0336	0.015	0.0326	0.0224	0.0152	0.0045	0.0028	0.0015			645	330	240	183	5887	5072	4347	3815	2716	1933	944	858	384
418	0.0073	0.0019	0.0046	0.0186	0.0311	0.0153	0.0316	0.0226	0.0155	0.0043	0.0027	0.0016			647	381	272	224	7039	6087	5183	4609	3280	2323	1059	1002	465
419	0.0074	0.0027	0.0045	0.0187	0.0316	0.0157	0.0306	0.0222	0.0158	0.0046	0.0031	0.0018			649	433	329	246	8425	7252	6129	5496	3945	2802	1240	1180	547
420	0.0074	0.0024	0.0044	0.018	0.0329	0.0159	0.0314	0.0219	0.0158	0.0048	0.0033	0.0013			651	517	363	277	9787	8557	7175	6399	4657	3251	1418	1304	615
421	0.0068	0.0023	0.0047	0.0174	0.0324	0.0152	0.0307	0.0224	0.0159	0.0048	0.0034	0.0013			653	559	420	317	11271	9950	8319	7614	5350	3771	1590	1502	688
422	0.0072	0.0024	0.004	0.0174	0.0317	0.0152	0.0299	0.0221	0.0155	0.0044	0.0029	0.0016			655	613	453	357	12812	11227	9311	8558	6060	4227	1762	1637	756
423	0.0072	0.0019	0.0043	0.0176	0.0313	0.0148	0.0321	0.0223	0.0155	0.0046	0.0027	0.0015			657	674	484	390	14341	12587	10368	9514	6804	4722	1936	1797	857
424	0.0069	0.0022	0.0041	0.0169	0.0296	0.0142	0.0301	0.0214	0.0151	0.004	0.0025	0.0014			659	751	538	416	15773	13978	11461	10487	7345	5184	2092	1905	894
425	0.007	0.0023	0.004	0.0157	0.0288	0.0131	0.029	0.0205	0.0144	0.004	0.0026	0.0015			661	785	571	449	17170	15478	12417	11458	8037	5573	2214	2050	991
426	0.0073	0.002	0.0048	0.0142	0.0278	0.0122	0.03	0.0206	0.0142	0.004	0.002	0.0018			663	831	606	465	18615	16521	13559	12159	8711	6014	2289	2145	1048
427	0.0064	0.0014	0.0031	0.0128	0.025	0.0109	0.0291	0.0191	0.0131	0.0039	0.002	0.0014			665	830	626	487	19611	17809	14221	12804	9159	6289	2372	2180	1110
428	0.0059	0.0015	0.0032	0.0122	0.0241	0.0097	0.0253	0.0184	0.013	0.0035	0.0021	0.0011			667	876	608	494	20376	18606	14793	13250	9467	6486	2399	2226	1081
429	0.0057	0.0015	0.0037	0.0105	0.0245	0.0087	0.026	0.018	0.0123	0.0038	0.0012	0.0012			669	876	652	487	20936	19298	15057	13608	9584	6560	2455	2251	1081
430	0.0059	0.001	0.0038	0.009	0.0216	0.0081	0.0249	0.0166	0.012	0.0026	0.0019	0.001			671	876	639	494	21369	19611	15418	13707	9686	6697	2402	2229	1107
431	0.006	0.0013	0.0031	0.0077	0.0195	0.0065	0.0258	0.0164	0.0113	0.0031	0.0012	0.0018			673	865	621	506	21495	20006	15510	13639	9661	6562	2367	2210	1107
432	0.0054	0.0014	0.0033	0.0089	0.0202	0.0059	0.0241	0.0162	0.0112	0.0026	0.0005	0.0014			675	817	605	483	21305	19705	15325	13395	9431	6409	2330	2112	1052
433	0.0052	0.0008	0.0025	0.0068	0.0192	0.0046	0.023	0.0158	0.0106	0.0021	0.0007	0.001			677	788	567	464	20789	19487	14848	13056	9102	6195	2209	2053	1013
434	0.0051	0.0009	0.0027	0.0064	0.0174	0.0043	0.0225	0.0148	0.0102	0.0017	0.0008	0.0012			679	742	559	421	20208	19016	14451	12418	8676	5884	2090	1902	961
435	0.0049	0.0007	0.0022	0.0052	0.016	0.0037	0.0218	0.0145	0.0098	0.0016	0.0009	0.0011			681	697	533	417	19412	18456	13905	11917	8232	5612	1959	1807	923
436	0.0045	0.0011	0.0023	0.0053	0.0162	0.0032	0.0209	0.013	0.0097	0.0017	0.0003	0.0012			683	658	484	384	18382	17505	13154	11047	7671	5222	1847	1708	849
437	0.004	0.0007	0.0024	0.0045	0.0157	0.0029	0.0206	0.013	0.0093	0.0012	0.0001	0.0008			685	606	456	364	17203	16489	12291	10221	7147	4722	1697	1580	807
438	0.004	0.0003	0.0029	0.004	0.0155	0.0029	0.0207	0.0131	0.0092	0.0018	0.0005	0.0012			687	555	412	333	16061	15400	11582	9441	6498	4386	1567	1463	726
439	0.0045	0.0006	0.0024	0.0038	0.0156	0.0023	0.0193	0.0138	0.0089	0.0017	0.0003	0.0007			689	530	390	307	14905	14189	10588	8521	5857	3950	1442	1317	662
440	0.0044	0.0006	0.0024	0.0041	0.0152	0.002	0.0201	0.0131	0.009	0.0017	0.0001	0.0011			691	497	346	273	13649	13162	9804	7881	5420	3531	1303	1228	614
441	0.0048	0.0003	0.002	0.003	0.0145	0.0018	0.0202	0.0129	0.0088	0.0017	0.0001	0.0011			693	444	313	250	12548	12247	9054	7058	4899	3256	1215	1108	570
442	0.0047	0.0006	0.002	0.0031	0.0153	0.0016	0.0199	0.0127	0.0087	0.0014	0.0001	0.0009			695	409	290	234	11572	11196	8258	6387	4433	2977	1094	1025	507
443	0.0042	0.0002	0.0023	0.0034	0.0142	0.0015	0.0206	0.0121	0.0085	0.0016	0	0.001			697	374	263	206	10717	10320	7595	5738	3945	2692	996	936	481
444	0.0042	0.0008	0.0023	0.0028	0.0157	0.0013	0.0206	0.0128	0.0084	0.0016	-0.0003	0.001			699	351	241	196	9734	9591	7016	5248	3655	2437	916	866	428
445	0.0037	-0.0003	0.0019	0.0033	0.0144	0.0014	0.019	0.0119	0.0078	0.0013	0.0006	0.0012			701	302	230	173	9023	8824	6524	4873	3429	2210	860	809	412
446	0.004	0.0003	0.0022	0.0033	0.0145	0.0012	0.0197	0.0119	0.0079	0.0017	0.0003	0.001			703	291	214	163	8349	8103	5923	4344	3045	2027	776	709	358
447	0.004	0.0002	0.0018	0.003	0.0144	0.0011	0.0179	0.012	0.0079	0.0012	0.0002	0.0008			705	259	200	149	7545	7409	5428	3960	2744	1822	709	683	347
448	0.0041	0.0003	0.002	0.0028	0.0143	0.001	0.0186	0.0115	0.0076	0.002	0.0005	0.0007			707	254	181	143	7039	6831	4959	3636	2507	1686	668	627	318
449	0.004	0.0004	0.002	0.0027	0.0136	0.001	0.0195	0.0115	0.0077	0.0017	-0.0001	0.0011			709	221	163	133	6435	6196	4584	3342	2294	1521	631	550	301
450	0.0041	0.0002	0.0021	0.0032	0.0137	0.0007	0.0189	0.0113	0.0076	0.001	-0.0004	0.0009			711	220	151	126	5989	5737	4188	3077	2102	1436	576	540	276
451	0.0047	0.0004	0.0019	0.0027	0.0147	0.0009	0.0182	0.0117	0.0072	0.0003	0	0.0006			713	196	149	126	5539	5250	3907	2852	1985	1311	536	481	236
452	0.0038	0.0002	0.0021	0.0027	0.0138	0.0008	0.0182	0.0119	0.0074	0.0014	0.0004	0.0011			715	172	133	107	5014	4928	3654	2665	1838	1246	507	470	242
453	0.0037	0	0.0017	0.0023	0.0129	0.0012	0.0174	0.0113	0.0074	0.0011	-0.0005	0.0011			717	174	122	104	4710	4606	3415	2479	1743	1129	484	448	208
454	0.0041	0.0001	0.0014	0.0021	0.0127	0.0011	0.0178	0.0111	0.0076	0.0015	-0.0003	0.0009			719	170	119	95	4486	4276	3186	2337	1621	1066	423	422	200
455	0.0038	0.0006	0.0017	0.0028	0.0134	0.001	0.0184	0.011	0.007	0.0014	0.0001	0.0011			721	150	111	91	4138	4019	3008	2257	1533	1027	411	389	197
456	0.0042	0	0.0022	0.0031	0.0144	0.0009	0.0208	0.0109	0.007	0.0009	0.0004	0.0006			723	157	116	83	3985	3810	2863	2106	1464	995	404	372	194
457	0.0038	-0.0003	0.0017	0.002	0.0127	0.001	0.0179	0.011	0.0072	0.0016	0.0002	0.0012			725	138	100	82	3687	3558	2684	2005	1385	927	396	344	180
458	0.0037	0.0004	0.0015	0.002	0.0126	0.0009	0.0179	0.0112	0.0076	0.0013	6.94e-18	0.0006			727	126	95	77	3512	3414	2557	1886	1347	925	342	337	177
459	0.0035	0.0001	0.0005	0.0026	0.0115	0.0007	0.0162	0.0108	0.0068	0.0017	-0.0003	0.0006			729	126	106	70	3315	3234	2418	1828	1268	850	353	319	148
460	0.0036	0.0001	0.0017	0.0023	0.0115	0.0008	0.0169	0.0104	0.007	0.0014	-0.0003	0.0005			731	133	86	76	3127	3076	2286	1757	1235	835	322	288	148
461	0.0034	0.0005	0.0015	0.0016	0.0126	0.001	0.0171	0.0103	0.0069	0.0021	0.0001	0.0008			733	131	81	67	3004	2933	2163	1647	1144	785	307	297	148
462	0.0039	0.0003	0.0015	0.0024	0.0121	0.0008	0.017	0.0103	0.0068	0.0013	0.0001	0.0007			735	110	81	59	2851	2802	2058	1625	1122	743	305	271	136
463	0.0034	0.0001	0.0015	0.0028	0.0125	0.0012	0.0175	0.0102	0.007	0.0012	0.0004	0.0003			737	108	83	58	2729	2665	1952	1529	1069	710	291	266	125
464	0.0039	0.0001	0.0011	0.0025	0.0125	0.0012	0.0167	0.0102	0.0064	0.0019	0.0001	0.0006			739	102	74	64	2582	2503	1845	1443	1026	692	263	245	122
465	0.0034	0.0003	0.0013	0.0028	0.0125	0.001	0.0161	0.0101	0.0065	0.0014	-0.0003	0.0008			741	105	73	57	2403	2371	1702	1363	941	634	246	231	112
466	0.0032	0.0004	0.0015	0.0023	0.0125	0.0014	0.0174	0.0099	0.0064	0.0012	0.0003	0.001			743	83	58	48	2286	2304	1646	1296	904	607	249	206	106
467	0.0036	0.0005	0.0015	0.0027	0.0118	0.0011	0.0168	0.01	0.0064	0.0012	0.0001	0.0013			745	80	56	49	2173	2142	1578	1213	853	556	219	200	102
468	0.0038	0.0006	0.0012	0.0018	0.0124	0.0009	0.0157	0.01	0.0064	0.0017	-0.0004	0.001			747	74	58	46	1961	1968	1449	1149	816	540	203	197	94
469	0.0036	0.0005	0.001	0.0018	0.0122	0.0011	0.0161	0.0097	0.0062	0.0015	0.0005	0.001			749	67	51	41	1887	1874	1376	1085	735	513	205	173	80
470	0.0037	0.0004	0.0012	0.0028	0.0124	0.0012	0.0155	0.0101	0.0067	0.0017	0.0001	0.0008			751	65	55	38	1733	1762	1279	999	697	470	171	160	70
471	0.0039	0.0002	0.001	0.0029	0.0127	0.0011	0.016	0.0097	0.0062	0.001	0.0001	0.0003			753	63	42	40	1623	1600	1163	921	643	439	153	148	71
472	0.0038	-0.0006	0.0008	0.0026	0.0119	0.0007	0.0157	0.0097	0.0061	0.0018	-0.0001	0.0008			755	60	42	34	1467	1508	1082	855	607	421	148	134	64
473	0.0036	-0.0001	0.0011	0.0025	0.0116	0.0013	0.0153	0.0093	0.006	0.0014	0.0001	0.0006			757	55	42	31	1386	1408	987	785	560	359	138	122	55
474	0.0038	0.0007	0.0013	0.0022	0.0128	0.0011	0.0157	0.0094	0.006	0.0016	0.0003	0.0012			759	49	32	30	1259	1262	934	696	478	334	136	116	56
475	0.0039	0.0004	0.0009	0.0027	0.0119	0.0013	0.0165	0.0096	0.0065	0.0015	0.0001	0.0007			761	47	33	25	1153	1164	842	647	444	308	118	108	50
476	0.0031	-0.0001	0.0011	0.0022	0.0122	0.0008	0.0157	0.0095	0.0061	0.0018	0.0001	0.0009			763	35	30	26	1057	1099	742	585	405	265	109	102	42
477	0.0043	0	0.0011	0.0026	0.0122	0.0011	0.0152	0.0094	0.006	0.0011	-0.0001	0.0008			765	39	32	24	1005	970	714	518	382	255	97	85	40
478	0.0038	-0.0001	0.0008	0.0026	0.0127	0.001	0.0157	0.0092	0.006	0.0012	0	0.0011			767	35	24	22	879	895	638	477	336	237	80	75	38
479	0.0031	0.0003	0.001	0.0022	0.0119	0.0009	0.0159	0.0092	0.0057	0.0013	0.0002	0.0009			769	26	24	20	815	814	582	450	313	195	78	77	37
480	0.0032	0.0004	0.001	0.0023	0.0123	0.001	0.0159	0.0093	0.0058	0.0015	0.0001	0.0013			771	32	20	23	731	767	541	418	299	192	72	63	32
481	0.0033	-0.0002	0.0011	0.0027	0.0111	0.0015	0.0162	0.0083	0.0056	0.0012	-0.0004	0.0009			773	28	20	18	674	690	504	367	272	186	61	58	31
482	0.0035	0.0003	0.0009	0.0023	0.0106	0.0011	0.0139	0.009	0.006	0.001	0.0005	0.0012			775	29	18	16	618	628	449	318	217	161	64	52	26
483	0.0032	0.0005	0.0008	0.0021	0.0101	0.0012	0.0137	0.0084	0.0057	0.0014	0.0001	0.0011			777	24	12	16	591	578	393	302	205	147	58	46	23
484	0.0034	0	0.001	0.0021	0.011	0.0011	0.0131	0.0088	0.0057	0.0017	0.0001	0.0009			779	27	13	13	521	537	362	263	184	126	49	46	19
485	0.0034	0.0003	0.0006	0.0016	0.0117	0.0015	0.014	0.0089	0.0056	0.001	-0.0001	0.0009			781	20	18	12	471	471	360	264	153	112	44	48	20
486	0.0035	0.0003	0.0007	0.0027	0.0107	0.001	0.0149	0.0087	0.0055	0.0011	6.94e-18	0.001			783	23	9	10	456	458	290	241	158	115	52	42	15
487	0.0034	-0.0003	0.001	0.0025	0.011	0.001	0.0149	0.0085	0.0056	0.0013	-0.0001	0.0009			785	20	12	12	417	405	264	219	152	100	39	41	13
488	0.003	0.0005	0.0008	0.0024	0.0114	0.0014	0.0145	0.0081	0.0053	0.0014	0.0002	0.0009			787	18	17	9	366	368	279	200	132	91	36	28	11
489	0.0032	0.0005	0.0007	0.0032	0.0109	0.0012	0.0151	0.0084	0.0056	0.0015	0.0001	0.001			789	14	11	16	343	338	255	185	120	80	30	29	16
490	0.0034	0	0.0007	0.0025	0.0115	0.0012	0.014	0.0081	0.0051	0.0014	0.0001	0.0008			791	14	9	11	310	321	227	166	108	83	27	29	11
491	0.0034	0.0003	0.0009	0.0021	0.0101	0.0014	0.0136	0.0082	0.0054	0.0015	0.0002	0.0008			793	15	10	12	296	293	212	147	110	79	24	26	13
492	0.0033	0	0.0007	0.0025	0.0109	0.0014	0.0136	0.0079	0.0054	0.0015	6.94e-18	0.001			795	14	12	10	266	263	180	128	101	74	26	23	8
493	0.003	-0.0004	0.0009	0.003	0.0115	0.0012	0.014	0.0084	0.0052	0.0014	0.0002	0.0008			797	17	8	10	266	256	187	135	93	68	25	18	4
494	0.0035	0.0003	0.0005	0.0031	0.012	0.0015	0.0148	0.0085	0.0053	0.0013	-0.0001	0.0009			799	14	10	9	240	236	170	137	83	59	19	15	8
495	0.0035	0.0004	0.0005	0.0028	0.0117	0.0014	0.015	0.0079	0.0052	0.0012	0.0002	0.0008			801	13	9	7	237	226	160	133	89	55	19	20	8
496	0.003	0.0002	0.0006	0.0026	0.0111	0.0013	0.0138	0.0081	0.0051	0.001	0.0003	0.0009			803	14	9	8	209	225	145	113	70	54	22	23	4
497	0.0033	6.18e-18	0.0006	0.0026	0.0109	0.0015	0.0133	0.0077	0.0049	0.0015	0.0001	0.001			805	9	7	10	194	211	142	116	74	51	14	21	1
498	0.0037	0	0.0007	0.0025	0.0109	0.0016	0.0131	0.0075	0.0049	0.0011	-0.0001	0.0007			807	8	6	9	182	189	130	108	76	51	12	12	10
499	0.0032	0.0001	0.0005	0.003	0.012	0.0012	0.0138	0.0077	0.005	0.0012	6.94e-18	0.001			809	11	8	8	180	184	115	91	72	44	15	20	2
500	0.0033	0	0.0006	0.003	0.011	0.0018	0.0139	0.0078	0.0052	0.0012	-0.0002	0.0012			811	5	10	8	173	163	117	95	60	46	15	14	4
501	0.0031	0	0.0007	0.0033	0.0111	0.0013	0.0137	0.0076	0.0047	0.001	0.0002	0.001			813	11	3	8	158	161	118	84	64	51	7	13	4
502	0.0036	0.0003	0.0007	0.003	0.0113	0.0016	0.0137	0.0077	0.0049	0.0013	-0.0001	0.0009			815	11	11	9	143	152	101	92	67	40	16	12	1
503	0.0034	0	0.0005	0.0029	0.0121	0.0015	0.0139	0.0075	0.0049	0.0012	0	0.0005			817	9	5	11	143	151	104	90	57	43	14	11	5
504	0.0031	0.0002	0.0004	0.0031	0.0112	0.0017	0.0137	0.0076	0.005	0.0013	0.0001	0.0013			819	8	7	8	132	157	108	85	58	36	14	14	-3
505	0.0022	0.0001	0.0003	0.003	0.012	0.0017	0.0137	0.0073	0.005	0.0013	0.0001	0.0012			821	9	9	10	126	134	98	81	51	35	13	13	0
506	0.003	0.0001	0.0008	0.0032	0.0112	0.0015	0.0129	0.0074	0.0047	0.001	-0.0002	0.0006			823	9	6	11	129	122	77	71	58	34	12	10	-5
507	0.0031	-0.0001	0.0002	0.0031	0.0119	0.0024	0.0132	0.0072	0.0052	0.0009	0.0002	0.001			825	9	7	10	116	114	83	74	53	45	9	10	-6
508	0.0028	-0.0001	0.0008	0.0031	0.0111	0.0016	0.0131	0.0074	0.0051	0.0012	0.0003	0.0009			827	7	8	10	109	100	74	76	49	33	6	1	-2
509	0.0034	0	0.0006	0.0033	0.0109	0.002	0.0129	0.0077	0.0047	0.0012	0.0003	0.001			829	5	2	5	105	108	85	56	35	32	11	4	-3
510	0.0031	0.0001	0.0005	0.0037	0.0101	0.0019	0.0134	0.0076	0.0049	0.0013	0.0001	0.0007			831	4	7	13	91	107	75	56	44	34	0	6	-6
511	0.0033	-0.0001	0.0001	0.0033	0.0109	0.0018	0.0132	0.0069	0.0048	0.0013	0.0001	0.0011			833	7	6	15	94	123	75	61	48	48	6	9	-2
512	0.0029	-0.0005	0.0001	0.0031	0.0113	0.0017	0.0132	0.0074	0.005	0.0009	0.0003	0.0014			835	6	9	7	84	97	60	56	31	33	1	6	-6
513	0.0031	-0.0001	0.0001	0.0035	0.0114	0.0021	0.0144	0.0078	0.0049	0.0013	0.0002	0.001			837	12	4	10	72	107	49	61	46	34	6	8	-16
514	0.0031	0.0001	0.0002	0.0035	0.0115	0.0021	0.0129	0.007	0.0049	0.0015	0.0002	0.001			839	11	5	6	76	89	51	56	37	27	-1	4	-8
515	0.0034	-0.0001	-0.0004	0.0036	0.0112	0.0019	0.0134	0.0069	0.0049	0.0014	6.94e-18	0.001			841	13	3	11	84	70	47	56	36	36	3	2	-16
516	0.0034	-0.0003	-0.0003	0.0031	0.0115	0.0021	0.0132	0.007	0.0048	0.0013	0.0005	0.0012			843	8	9	18	82	57	46	65	49	28	7	3	-13
517	0.0036	0	0.0001	0.0034	0.0111	0.0023	0.0134	0.0072	0.0048	0.001	0.0005	0.0012			845	9	6	12	57	75	31	48	37	30	-1	-4	-14
518	0.0033	0	0.0005	0.0036	0.0108	0.0023	0.0122	0.0069	0.0045	0.0015	0.0003	0.001			847	15	13	22	57	61	37	49	31	38	-5	-7	-20
519	0.0032	0.0002	0.0002	0.0037	0.0112	0.0023	0.0125	0.0072	0.0047	0.0017	0.0002	0.0009			849	12	9	16	55	56	37	51	23	50	-7	-9	-18
520	0.0031	0	0	0.0038	0.0118	0.0022	0.013	0.0072	0.0046	0.0011	0.0002	0.0007
521	0.0032	-0.0004	0.0003	0.004	0.0117	0.0027	0.0135	0.007	0.0049	0.001	0	0.0008
522	0.0032	0.0006	0.0004	0.0044	0.012	0.0024	0.0137	0.007	0.0043	0.0016	0.0006	0.0009
523	0.0032	0.0004	0.0004	0.0045	0.0118	0.0024	0.0133	0.0071	0.0045	0.0018	0.0003	0.0007
524	0.0035	-0.0001	0.0002	0.0042	0.0116	0.0025	0.0138	0.007	0.0046	0.0016	0.0005	0.001
525	0.0036	6.18e-18	-0.0001	0.0045	0.0122	0.0035	0.0122	0.007	0.0046	0.0015	0.0006	0.0008
526	0.0036	0.0003	0.0003	0.0047	0.0115	0.003	0.0122	0.0072	0.0044	0.0015	0.0007	0.0011
527	0.0034	0.0006	0.0002	0.0042	0.0113	0.003	0.0113	0.0072	0.0044	0.0015	0.0004	0.0011
528	0.0035	0.0004	0.0002	0.0041	0.0109	0.0032	0.0113	0.0068	0.0045	0.002	0.0007	0.0007
529	0.0034	0.0002	0.0002	0.0048	0.0109	0.0033	0.0125	0.007	0.0047	0.0019	0.0006	0.0008
530	0.0033	0.0004	0.0003	0.0051	0.0122	0.0033	0.0126	0.0073	0.0047	0.0019	0.0007	0.0011
531	0.0034	0.0002	0.0004	0.0051	0.0126	0.0037	0.014	0.0072	0.0048	0.0019	0.0007	0.001
532	0.0034	0.0005	0.0002	0.0053	0.0125	0.0035	0.014	0.0074	0.0047	0.0019	0.0007	0.0013
533	0.0033	0.0007	0.0005	0.0055	0.0126	0.0035	0.0134	0.0075	0.0049	0.0019	0.0004	0.0008
534	0.0035	0.0004	0.0005	0.0055	0.0125	0.004	0.0127	0.0073	0.0049	0.002	0.0007	0.001
535	0.0032	0.0007	0.0004	0.0057	0.0126	0.0042	0.0137	0.0077	0.005	0.0021	0.0005	0.0011
536	0.0033	0.0003	-6.9e-18	0.0061	0.0137	0.0043	0.0142	0.0077	0.005	0.0019	0.0008	0.0011
537	0.0038	0.0007	0.0001	0.0066	0.0126	0.0045	0.0136	0.0071	0.005	0.0021	0.0009	0.0009
538	0.0038	0.0007	0.0004	0.0068	0.0143	0.0046	0.0141	0.0078	0.0049	0.0023	0.001	0.0013
539	0.0036	0.0006	0.0004	0.0064	0.0142	0.005	0.0139	0.008	0.0051	0.0022	0.0006	0.0009
540	0.0035	0.0005	0.0006	0.0068	0.0131	0.0048	0.0141	0.0078	0.0051	0.0022	0.0012	0.001
541	0.0036	0.0006	0.0005	0.0066	0.013	0.0053	0.013	0.0081	0.0051	0.0026	0.0011	0.0009
542	0.0037	0.0006	0.0003	0.0074	0.0136	0.0055	0.0128	0.0075	0.005	0.0025	0.0013	0.0012
543	0.0037	0.0008	0.0006	0.0076	0.0154	0.0056	0.0139	0.0079	0.0052	0.0028	0.0011	0.0009
544	0.0036	0.0006	0.0006	0.0078	0.015	0.0058	0.0155	0.0082	0.0055	0.0021	0.001	0.001
545	0.0039	0.0007	0.0007	0.0079	0.0148	0.0062	0.0151	0.0084	0.0053	0.0025	0.0015	0.0007
546	0.004	0.001	0.0005	0.0089	0.015	0.0064	0.0153	0.0084	0.0057	0.0027	0.0015	0.0012
547	0.0041	0.001	0.0007	0.009	0.0151	0.0069	0.015	0.0087	0.0057	0.0027	0.0016	0.0009
548	0.0037	0.0008	0.0005	0.0088	0.0149	0.0066	0.0155	0.0087	0.006	0.0024	0.0016	0.0012
549	0.004	0.0007	0.0005	0.0092	0.0158	0.0071	0.0164	0.0088	0.006	0.0027	0.0016	0.0013
550	0.0042	0.0009	0.0008	0.0102	0.0168	0.0075	0.0161	0.0091	0.0059	0.0027	0.0017	0.0015
551	0.0041	0.0007	0.0007	0.0102	0.0166	0.0077	0.0154	0.0089	0.0063	0.0027	0.0017	0.0013
552	0.0044	0.001	0.0004	0.0103	0.0174	0.0082	0.0158	0.0091	0.0064	0.0035	0.0015	0.0011
553	0.004	0.001	0.0006	0.011	0.0174	0.0082	0.0159	0.0095	0.0062	0.0031	0.0015	0.001
554	0.0044	0.0008	0.0004	0.0108	0.0182	0.0086	0.017	0.0099	0.0066	0.0036	0.002	0.0011
555	0.0043	0.001	0.0004	0.0117	0.0174	0.0087	0.0169	0.0098	0.0064	0.0032	0.0017	0.0012
556	0.0042	0.0011	0.0005	0.0117	0.0181	0.009	0.0178	0.01	0.0067	0.0031	0.0018	0.0013
557	0.0043	0.001	0.0012	0.0116	0.019	0.0094	0.0165	0.0104	0.0067	0.0033	0.0018	0.0004
558	0.004	0.0017	0.0009	0.0122	0.0195	0.0099	0.0171	0.0107	0.0067	0.003	0.0024	0.0016
559	0.0049	0.001	0.0005	0.0136	0.0191	0.0101	0.0167	0.01	0.006	0.0041	0.0025	0.0011
560	0.0044	0.0013	-0.0004	0.0137	0.0203	0.0101	0.0169	0.0091	0.0067	0.0038	0.0028	0.0013
561	0.0047	0.0008	0.001	0.0139	0.0204	0.0111	0.0183	0.0108	0.0072	0.0036	0.0028	0.001
562	0.0051	0.0016	0.0015	0.0136	0.0205	0.0112	0.0187	0.0113	0.0073	0.0037	0.0025	0.0014
563	0.0046	0.0015	0.0004	0.0148	0.0202	0.0116	0.0184	0.0112	0.0073	0.0044	0.0027	0.0013
564	0.0045	0.0023	-0.0007	0.015	0.0215	0.0113	0.0164	0.0094	0.0071	0.0047	0.0028	0.0015
565	0.0046	0.0009	0.001	0.0154	0.0217	0.012	0.0182	0.0107	0.0075	0.0042	0.0028	0.0014
566	0.0053	0.0015	0.001	0.0154	0.022	0.0128	0.0185	0.0113	0.0074	0.0039	0.0028	0.0014
567	0.005	0.002	0.0015	0.0163	0.0222	0.0129	0.0189	0.0117	0.0081	0.0048	0.0031	0.0013
568	0.0048	0.0016	0.0008	0.0169	0.0228	0.014	0.0194	0.0115	0.0082	0.0048	0.0034	0.0014
569	0.0054	0.0014	0.0005	0.0177	0.0244	0.0143	0.0197	0.0104	0.008	0.0054	0.0029	0.0013
570	0.0053	0.0018	0.0008	0.0183	0.025	0.0148	0.0203	0.0128	0.0084	0.0046	0.0038	0.0013
571	0.0054	0.002	0.0013	0.0183	0.0242	0.0154	0.0205	0.0139	0.0089	0.005	0.004	0.0018
572	0.0056	0.0021	0.0007	0.0189	0.0261	0.0157	0.021	0.0134	0.0092	0.0055	0.004	0.0014
573	0.0052	0.0023	0.0009	0.0202	0.027	0.0165	0.0219	0.0137	0.0092	0.0056	0.0045	0.002
574	0.0056	0.0027	0.0017	0.0208	0.0276	0.0177	0.0218	0.0141	0.0097	0.0054	0.0046	0.0015
575	0.0061	0.0031	0.0016	0.022	0.0273	0.0181	0.023	0.0148	0.01	0.0054	0.0044	0.0016
576	0.0062	0.0025	0.0013	0.0227	0.0295	0.0189	0.0233	0.0153	0.0098	0.0059	0.0048	0.0018
577	0.0061	0.0029	0.002	0.0239	0.0302	0.0202	0.0246	0.0155	0.0102	0.0064	0.0048	0.0015
578	0.0067	0.0027	0.0021	0.0252	0.0314	0.0212	0.0259	0.0166	0.0113	0.0065	0.0052	0.0016
579	0.0064	0.0032	0.0011	0.0263	0.0338	0.0213	0.0267	0.0173	0.0113	0.0068	0.0047	0.0022
580	0.0071	0.0033	0.0012	0.0272	0.0355	0.0231	0.0279	0.0178	0.0119	0.0076	0.0059	0.0026
581	0.0075	0.003	0.0022	0.0293	0.036	0.0239	0.0278	0.0182	0.0123	0.0074	0.0055	0.0017
582	0.0076	0.0042	0.0021	0.0304	0.0364	0.0259	0.0299	0.0194	0.013	0.0074	0.0056	0.0022
583	0.0072	0.0043	0.0007	0.0319	0.039	0.0273	0.0307	0.0202	0.0135	0.0083	0.0075	0.0023
584	0.0078	0.0038	0.0022	0.0337	0.0408	0.0281	0.0317	0.0208	0.0142	0.0082	0.0069	0.0032
585	0.0083	0.0046	0.0033	0.035	0.0421	0.0292	0.0324	0.021	0.0149	0.0079	0.0074	0.0021
586	0.0088	0.0047	0.0031	0.0375	0.0443	0.0312	0.0329	0.0224	0.0156	0.008	0.0069	0.0019
587	0.0088	0.0044	0.0011	0.0387	0.0442	0.0321	0.035	0.023	0.0153	0.0092	0.008	0.0026
588	0.009	0.0053	0.0027	0.0397	0.0481	0.0344	0.0345	0.0235	0.0162	0.0097	0.008	0.0023
589	0.0098	0.0047	0.0039	0.0418	0.05	0.0353	0.0356	0.0255	0.0174	0.0097	0.0085	0.0023
590	0.0101	0.0055	0.0035	0.0435	0.0507	0.0373	0.0384	0.0254	0.0181	0.0096	0.0084	0.0018
591	0.0097	0.0057	0.0036	0.0447	0.0536	0.0384	0.0392	0.0267	0.0189	0.0106	0.0092	0.0028
592	0.0099	0.0056	0.004	0.0469	0.0548	0.0403	0.0406	0.0278	0.0195	0.0107	0.0097	0.0024
593	0.0102	0.0059	0.004	0.0481	0.0567	0.041	0.0417	0.0291	0.0205	0.0112	0.0097	0.0026
594	0.011	0.0052	0.0043	0.0498	0.0574	0.0427	0.0427	0.0297	0.0206	0.011	0.0095	0.0025
595	0.0109	0.0061	0.004	0.0512	0.0604	0.0445	0.0441	0.0307	0.0215	0.0123	0.0106	0.0023
596	0.0114	0.006	0.0042	0.0522	0.0605	0.0453	0.0442	0.0314	0.0218	0.0117	0.0106	0.0025
597	0.011	0.006	0.0049	0.0534	0.0618	0.0469	0.045	0.0321	0.0228	0.0133	0.0108	0.0028
598	0.0112	0.0061	0.0043	0.0552	0.0637	0.0477	0.0475	0.0325	0.0229	0.0122	0.0109	0.0023
599	0.0115	0.0068	0.0045	0.0565	0.0658	0.0481	0.0486	0.0335	0.0231	0.0126	0.0117	0.0029
600	0.0119	0.0066	0.0048	0.0569	0.067	0.0499	0.0496	0.0337	0.0238	0.0131	0.0111	0.0027
601	0.0119	0.0065	0.0052	0.0581	0.0687	0.0503	0.0486	0.0333	0.024	0.0135	0.0116	0.0027
602	0.0125	0.0065	0.0055	0.0594	0.0686	0.0501	0.0498	0.0346	0.0239	0.0134	0.0114	0.0023
603	0.0115	0.0069	0.005	0.0601	0.0685	0.0518	0.0491	0.0348	0.0244	0.0136	0.0121	0.0026
604	0.0116	0.0069	0.0055	0.0599	0.0692	0.0523	0.0501	0.0358	0.0253	0.0137	0.0124	0.0026
605	0.0127	0.0072	0.0057	0.0603	0.0698	0.0533	0.0515	0.036	0.0263	0.0147	0.0116	0.0027
606	0.013	0.0078	0.0049	0.0608	0.0704	0.0536	0.0514	0.0355	0.024	0.0139	0.0122	0.002
607	0.0123	0.0072	0.0049	0.0614	0.0715	0.053	0.0525	0.0366	0.0241	0.014	0.0127	0.0023
608	0.0124	0.0068	0.0054	0.0619	0.0726	0.0538	0.0513	0.0354	0.0252	0.0139	0.0124	0.0029
609	0.0131	0.0073	0.0055	0.0627	0.0712	0.0547	0.0516	0.036	0.0264	0.0156	0.0117	0.0025
610	0.0125	0.0085	0.0051	0.0618	0.0715	0.0549	0.051	0.0354	0.0243	0.015	0.0123	0.0022
611	0.0124	0.0075	0.0052	0.0635	0.0721	0.055	0.0515	0.0362	0.0249	0.0145	0.0123	0.0034
612	0.0121	0.0074	0.0064	0.0637	0.0737	0.0552	0.053	0.0365	0.0255	0.0142	0.0127	0.0031
613	0.0126	0.0076	0.0057	0.0646	0.0734	0.0563	0.0538	0.0371	0.0272	0.0164	0.0121	0.0033
614	0.0121	0.0081	0.0061	0.0655	0.0738	0.056	0.0535	0.0369	0.0262	0.0153	0.0126	0.0031
615	0.0123	0.0081	0.0056	0.0658	0.0758	0.0569	0.0521	0.0375	0.0247	0.0148	0.0135	0.0024
616	0.0134	0.0086	0.0058	0.0673	0.0768	0.0579	0.0539	0.0388	0.0263	0.0147	0.0138	0.004
617	0.0126	0.0076	0.0063	0.0685	0.0776	0.0588	0.0541	0.0384	0.0265	0.0152	0.0131	0.0035
618	0.0131	0.009	0.0067	0.0701	0.0792	0.0603	0.0539	0.0374	0.0248	0.0165	0.0135	0.0032
619	0.0132	0.0093	0.0069	0.0717	0.0808	0.0612	0.0551	0.0403	0.0264	0.0155	0.0157	0.0036
620	0.0137	0.0083	0.007	0.0736	0.0826	0.0636	0.0556	0.0407	0.0285	0.015	0.015	0.003
621	0.0147	0.0083	0.0072	0.076	0.0853	0.0646	0.058	0.0406	0.0289	0.0161	0.0147	0.0038
622	0.015	0.0084	0.0069	0.0784	0.0875	0.0678	0.0585	0.0418	0.0296	0.0184	0.015	0.0023
623	0.0153	0.0093	0.0066	0.0816	0.0909	0.0701	0.0619	0.043	0.0304	0.0175	0.0166	0.0036
624	0.0154	0.0102	0.0071	0.0844	0.0946	0.0736	0.0631	0.0446	0.0316	0.019	0.0163	0.0044
625	0.0164	0.0096	0.0083	0.0875	0.0975	0.076	0.0655	0.0455	0.0333	0.02	0.0172	0.0031
626	0.017	0.0105	0.0085	0.0918	0.1026	0.0784	0.0671	0.0478	0.0341	0.0204	0.0188	0.0035
627	0.0174	0.0107	0.0086	0.0959	0.1073	0.0835	0.069	0.0491	0.0352	0.021	0.0194	0.0036
628	0.018	0.0111	0.009	0.0999	0.1109	0.0864	0.0733	0.0531	0.038	0.0222	0.0196	0.0045
629	0.0193	0.0128	0.0102	0.1049	0.1175	0.0922	0.0765	0.0554	0.0393	0.0224	0.0208	0.0043
630	0.0205	0.0133	0.0102	0.1109	0.1228	0.0966	0.0801	0.0574	0.0415	0.0244	0.0225	0.0039
631	0.0209	0.0139	0.0104	0.1156	0.1281	0.1011	0.0825	0.0602	0.0429	0.025	0.0231	0.0055
632	0.022	0.0141	0.0111	0.1241	0.1372	0.1069	0.0876	0.0646	0.0453	0.0262	0.0246	0.0051
633	0.0232	0.0152	0.013	0.13	0.1439	0.1135	0.0929	0.0677	0.048	0.0284	0.0263	0.0051
634	0.024	0.0156	0.0136	0.1351	0.1501	0.1176	0.0961	0.071	0.05	0.029	0.0274	0.0052
635	0.0247	0.017	0.0141	0.1433	0.1596	0.1254	0.1014	0.0743	0.0536	0.0314	0.0285	0.006
636	0.0269	0.0168	0.0145	0.1492	0.1666	0.1324	0.1078	0.0794	0.0565	0.0322	0.0301	0.0055
637	0.0282	0.019	0.0175	0.1558	0.1735	0.1382	0.1131	0.083	0.0594	0.033	0.0321	0.0056
638	0.0284	0.0198	0.0159	0.164	0.1813	0.1446	0.1175	0.0866	0.062	0.035	0.0331	0.0062
639	0.0299	0.0206	0.0161	0.1726	0.1911	0.1509	0.1228	0.0893	0.0652	0.0361	0.0344	0.0063
640	0.0316	0.0211	0.0179	0.1805	0.2006	0.1584	0.1306	0.0957	0.0696	0.0379	0.0354	0.0069
641	0.0326	0.022	0.02	0.188	0.2071	0.1661	0.1364	0.1008	0.0732	0.0395	0.0378	0.007
642	0.0335	0.0231	0.0195	0.1934	0.2141	0.1697	0.1396	0.1042	0.0748	0.0412	0.039	0.0072
643	0.0345	0.023	0.0207	0.2006	0.2232	0.1777	0.1461	0.1081	0.0777	0.0426	0.0389	0.0071
644	0.0346	0.0246	0.0202	0.2062	0.2303	0.1831	0.1521	0.1124	0.0811	0.045	0.0408	0.0088
645	0.0361	0.0233	0.0226	0.2118	0.2355	0.1874	0.1576	0.1175	0.0854	0.0449	0.0416	0.0077
646	0.0372	0.0253	0.022	0.2173	0.2424	0.1933	0.1591	0.1198	0.0866	0.0458	0.0424	0.0079
647	0.0369	0.0259	0.0219	0.2207	0.2475	0.1964	0.1632	0.1211	0.0872	0.0468	0.0434	0.0086
648	0.0373	0.0263	0.022	0.2239	0.2518	0.1986	0.1678	0.1217	0.0897	0.047	0.0433	0.0086
649	0.0384	0.0262	0.022	0.228	0.2531	0.2025	0.1693	0.1272	0.0918	0.0476	0.044	0.008
650	0.0384	0.0262	0.0217	0.2287	0.2554	0.2037	0.1718	0.1283	0.0924	0.0479	0.0449	0.0082
651	0.0385	0.0259	0.0217	0.2284	0.2565	0.2044	0.1729	0.1289	0.0936	0.047	0.0446	0.008
652	0.0378	0.0267	0.0225	0.2281	0.2547	0.2044	0.1737	0.1291	0.0939	0.047	0.0437	0.0089
653	0.0385	0.0256	0.0225	0.2273	0.2546	0.2039	0.1743	0.13	0.0946	0.0478	0.0427	0.0081
654	0.0381	0.0248	0.0222	0.2249	0.2516	0.2007	0.1732	0.1289	0.0935	0.0472	0.0434	0.0084
655	0.0373	0.0247	0.0214	0.2207	0.2497	0.198	0.1714	0.1272	0.092	0.0448	0.0435	0.0076
656	0.0357	0.0249	0.0207	0.2174	0.2442	0.1946	0.1674	0.1243	0.0905	0.0425	0.0408	0.009
657	0.0351	0.025	0.0204	0.2104	0.2367	0.1892	0.1646	0.1227	0.0894	0.0429	0.0394	0.0075
658	0.0333	0.0225	0.0186	0.205	0.2302	0.1838	0.1592	0.1191	0.0865	0.0424	0.0391	0.0076
659	0.0326	0.0206	0.0181	0.1969	0.2228	0.1764	0.1567	0.1181	0.0849	0.0398	0.0367	0.0063
660	0.0308	0.0211	0.0172	0.1922	0.2152	0.1726	0.1502	0.1125	0.0821	0.0393	0.0345	0.0067
661	0.029	0.0206	0.0175	0.184	0.2088	0.1664	0.1451	0.1078	0.0787	0.0377	0.0332	0.0071
662	0.0283	0.0187	0.0163	0.1763	0.1974	0.1575	0.141	0.1042	0.0747	0.0361	0.0331	0.0059
663	0.0274	0.0173	0.0142	0.1659	0.1876	0.1487	0.1349	0.0989	0.0709	0.0337	0.0314	0.0064
664	0.0245	0.0153	0.0131	0.1557	0.1763	0.1402	0.1274	0.094	0.0677	0.0316	0.0288	0.006
665	0.0229	0.0156	0.0115	0.1473	0.1651	0.1305	0.1165	0.0866	0.0629	0.0307	0.0268	0.0051
666	0.0226	0.0139	0.0119	0.1381	0.155	0.1227	0.112	0.0832	0.0594	0.0287	0.0257	0.0048
667	0.0208	0.0124	0.01	0.127	0.1428	0.1126	0.1028	0.0756	0.0537	0.0259	0.0224	0.0048
668	0.0187	0.0132	0.0088	0.1199	0.1333	0.1065	0.0969	0.0693	0.0512	0.0222	0.0215	0.0049
669	0.0182	0.0097	0.0098	0.1085	0.1224	0.0962	0.0885	0.0653	0.047	0.0224	0.019	0.0039
670	0.0149	0.0096	0.0065	0.0982	0.1129	0.0886	0.083	0.0584	0.0424	0.0198	0.0176	0.003
671	0.0133	0.0082	0.0032	0.0917	0.1025	0.0829	0.0762	0.0518	0.0362	0.0153	0.0185	0.0053
672	0.0129	0.0081	0.0061	0.0839	0.0949	0.0742	0.0686	0.0494	0.0355	0.0163	0.0147	0.003
673	0.0126	0.0074	0.0054	0.0749	0.086	0.068	0.0639	0.0462	0.0329	0.0154	0.0139	0.0034
674	0.0102	0.0055	0.0043	0.0672	0.0769	0.0606	0.0577	0.0413	0.0291	0.0135	0.0123	0.0023
675	0.0099	0.0055	0.0045	0.0603	0.0703	0.0548	0.0515	0.0365	0.0256	0.0114	0.0121	0.0034
676	0.0088	0.0052	0.0021	0.0542	0.065	0.0504	0.0469	0.0343	0.0238	0.011	0.0102	0.0028
677	0.0085	0.0049	0.0022	0.0504	0.0573	0.0439	0.0426	0.031	0.0208	0.0104	0.0082	0.0018
678	0.0071	0.0048	0.0033	0.0437	0.0494	0.0386	0.0388	0.0261	0.0178	0.0086	0.0074	0.0012
679	0.0064	0.0036	0.0017	0.0394	0.0455	0.0347	0.0353	0.0243	0.0166	0.0073	0.0081	0.0029
680	0.0062	0.0028	0.0012	0.0362	0.0413	0.0297	0.0307	0.0216	0.0149	0.0071	0.0059	0.0027
681	0.0062	0.0021	0.0011	0.033	0.0338	0.0279	0.0288	0.02	0.0134	0.0065	0.0047	0.0017
682	0.0053	0.0019	-6.9e-18	0.0288	0.0321	0.025	0.0272	0.0179	0.0114	0.0046	0.005	0.0014
683	0.0048	0.003	-0.0004	0.0256	0.0314	0.0234	0.0233	0.0161	0.0103	0.005	0.0044	0.0041
684	0.0047	0.0023	-0.0015	0.0224	0.0281	0.0195	0.0224	0.0138	0.0102	0.0042	0.003	0.0021
685	0.0044	0.0013	0.0001	0.0207	0.023	0.0172	0.0206	0.0124	0.0087	0.0037	0.003	0.0004
686	0.0028	0.0013	-0.0003	0.0187	0.0214	0.0152	0.0181	0.01	0.0066	0.0053	0.002	0.0016
687	0.0034	0.0015	-0.0015	0.0148	0.019	0.0134	0.0162	0.009	0.0056	0.002	0.0014	0.0024
688	0.0033	0.0009	-0.0017	0.0136	0.0175	0.0121	0.0151	0.0096	0.0052	0.0031	0.0021	0.002
689	0.0023	0.0022	-0.0022	0.0134	0.0161	0.0104	0.0127	0.0075	0.0054	0.0025	0.0019	0.0008
690	0.0023	0.0017	-0.0009	0.0118	0.0138	0.0096	0.0136	0.0064	0.003	0.0012	0.0012	0.0022
691	0.0029	0.0004	-0.0021	0.0078	0.0122	0.0074	0.0124	0.0059	0.004	0.0018	0.0015	0.0006
692	0.003	-0.0002	-0.0018	0.0099	0.0133	0.007	0.0127	0.0067	0.0029	0.0025	0.0018	0.0005
693	0.003	0.0013	-0.0009	0.0085	0.0097	0.007	0.0112	0.0046	0.0015	0.0005	0.0004	-0.0003
694	0.002	0.0005	-0.0026	0.0063	0.0097	0.0056	0.0102	0.0032	0.0011	0.0004	0.0004	0.0015
695	0.002	0.0007	-0.0007	0.007	0.0097	0.0051	0.0103	0.0034	0.0022	0.0011	-0.0002	0.0003
696	0.0022	-0.0002	-0.0021	0.0062	0.0082	0.0038	0.0085	0.0061	0.002	0.0015	0.0005	0.0012
697	0.0008	-0.0001	-0.0013	0.0053	0.0072	0.0012	0.0074	0.006	-0.0003	-0.0002	0.0011	0.0006
698	0.0013	0.0007	-0.0022	0.0041	0.0064	0.0042	0.0063	0.0033	0.001	0.0007	0.0007	0.0014
699	0.0031	0.0006	-0.0017	0.0037	0.0061	0.0033	0.0074	0.0024	0.0015	0.001	0.0006	0.0007
700	0.002	-0.0002	-0.0012	0.0038	0.0055	0.0015	0.008	0.0056	0.0015	0.0017	0.0008	0.0011
701	0.0009	-0.0009	-0.0024	0.0036	0.0053	0.0015	0.0067	0.0048	0.0002	0.0008	0.0011	0.0009
702	0.0015	0.0001	-0.0018	0.0037	0.0068	0.003	0.0076	0.0035	0.0006	0.001	0.0005	0.001
703	0.0018	-0.0006	-0.002	0.0044	0.006	0.0024	0.007	0.0007	0.0007	0.0007	-0.0002	0.0008
704	0.0017	-0.001	-0.0021	0.004	0.0024	-0.0029	0.0087	0.0045	0.0024	0.001	-0.001	-0.001
705	-0.0003	-0.0008	-0.0023	0.0037	0.0053	0.0009	0.0074	0.003	0.0009	0.0004	-0.0005	0.0005
706	0.0011	0.0003	-0.0019	0.0032	0.0054	0.0023	0.0072	0.0021	0.0006	0.0025	-0.0009	0.0009
707	0.0026	0	-0.0031	0.0029	0.0056	0.0019	0.0067	0.002	0.0005	0.0003	-0.0011	0.0008
708	0.0019	0	-0.0024	0.0026	0.0041	0.0016	0.0087	0.0019	0.0005	0.0016	-0.001	0.0005
709	0.0009	-0.0012	-0.0018	0.0026	0.005	0.0006	0.0054	0.0017	6.94e-18	0.0015	0.0002	0.0013
710	0.0017	0.0005	-0.0016	0.0025	0.0053	0.001	0.0047	0.0003	-0.0001	0.0009	-0.0003	0.0007
711	0.0017	0.0006	-0.0009	0.0023	0.0054	0.002	0.0064	0.0006	-0.0005	0.0008	-0.0002	0.0019
712	-0.0003	-0.0012	-0.0019	0.0025	0.0036	0.0013	0.006	0.0012	-0.0007	0.0017	0.0003	0.0003
713	0.001	-0.0007	-0.0018	0.0027	0.0034	0.0009	0.0054	0.0017	0.0006	0.0014	-0.0006	0.0012
714	0.0023	6.18e-18	-0.0015	0.0024	0.003	0.002	0.0033	-0.0001	-0.0005	0.0014	-0.0004	0.0011
715	0.0014	-0.0009	-0.0023	0.0018	0.0033	0.002	0.0056	0.0027	0.0016	0.0015	-0.0007	-0.0004
716	0.0016	-0.0002	-0.0019	0.0011	0.0025	0.0007	0.0038	0.0009	-0.0001	0.0007	-0.0006	-0.0002
717	0	0	-0.0004	-0.0001	0.002	0.0013	0.0038	0.0014	0.0002	0.0008	0.0003	0.0017
718	0.0016	0.0004	-0.0016	0.0003	0.0023	0.0012	0.0044	0.0005	0.0001	0.0008	-0.0003	0.001
719	-0.0003	-0.0014	-0.0017	0.0001	0.003	0.0008	0.0031	0.0009	0.0004	0.0004	-0.0003	0.0009
720	0.0002	-0.0008	-0.0024	0.0001	0.0033	0.0011	0.0038	0.0007	-0.0008	0.0006	-0.0002	0.0004
721	0.001	-0.0007	-0.0022	0.0019	0.003	0.0014	0.0047	0.0027	0.0009	0.0003	-0.0006	0.001
722	0.0023	-0.0002	-0.0034	0.0014	0.0012	0.0007	0.0038	0.001	0.0009	0.0012	-0.0007	0.0011
723	-0.0003	-0.0005	-0.0018	0.0014	0.0028	-6.9e-18	0.0031	0.0006	0.0006	0.0003	0.0003	0.0005
724	-0.0001	-0.0005	-0.0017	0.0009	0.0018	0.0015	0.0036	0.0014	6.94e-18	0.0003	-0.0003	0.0014
725	0.0023	0.0001	-0.0016	0.0008	0.0029	0.0012	0.0044	0.0002	6.94e-18	0.0008	-0.0013	0.0015
726	0.0021	-0.0004	-0.0019	0.001	0.0028	0.0014	0.0012	0.0007	-0.0001	0.0011	-0.0012	0.0016
727	-0.0002	-0.0009	-0.0031	0.0009	0.0025	0.0006	0.0029	-0.0001	-0.0004	0.0006	-0.0009	-0.0004
728	0.0006	-0.0007	-0.0022	0.0017	0.0019	0.0012	0.0034	0.0006	-0.0006	0.0006	-0.0007	-0.0003
729	0.002	-0.0003	-0.0022	0.0015	0.0032	0.002	0.0036	0.0014	0.0004	0.0003	-0.0003	0.0006
730	0.0002	-0.0012	-0.0011	0.002	0.0028	0.0009	0.0051	0.0009	-0.0001	0.0005	0	0.0011
731	0.0006	-0.0008	-0.0025	0.0019	0.0036	0.0002	0.0043	0.0008	-0.0003	-0.0012	0.0007	0.0006
732	0.0018	-0.0015	-0.0017	0.0018	0.0023	0.0007	0.0033	-0.0007	0.0005	0.0002	-0.0006	0.0012
733	0.0011	-0.0021	-0.003	0.0015	0.0016	0.002	0.0033	0.0009	0.0007	0.0006	-0.0012	0.0011
734	0.0025	-0.0004	-0.002	0	0.0019	0.0008	0.0051	0.0008	-0.0005	0.0001	0.0005	0.001
735	0.0012	-0.0004	-0.0024	0.0012	0.0032	0.002	0.0042	0.001	0.0005	-0.0008	0	0.0006
736	0.002	-0.0005	-0.0037	0.0009	0.0013	0.0017	0.0045	0.0007	-0.0009	0.001	-0.0001	0.0002
737	0.0004	0.0001	-0.0021	0.0021	0.0034	0.001	0.0056	0.0012	-0.0007	0.0016	-0.0006	0.0012
738	0.0016	-0.0008	-0.003	0	0.0014	-0.0005	0.0048	-0.0002	-0.0006	0.0005	-0.0019	0.0005
739	0.001	0.0007	-0.0014	0.0006	0.002	-0.0005	0.0051	0.0016	0.0008	-0.0008	-0.0016	0.0003
740	0.0021	0.001	-0.0043	0.0028	0.0018	0.0004	0.0031	0.0015	0.001	0.0003	0.0009	0.0013
741	0.0004	0.0014	-0.0026	-0.0009	0.0019	0.0018	0.0045	0.0015	0.0006	0.0003	0.0003	0.0012
742	0.0009	0.0002	-0.0016	-0.0002	0.0018	0.001	0.0064	-0.0006	-0.0009	-0.0007	-0.0013	0.0002
743	-0.0005	-0.0011	-0.0003	0.0006	0.0014	-0.0001	0.0036	-0.0003	-0.0005	0.0002	-0.0008	-0.0014
744	0.0011	-0.0011	-0.0014	0.0022	0.0021	0.0007	0.0029	-0.0013	-0.0015	0.0005	0.0005	-0.0003
745	0.0008	-0.0026	-0.0028	0.0019	0.0013	0.0003	0.0045	0.0007	-0.0009	0.0002	0.0012	-0.0004
746	0.0046	-0.0003	-0.0021	0.0023	0.0027	0.0026	0.0069	6.94e-18	0.0005	0.0014	-0.001	-0.0012
747	0	-0.0008	-0.0007	-0.0011	0.0034	-0.0002	0.0059	0.0013	0.0019	0.0005	-0.0008	-0.0022
748	0.0021	-0.0001	-0.0038	0.0017	0.0004	0.0007	0.0056	0.0022	0.0008	0.0012	-0.001	0.0005
749	0.0013	-0.0009	-0.0014	0.0018	0.001	0.0002	0.0022	0.0002	0	0.0004	0.0003	0.0016
750	0.0017	0.0003	-0.0025	-0.0001	0.0027	0.001	0.0051	0.0007	0.0005	0.0001	-0.0013	-0.0015
751	0.0016	0.001	-0.0001	-0.0002	0.0037	-0.0005	0.0058	0.0016	0.0002	0.0012	-0.0001	0.0002
752	0.0026	0.0004	-0.0013	-0.0006	0.0027	0.0005	0.0037	0.0006	-0.0005	0.0013	0.0008	-0.0004
753	0.0017	-0.0012	-0.0014	0.0022	0.0015	0.0012	0.002	-0.0008	-0.0015	0.0011	-0.001	0.0001
754	0.0032	-0.0008	-0.0009	0.001	0.0009	0.0007	0.0032	0.0011	0.0008	-0.0006	0.0001	0.0012
755	0.0027	-0.0004	-0.001	-0.0005	0.002	-0.0002	0.0025	-0.0006	-0.0011	0.0024	-0.0007	0.0005
756	0.0003	-0.0018	-0.0034	0.0003	0.0021	0.0008	0.0011	-0.0013	-0.002	0.0008	0.0002	-0.0007
757	0.0001	-0.0009	-0.0023	0.0017	0.0012	-6.9e-18	0.0006	-0.0006	-0.0015	0.0021	0.0001	0.0007
758	0.0035	-0.0007	-0.0027	-0.0006	0.0025	-6.9e-18	0.0017	6.94e-18	0.0006	-0.0006	-0.0003	-0.0002
759	0.0006	-0.0017	-0.0041	0.0004	0.0015	0.0005	0.0026	0.0011	0.0002	-0.0009	0.0002	0.0003
760	0.0023	-0.0006	-0.0031	0.0006	0.0016	0.0011	0.0037	0.0013	-0.0008	-0.0007	-0.0012	-0.0004
761	0.0018	-0.0008	-0.0036	-0.002	0.0018	0.0011	0.0011	-0.0001	0.0015	-0.0003	-0.0012	0.0009
762	0.0018	-0.0019	-0.0026	-0.0003	0.0021	0.0013	0.0037	0.0017	0.0004	0.0008	-0.0004	0.001
763	0.002	-0.0015	-0.0037	0.0009	0.0016	0.0011	0.0056	0.0027	-0.0008	-0.001	-0.0002	0.0007
764	0	-0.0011	-0.0026	0.0011	0.0013	0.0019	-0.0011	0.0007	-0.0001	-0.0017	-0.0016	0.0007
765	0.0052	-0.0006	-0.0027	-0.0044	0.001	0.001	0.0017	-0.0006	0.0007	-0.0011	-0.0011	0.0026
766	0.0029	-0.0005	-0.0019	-0.0015	0.0032	0.003	0.0035	0.0012	-0.0018	0.0008	-0.0029	0.0011
767	0.0028	-0.0006	-0.0022	-0.0003	0.0031	0.0018	0.0027	0.0017	0.001	-0.0007	0.0011	0.001
768	0.0019	-0.0016	-0.0026	-0.0019	0.0017	0.0013	0.0031	-0.0001	0.0007	0.0008	0.0012	0.0008
769	0.003	-0.0007	-0.001	-0.0011	0.0021	0.0014	0.0013	-0.0001	-0.0001	-0.0005	0.0002	-0.001
770	0.0028	0.0006	-0.0023	0.0001	0.0017	0.0013	0.0013	-0.0009	0.0002	-0.0009	0.0003	-0.0002
771	0.0025	-0.0005	-0.0006	0.0006	0.0024	-0.0006	0.0017	-0.0017	-0.0021	0.0008	-0.0003	0.0019
772	0.0052	-0.001	-0.0011	-0.0017	0.0005	0.0022	0.0043	0.0026	0.0016	-0.0012	-0.0005	-0.0013
773	0.0035	0.0024	-0.0031	-0.0026	0.0024	0.0021	0.0041	0.0026	0.0001	0.001	0.0003	-0.0008
774	0.0007	0.0004	-0.0025	0.0013	0.0003	0.0021	0.0034	0.002	-0.0009	0.001	-0.0005	0.0003
775	0.0027	-0.0016	-0.0025	0.0012	0.0019	0.0016	0.0005	0.0003	-0.0012	-0.0007	0.0015	0.0011
776	0.002	-0.0007	-0.0033	-0.0004	0.003	0.0011	0.0048	0.0007	0.0005	0.0001	-0.0013	0.0005
777	0.0011	-0.0022	-0.002	0.0011	0.0018	0.0003	0.0029	0.0014	-0.0002	0.0018	-0.0011	0.0018
778	0.001	-0.0008	-0.0033	0.0001	0.0028	0.0004	0.0038	0.002	6.94e-18	-0.001	-0.002	0.0009
779	0.0023	-0.0006	-0.0032	-0.0009	0.0027	0.0021	0.0028	0.0027	0.0022	0.0002	0.0004	0.0018
780	0.001	-0.0003	0.0013	0.0016	-0.0003	0.0021	0.002	0.0025	0.0003	0.0008	-0.0014	0.0001
781	-0.0003	-0.0005	-0.0026	0.0011	0.0013	-0.0001	0.001	0.0003	-0.0001	-0.0007	0.0011	0.0018
782	0.0038	-0.0011	-0.0028	0.0017	0.001	0.0036	0.0049	0.0047	0.0033	0.0007	-0.0014	0.0023
783	0.0029	0.0007	0	0.001	0	0.0038	0.0028	0.0048	0.0044	0.0015	0.0003	0.003
784	0.002	-0.0009	-0.0028	-0.0011	0.0022	0.0016	0.0011	0.0004	-0.0002	-0.0013	-0.0012	0.0008
785	0.0017	-0.0006	-0.0025	-0.0008	-0.0004	0.0028	0.0041	0.0012	-0.0011	-0.0008	-0.001	0.0018
786	0.0028	-0.0019	-0.0014	0.0004	0	0.0018	0.0014	0.0012	0.0015	0.0013	-0.001	0.0021
787	0.0011	0.0003	-0.0022	0.002	-0.0001	0.0016	0.0019	0.0005	0.0008	0.0034	-0.0003	0.0021
788	0.0006	-0.0003	-0.0026	0.0008	0.0013	0.0013	0.001	0.0001	0.0001	-0.0011	0.0009	0.0012
789	0.0012	0.0005	-0.0014	0.0024	0.0014	0.0025	0.0021	0.0028	-0.0002	-0.0014	-0.0013	0.0005
790	0.004	-0.0011	-0.0036	0.0027	-0.002	0.0031	0.0018	0.0088	0.0029	0.0066	-0.001	0.0059
791	0	-0.0028	-0.0013	0.0002	-0.0018	0.0008	0	0	-0.0017	0.0014	-0.0004	-6.9e-18
792	0.0014	-0.0014	-0.0007	-0.0004	0.0035	0.0011	0.0022	0.0006	-0.0006	-0.0005	-0.0004	0.0012
793	-0.0006	-0.0009	-0.0042	0.0025	0	0.0028	0.0015	0.0046	0.0002	0.0003	-0.0003	0.0016
794	0.0008	0.0006	-0.0031	0.0011	0.0013	0.0017	0.0016	0.0022	0.0005	0.0027	0.0003	0.0036
795	0.003	0.0016	0.0001	0.0006	-0.0035	-0.0006	-0.0011	-0.0012	-0.0011	0.0039	-0.0019	0.0021
796	0.001	-0.0002	-0.0029	0.0015	0.0024	0.0009	0.0003	-0.0003	-0.0002	0.0014	-0.0008	0.0014
797	-0.0001	0.0001	-0.0018	0.0002	-0.0002	0.0031	0.0054	0.0021	-0.0005	-0.0003	-0.0016	0.001
798	0.0032	0.0004	0.0004	-0.0023	-0.0004	0.0012	0.0023	0.0018	-0.0002	0.0024	-0.0024	0.003
799	0.0021	-0.0011	-0.0018	0.0001	-0.0004	-0.0002	0.002	0.0005	-0.0024	0.0012	-0.0019	0.0001
800	0	0	0	0	0	0	0	0	0	0	0

## Sheet: Figure 2c
Time course of tubulin in vitro labeling
	Probe
Time (h)	1			2			3		4			5			6
0.5	0.218	0.227	0.197		0.183	0.198	0.076	0.097	0.09	0.063	0.077	0.324	0.21	0.216	0.206	0.212	0.143
1	0.319	0.302	0.283	0.187	0.274	0.245	0.144	0.135	0.149	0.127	0.151	0.462	0.329	0.377	0.224	0.359	0.187
2	0.409	0.423	0.422	0.295	0.373	0.282	0.237	0.144	0.247	0.207	0.231	0.693	0.525	0.562	0.338	0.515	0.226
3	0.489	0.473	0.471	0.342	0.477	0.374	0.261	0.237	0.292	0.269	0.279	0.82	0.688	0.748	0.42	0.658	0.361
4	0.539	0.517	0.532	0.416	0.495	0.433	0.313	0.297	0.344	0.313	0.343	1.017	0.777	0.814	0.523	0.744	0.476
5	0.595	0.529	0.572	0.48	0.506	0.504	0.378	0.331	0.407	0.361	0.38	1.137	0.83	0.892	0.597	0.824	0.513
6	0.612	0.62	0.615	0.602	0.581	0.551	0.432	0.389	0.445	0.397	0.392	1.245	0.916	0.914	0.647	0.896	0.53
7	0.61	0.614	0.613	0.569	0.621	0.591	0.424	0.393	0.462	0.414	0.409	1.349	0.981	0.983	0.694	0.818	0.61
8	0.641	0.602	0.602	0.669	0.595	0.566	0.419	0.436	0.497	0.468	0.402	1.453	0.935	0.916	0.784	0.962	0.658
24	0.9	0.781	0.885	0.944	0.875	0.823	0.67	0.759	0.781	0.663	0.707	1.422	1.113	1.306	1.383	1.365	1.072
30	0.938	0.861	0.856	0.984	0.837	0.949	0.744	0.77	0.86	0.712	0.722	1.573	1.218	1.193	1.299	1.431	1.056
48	0.889	0.908	0.893	0.978	0.963	0.879	0.751	0.846	0.961	0.789	0.723	1.529	1.237	1.268	1.366	1.388	1.084
Fitting of the data points
One-phase association [2]
Best-fit values
Y0	= 0.000	= 0.000	= 0.000	= 0.000	= 0.000	= 0.000
Plateau	0.8426	0.9107	0.7782	0.7843	1.296	1.282
K	0.2458	0.1685	0.1176	0.1274	0.2825	0.1373
Tau	4.068	5.936	8.503	7.852	3.54	7.283
Half-time	2.82	4.114	5.894	5.442	2.454	5.048
95% CI (profile likelihood)
Plateau	0.7869 to 0.8989	0.8624 to 0.9602	0.7368 to 0.8218	0.7408 to 0.8299	1.201 to 1.394	1.178 to 1.392
K	0.2033 to 0.3051	0.1469 to 0.1942	0.1028 to 0.1344	0.1105 to 0.1467	0.2276 to 0.3601	0.1116 to 0.1692
Tau	3.277 to 4.920	5.150 to 6.809	7.443 to 9.732	6.816 to 9.052	2.777 to 4.393	5.909 to 8.957
Half-time	2.272 to 3.410	3.570 to 4.720	5.159 to 6.746	4.725 to 6.274	1.925 to 3.045	4.096 to 6.209
Goodness of Fit
Degrees of Freedom	34	33	22	34	34	34
R squared	0.8706	0.9308	0.9714	0.9475	0.8518	0.8809
Sum of Squares	0.2056	0.1453	0.03647	0.1028	0.7315	0.6461
Sy.x	0.07776	0.06637	0.04072	0.05499	0.1467	0.1379
Constraints
Y0	Y0 = 0	Y0 = 0	Y0 = 0	Y0 = 0	Y0 = 0	Y0 = 0
K	K > 0	K > 0	K > 0	K > 0	K > 0	K > 0
Number of points
# of X values	36	36	36	36	36	36
# Y values analyzed	36	35	24	36	36	36

## Sheet: Figure 3c
In gel fluorescence														Coomassie staining							Western blot

## Sheet: Figure 4b
	SubG1				G1				S				M/G2
Without washing	45.66	53.63	23	27.03	14.04	14.66	10.35	10.71	12.61	11.58	17.4	16.25	27.21	18.66	46.95	44.52
Washed	3.79	6.32	3.44	2	58.6	52.7	58.5	58.74	20.14	18.56	16	15.05	15.9	21.13	19.9	21.3
Control	2.05	2.21	2.39	2.14	57.57	53.5	56.5	56.43	20.12	20.54	18.8	17.58	19.9	23.53	21.1	21.42

## Sheet: Figure 5c
Distance (nm)	STED	Confocal
0	0	0
20	0	0.0266909
40	0	0.0418149
60	0	0.051238
80	0	0.0657495
100	0	0.0630168
120	0	0.0369149
140	0	0.0309784
160	0	0.0891894
180	0	0.126293
200	0	0.123089
220	0	0.140757
240	0.00125193	0.190134
260	0.00115562	0.236778
280	0.0176233	0.365285
300	0.0433359	0.398714
320	0.0337057	0.459281
340	0.0525809	0.604938
360	0.0954352	0.668496
380	0.165254	0.809371
400	0.192604	0.876935
420	0.206086	0.765365
440	0.35574	0.878183
460	1	0.764376
480	0.74037	1
500	0.192604	0.845132
520	0.168625	0.893425
540	0.0048151	0.829772
560	0.0135785	0.674244
580	0.0743451	0.779217
600	0.0746341	0.675517
620	0.0984206	0.636081
640	0.0342835	0.588706
660	0.301618	0.586845
680	0.6302	0.535702
700	0.645223	0.596598
720	0.411306	0.522462
740	0.162943	0.526491
760	0.0879237	0.388702
780	0.0431433	0.305143
800	0.00722265	0.340997
820	0.0196456	0.291291
840	0.00327431	0.297039
860	0.05547	0.231737
880	0.0256163	0.184786
900	0	0.113666
920	0	0.0922048
940	0	0.111546
960	0.00260019	0.106269
980	0.00693371	0.0836062
1000	0	0.0824519
1020	0.00693371	0.0623572
1040	0.00260019	0.0817687
1060	0	0.0853966
1080	0.0141564	0.042875
1100	0.0144453	0.0371033
1120	0	0.0438644
1140	0	0.0797899
1160	0.0016371	0.0766096
1180	0.00982284	0.0472803
1200	0.00722265	0.0924639
1220	0.0104007	0.0707908
1240	0	0.0668331
1260	0	0.0814389
1280	0	0.0657495
1300	0	0.126623
1320	0	0.118142
1340	0	0.0779995
1360	0	0.0722514
1380	0	0.0763976
1400	0	0.0753846
1420	0	0.0314966
1440	0	0.0265259
1460	0	0.0422389
1480	0	0.0819336
1500	0	0.0323918

## Sheet: Figure 5d
Fixed -STED	27.6	30	28	52.7	29.34	24	47	46.2	41.7	48.5	30.2	46.2	34	41.9	38.4
Fixed-Confocal	353	347	355	288	370	340	265	283	333	353	280	305	325	411	335
Live-STED	42.4	67.7	33.4	34.2	79.1	52.5	47.5	33.5	56.7	32.8	42.6	60.3	46.9	50.6	49.7
Live-Confocal	391.98	427.23	354.145	425.585	429.11	388.925	499.845	459.19	305.5	372.945	470.47	363.31

## Sheet: Supplementary Figure 2
Absorbance (Probe 1)															Fluorescence (Probe 1)															Absorbance (Probe 2)															Fluorescence (Probe 2)
Wavelength (nm)	PBS			PBS+0.1% SDS			Tubulin			BSA					Wavelength (nm)	PBS			PBS+0.1% SDS			Tubulin			BSA					Wavelength (nm)	PBS			PBS+0.1% SDS			Tubulin			BSA					Wavelength (nm)	PBS			PBS+0.1% SDS
400	0.0048	0.0036	0.0059	0.0101	0.0098	0.0089	0.0201	0.0201	0.0175	0.0037	-0.0001	0.0022			611	26	18	5	148	125	53	48	41	23	34	30	10			400	0.0071	0.0021	0.0046	0.0125	0.0261	0.0097	0.0309	0.0227	0.0162	0.0038	0.002	0.0014			611	15	7	5	88
401	0.0051	0.0033	0.0059	0.0095	0.0098	0.0091	0.0201	0.0198	0.0175	0.0033	-0.0001	0.0022			613	32	20	7	192	164	73	68	51	26	45	35	9			401	0.0069	0.0019	0.004	0.0129	0.0259	0.0098	0.0298	0.0225	0.0157	0.0031	0.0021	0.0018			613	17	5	6	108
402	0.0035	0.0035	0.0067	0.0087	0.0094	0.0086	0.019	0.019	0.0163	0.0045	-0.0001	0.002			615	40	26	7	245	201	95	75	65	35	53	54	13			402	0.007	0.0019	0.0054	0.011	0.026	0.0096	0.03	0.0219	0.0153	0.0044	0.0018	0.0008			615	20	10	8	148
403	0.0047	0.0032	0.0058	0.0089	0.0091	0.0084	0.0203	0.0201	0.0175	0.0038	-0.001	0.0027			617	53	31	8	311	268	127	106	91	47	71	71	15			403	0.0068	0.002	0.0052	0.0111	0.0254	0.0085	0.0315	0.0228	0.0153	0.0041	0.0017	0.0014			617	25	11	8	187
404	0.0047	0.0026	0.0052	0.0089	0.0085	0.0079	0.0203	0.0191	0.0162	0.0045	-0.0007	0.0022			619	63	38	13	404	337	160	125	119	62	98	78	17			404	0.0075	0.0005	0.0045	0.0109	0.0244	0.0088	0.0289	0.0219	0.0152	0.0041	0.0018	0.0021			619	29	12	12	246
405	0.0042	0.0033	0.0055	0.0092	0.0089	0.0082	0.0189	0.0185	0.0161	0.0038	-0.0006	0.002			621	82	52	15	501	442	215	158	141	81	117	105	24			405	0.0065	0.0021	0.0042	0.0113	0.0251	0.0086	0.0285	0.0204	0.0151	0.0034	0.0018	0.0011			621	33	18	11	342
406	0.0046	0.0033	0.0058	0.0092	0.0089	0.0084	0.019	0.0185	0.0165	0.0036	-0.0005	0.0021			623	98	64	22	677	564	287	217	179	112	152	135	31			406	0.0066	0.0017	0.0045	0.0117	0.0249	0.0089	0.028	0.0207	0.0149	0.0034	0.0018	0.0015			623	39	24	15	452
407	0.0046	0.0032	0.0056	0.0095	0.0089	0.0084	0.0195	0.0189	0.0161	0.003	6.94e-18	0.0022			625	117	78	24	824	704	367	284	228	147	196	173	37			407	0.0065	0.002	0.0039	0.012	0.0241	0.0091	0.0303	0.0216	0.0149	0.0036	0.0021	0.0014			625	50	30	21	560
408	0.0051	0.0029	0.0054	0.0094	0.0094	0.0081	0.019	0.0185	0.0158	0.0035	-0.0003	0.0022			627	144	94	31	1098	904	503	353	303	187	238	208	50			408	0.0074	0.0014	0.0045	0.0112	0.0247	0.0093	0.0292	0.0211	0.0147	0.003	0.0016	0.0013			627	57	38	25	720
409	0.0046	0.003	0.0058	0.0102	0.0098	0.0084	0.019	0.0184	0.0156	0.0041	-0.0002	0.0019			629	175	112	43	1339	1124	626	449	384	254	281	256	63			409	0.0067	0.0019	0.0044	0.0118	0.0262	0.0097	0.029	0.0204	0.0146	0.0038	0.0019	0.0013			629	67	37	34	930
410	0.0042	0.003	0.0052	0.0102	0.0102	0.0091	0.0186	0.0179	0.0156	0.0033	-0.0006	0.0019			631	221	141	53	1704	1409	822	569	499	333	373	331	79			410	0.0064	0.0016	0.0038	0.0118	0.025	0.0097	0.0294	0.0202	0.0144	0.0032	0.0021	0.0014			631	91	58	47	1223
411	0.0044	0.0036	0.0059	0.0107	0.0107	0.0096	0.0191	0.0186	0.0158	0.0034	0.0001	0.002			633	263	179	65	2100	1783	1091	725	639	441	443	405	102			411	0.0069	0.0017	0.0046	0.0124	0.0251	0.0101	0.0292	0.0208	0.0149	0.0034	0.0027	0.0015			633	110	74	52	1571
412	0.0047	0.0036	0.0053	0.0115	0.0109	0.0101	0.0196	0.0186	0.0163	0.0037	0.0005	0.0024			635	314	219	82	2555	2149	1380	884	761	572	549	498	132			412	0.0068	0.0018	0.0041	0.0137	0.0281	0.0106	0.0299	0.0212	0.0148	0.0035	0.0027	0.0014			635	132	89	73	1995
413	0.0051	0.0029	0.0054	0.0121	0.0118	0.0107	0.0193	0.0187	0.0164	0.0043	0.0001	0.0019			637	379	256	110	3159	2621	1783	1139	980	749	679	605	158			413	0.0068	0.0022	0.004	0.015	0.0281	0.0115	0.0297	0.021	0.0146	0.0037	0.0021	0.001			637	165	110	90	2532
414	0.0048	0.0042	0.0059	0.0133	0.0129	0.0119	0.0193	0.0185	0.0164	0.0039	0.0008	0.0023			639	444	305	136	3923	3301	2242	1413	1234	968	832	721	207			414	0.0071	0.0023	0.0047	0.0152	0.0282	0.0125	0.0302	0.0213	0.0151	0.0043	0.0027	0.0012			639	196	143	107	3175
415	0.005	0.0038	0.0058	0.0137	0.014	0.0126	0.0198	0.0188	0.0164	0.0047	0.0008	0.0029			641	511	351	161	4671	3934	2755	1732	1506	1181	959	854	246			415	0.0071	0.0023	0.0043	0.0168	0.0288	0.0134	0.031	0.0218	0.0149	0.0044	0.0026	0.0016			641	234	165	124	3936
416	0.0052	0.0036	0.0057	0.0145	0.0146	0.0132	0.0203	0.0193	0.0167	0.0049	0.0006	0.0024			643	603	418	202	5561	4698	3387	2099	1884	1460	1135	989	288			416	0.0071	0.0023	0.0041	0.0176	0.0312	0.0139	0.0309	0.022	0.0152	0.0045	0.0031	0.0015			643	274	199	143	4819
417	0.0054	0.004	0.0062	0.0152	0.0155	0.0144	0.0203	0.0196	0.0167	0.0052	0.0009	0.0021			645	712	487	237	6671	5676	4118	2553	2226	1827	1337	1193	346			417	0.0079	0.0025	0.0045	0.0176	0.0336	0.015	0.0326	0.0224	0.0152	0.0045	0.0028	0.0015			645	330	240	183	5887
418	0.0052	0.0034	0.0058	0.0159	0.0159	0.0149	0.0209	0.0196	0.0171	0.0049	0.0008	0.0025			647	789	568	294	7881	6695	4991	3044	2669	2204	1552	1366	433			418	0.0073	0.0019	0.0046	0.0186	0.0311	0.0153	0.0316	0.0226	0.0155	0.0043	0.0027	0.0016			647	381	272	224	7039
419	0.0059	0.0041	0.0059	0.0162	0.016	0.0148	0.0201	0.0194	0.0171	0.0051	0.0006	0.0027			649	921	618	326	9138	7781	5915	3592	3073	2592	1754	1631	500			419	0.0074	0.0027	0.0045	0.0187	0.0316	0.0157	0.0306	0.0222	0.0158	0.0046	0.0031	0.0018			649	433	329	246	8425
420	0.0059	0.0036	0.0057	0.0161	0.0163	0.0153	0.0205	0.0191	0.017	0.0056	0.0005	0.0022			651	1029	715	387	10548	8991	6927	4185	3634	3106	2003	1788	570			420	0.0074	0.0024	0.0044	0.018	0.0329	0.0159	0.0314	0.0219	0.0158	0.0048	0.0033	0.0013			651	517	363	277	9787
421	0.0057	0.0039	0.0058	0.0158	0.0162	0.015	0.0199	0.0194	0.0172	0.0051	0.0015	0.0023			653	1147	778	454	12091	10192	7996	4737	4130	3582	2217	2000	632			421	0.0068	0.0023	0.0047	0.0174	0.0324	0.0152	0.0307	0.0224	0.0159	0.0048	0.0034	0.0013			653	559	420	317	11271
422	0.0054	0.0036	0.0058	0.0155	0.0155	0.0148	0.0199	0.0187	0.0169	0.0048	0.0009	0.0018			655	1227	857	469	13346	11439	8999	5380	4625	4030	2441	2208	709			422	0.0072	0.0024	0.004	0.0174	0.0317	0.0152	0.0299	0.0221	0.0155	0.0044	0.0029	0.0016			655	613	453	357	12812
423	0.0051	0.0036	0.0059	0.0152	0.0151	0.0138	0.0202	0.0192	0.017	0.0047	0.0007	0.0024			657	1335	936	518	14935	12747	10117	5900	5099	4503	2642	2377	771			423	0.0072	0.0019	0.0043	0.0176	0.0313	0.0148	0.0321	0.0223	0.0155	0.0046	0.0027	0.0015			657	674	484	390	14341
424	0.0051	0.0035	0.0057	0.0141	0.014	0.0133	0.0204	0.0186	0.0164	0.0043	0.0007	0.0022			659	1421	982	574	16405	13883	11157	6527	5561	5014	2842	2538	834			424	0.0069	0.0022	0.0041	0.0169	0.0296	0.0142	0.0301	0.0214	0.0151	0.004	0.0025	0.0014			659	751	538	416	15773
425	0.0047	0.0031	0.0058	0.0133	0.0135	0.0123	0.0191	0.0185	0.016	0.0043	0.0001	0.0025			661	1509	1019	599	17716	15176	12091	7019	6081	5452	2979	2734	916			425	0.007	0.0023	0.004	0.0157	0.0288	0.0131	0.029	0.0205	0.0144	0.004	0.0026	0.0015			661	785	571	449	17170
426	0.005	0.0035	0.006	0.0123	0.0119	0.0116	0.0186	0.018	0.0157	0.0046	0.0001	0.0023			663	1557	1069	641	18863	16220	12999	7621	6455	5828	3144	2844	930			426	0.0073	0.002	0.0048	0.0142	0.0278	0.0122	0.03	0.0206	0.0142	0.004	0.002	0.0018			663	831	606	465	18615
427	0.0042	0.0031	0.0048	0.0106	0.0108	0.0101	0.0174	0.0165	0.0148	0.0041	-0.0003	0.0019			665	1610	1097	670	19913	17079	13718	7910	6769	6221	3264	2892	979			427	0.0064	0.0014	0.0031	0.0128	0.025	0.0109	0.0291	0.0191	0.0131	0.0039	0.002	0.0014			665	830	626	487	19611
428	0.0039	0.0027	0.0047	0.0098	0.0097	0.0091	0.0169	0.0162	0.0137	0.0033	0.0003	0.002			667	1626	1107	673	20628	17716	14392	8199	6967	6360	3226	2937	1006			428	0.0059	0.0015	0.0032	0.0122	0.0241	0.0097	0.0253	0.0184	0.013	0.0035	0.0021	0.0011			667	876	608	494	20376
429	0.0043	0.0023	0.0047	0.0084	0.0085	0.008	0.0168	0.0167	0.0137	0.0033	-0.0006	0.0024			669	1608	1119	684	21227	18315	14741	8368	7183	6559	3265	2940	1024			429	0.0057	0.0015	0.0037	0.0105	0.0245	0.0087	0.026	0.018	0.0123	0.0038	0.0012	0.0012			669	876	652	487	20936
430	0.0038	0.0025	0.0048	0.0075	0.0072	0.0073	0.0161	0.0149	0.0135	0.0033	-0.0008	0.0021			671	1582	1110	673	21364	18410	14971	8506	7280	6661	3257	2971	1007			430	0.0059	0.001	0.0038	0.009	0.0216	0.0081	0.0249	0.0166	0.012	0.0026	0.0019	0.001			671	876	639	494	21369
431	0.0048	0.0024	0.0042	0.0062	0.006	0.0063	0.0145	0.0147	0.012	0.0029	-0.0014	0.0024			673	1579	1081	685	21458	18772	15077	8467	7274	6682	3248	2900	1018			431	0.006	0.0013	0.0031	0.0077	0.0195	0.0065	0.0258	0.0164	0.0113	0.0031	0.0012	0.0018			673	865	621	506	21495
432	0.0031	0.0023	0.0039	0.006	0.0052	0.0052	0.0148	0.0137	0.0121	0.0027	-0.0019	0.0024			675	1526	1032	661	21246	18279	14865	8350	7119	6568	3114	2820	965			432	0.0054	0.0014	0.0033	0.0089	0.0202	0.0059	0.0241	0.0162	0.0112	0.0026	0.0005	0.0014			675	817	605	483	21305
433	0.003	0.0018	0.0035	0.0045	0.0048	0.0043	0.0133	0.0143	0.0115	0.002	-0.0018	0.0023			677	1463	994	641	20788	18001	14603	8113	6855	6337	3047	2741	948			433	0.0052	0.0008	0.0025	0.0068	0.0192	0.0046	0.023	0.0158	0.0106	0.0021	0.0007	0.001			677	788	567	464	20789
434	0.003	0.0022	0.0035	0.004	0.0035	0.0037	0.0134	0.0134	0.0113	0.002	-0.0018	0.0021			679	1381	949	596	20047	17254	14097	7796	6594	6142	2889	2558	890			434	0.0051	0.0009	0.0027	0.0064	0.0174	0.0043	0.0225	0.0148	0.0102	0.0017	0.0008	0.0012			679	742	559	421	20208
435	0.0026	0.0022	0.0033	0.0033	0.0033	0.0034	0.0131	0.013	0.0109	0.0022	-0.0019	0.0019			681	1313	896	558	19307	16752	13643	7438	6319	5902	2742	2451	852			435	0.0049	0.0007	0.0022	0.0052	0.016	0.0037	0.0218	0.0145	0.0098	0.0016	0.0009	0.0011			681	697	533	417	19412
436	0.0024	0.0019	0.0031	0.0033	0.0024	0.0026	0.0123	0.0118	0.0102	0.0018	-0.0022	0.002			683	1231	856	530	18322	15748	12900	7067	6038	5501	2578	2301	797			436	0.0045	0.0011	0.0023	0.0053	0.0162	0.0032	0.0209	0.013	0.0097	0.0017	0.0003	0.0012			683	658	484	384	18382
437	0.002	0.0014	0.0033	0.0026	0.0021	0.002	0.0118	0.0115	0.0104	0.0015	-0.0025	0.0018			685	1124	786	522	17171	14819	11943	6526	5590	5214	2391	2149	748			437	0.004	0.0007	0.0024	0.0045	0.0157	0.0029	0.0206	0.013	0.0093	0.0012	0.0001	0.0008			685	606	456	364	17203
438	0.0032	0.0011	0.0032	0.002	0.0018	0.0019	0.0119	0.0115	0.0098	0.002	-0.0024	0.0023			687	1047	718	465	16070	13933	11190	6073	5085	4705	2145	2004	679			438	0.004	0.0003	0.0029	0.004	0.0155	0.0029	0.0207	0.0131	0.0092	0.0018	0.0005	0.0012			687	555	412	333	16061
439	0.0024	0.0021	0.0036	0.0015	0.0011	0.0017	0.0116	0.0118	0.0097	0.0017	-0.0024	0.0017			689	970	686	418	14711	12691	10235	5650	4702	4357	1982	1784	655			439	0.0045	0.0006	0.0024	0.0038	0.0156	0.0023	0.0193	0.0138	0.0089	0.0017	0.0003	0.0007			689	530	390	307	14905
440	0.0024	0.0014	0.0033	0.0016	0.0009	0.0015	0.0117	0.0114	0.0098	0.0014	-0.0026	0.002			691	920	612	393	13659	11773	9434	5203	4434	4013	1888	1666	571			440	0.0044	0.0006	0.0024	0.0041	0.0152	0.002	0.0201	0.0131	0.009	0.0017	0.0001	0.0011			691	497	346	273	13649
441	0.0028	0.0013	0.0033	0.0011	0.0009	0.001	0.0111	0.0109	0.0097	0.0017	-0.0026	0.0022			693	840	594	371	12531	10870	8743	4773	4024	3707	1695	1519	552			441	0.0048	0.0003	0.002	0.003	0.0145	0.0018	0.0202	0.0129	0.0088	0.0017	0.0001	0.0011			693	444	313	250	12548
442	0.0028	0.0012	0.0029	0.0011	0.0008	0.001	0.0108	0.0112	0.0094	0.0015	-0.0023	0.0019			695	775	543	322	11590	10046	8104	4378	3700	3345	1547	1396	483			442	0.0047	0.0006	0.002	0.0031	0.0153	0.0016	0.0199	0.0127	0.0087	0.0014	0.0001	0.0009			695	409	290	234	11572
443	0.0021	0.0009	0.003	0.001	0.0004	0.0007	0.011	0.0109	0.0089	0.0013	-0.0029	0.0019			697	687	487	300	10599	9096	7453	3918	3361	3065	1415	1314	456			443	0.0042	0.0002	0.0023	0.0034	0.0142	0.0015	0.0206	0.0121	0.0085	0.0016	0	0.001			697	374	263	206	10717
444	0.0019	0.0017	0.003	0.0006	0.0003	0.001	0.0109	0.0111	0.0094	0.0014	-0.0028	0.0022			699	649	462	280	9709	8366	6759	3655	3040	2805	1312	1224	400			444	0.0042	0.0008	0.0023	0.0028	0.0157	0.0013	0.0206	0.0128	0.0084	0.0016	-0.0003	0.001			699	351	241	196	9734
445	0.0021	0.0008	0.0026	0.0009	0.0004	0.0005	0.0102	0.0104	0.0087	0.0012	-0.0022	0.002			701	596	429	261	9115	7908	6220	3375	2822	2574	1258	1120	393			445	0.0037	-0.0003	0.0019	0.0033	0.0144	0.0014	0.019	0.0119	0.0078	0.0013	0.0006	0.0012			701	302	230	173	9023
446	0.0019	0.0013	0.0029	0.0006	0.0004	0.0004	0.0104	0.0105	0.0089	0.0019	-0.0023	0.0017			703	584	406	247	8350	7175	5809	3082	2602	2331	1154	1000	356			446	0.004	0.0003	0.0022	0.0033	0.0145	0.0012	0.0197	0.0119	0.0079	0.0017	0.0003	0.001			703	291	214	163	8349
447	0.0021	0.0013	0.0031	0.001	0.0002	0.0008	0.0104	0.0106	0.0089	0.0011	-0.0024	0.0014			705	512	360	216	7633	6635	5335	2836	2384	2144	1027	953	329			447	0.004	0.0002	0.0018	0.003	0.0144	0.0011	0.0179	0.012	0.0079	0.0012	0.0002	0.0008			705	259	200	149	7545
448	0.0022	0.0017	0.0028	0.0007	6.94e-18	0.0003	0.0103	0.0102	0.0083	0.0016	-0.0019	0.0016			707	497	345	203	7026	5995	4832	2617	2202	1936	980	868	306			448	0.0041	0.0003	0.002	0.0028	0.0143	0.001	0.0186	0.0115	0.0076	0.002	0.0005	0.0007			707	254	181	143	7039
449	0.002	0.0018	0.0028	0.0007	-0.0002	-6.9e-18	0.0105	0.0103	0.0081	0.0021	-0.0021	0.0017			709	449	317	194	6422	5561	4530	2385	1986	1807	910	814	288			449	0.004	0.0004	0.002	0.0027	0.0136	0.001	0.0195	0.0115	0.0077	0.0017	-0.0001	0.0011			709	221	163	133	6435
450	0.0022	0.0012	0.0028	0.0012	0.0001	0.0001	0.0105	0.0104	0.0085	0.0011	-0.003	0.0019			711	401	299	169	5890	5128	4110	2215	1886	1648	832	758	247			450	0.0041	0.0002	0.0021	0.0032	0.0137	0.0007	0.0189	0.0113	0.0076	0.001	-0.0004	0.0009			711	220	151	126	5989
451	0.0024	0.0013	0.0028	0.0004	0.0003	0.0004	0.0106	0.01	0.0077	0.0007	-0.0022	0.0018			713	393	288	156	5483	4744	3809	2058	1725	1553	780	709	243			451	0.0047	0.0004	0.0019	0.0027	0.0147	0.0009	0.0182	0.0117	0.0072	0.0003	0	0.0006			713	196	149	126	5539
452	0.0018	0.0012	0.0028	0.0005	-0.0001	0.0003	0.01	0.0098	0.0091	0.0011	-0.0026	0.0019			715	345	261	151	5090	4369	3513	1912	1629	1421	725	688	220			452	0.0038	0.0002	0.0021	0.0027	0.0138	0.0008	0.0182	0.0119	0.0074	0.0014	0.0004	0.0011			715	172	133	107	5014
453	0.0019	0.0012	0.0027	0	6.94e-18	0.0007	0.0098	0.0093	0.0077	0.002	-0.0029	0.0022			717	348	241	147	4853	4146	3370	1838	1553	1357	677	626	200			453	0.0037	0	0.0017	0.0023	0.0129	0.0012	0.0174	0.0113	0.0074	0.0011	-0.0005	0.0011			717	174	122	104	4710
454	0.0018	0.0008	0.0021	0.0002	-0.0004	0.0004	0.0098	0.0096	0.0084	0.0014	-0.0027	0.0017			719	314	224	135	4472	3914	3133	1679	1430	1273	657	552	190			454	0.0041	0.0001	0.0014	0.0021	0.0127	0.0011	0.0178	0.0111	0.0076	0.0015	-0.0003	0.0009			719	170	119	95	4486
455	0.0021	0.0012	0.0026	0.0003	0.0001	0.0006	0.0095	0.0092	0.0079	0.0012	-0.0026	0.002			721	311	222	127	4271	3613	2975	1605	1352	1187	611	554	193			455	0.0038	0.0006	0.0017	0.0028	0.0134	0.001	0.0184	0.011	0.007	0.0014	0.0001	0.0011			721	150	111	91	4138
456	0.0026	0.001	0.0028	0.0007	0.0002	0.0002	0.0099	0.0092	0.0076	0.0011	-0.0025	0.0017			723	296	196	127	3994	3435	2760	1524	1297	1138	590	505	186			456	0.0042	0	0.0022	0.0031	0.0144	0.0009	0.0208	0.0109	0.007	0.0009	0.0004	0.0006			723	157	116	83	3985
457	0.001	0.0004	0.0027	0.0002	-0.0001	0.0005	0.0104	0.01	0.0077	0.0023	-0.0025	0.0024			725	264	199	118	3754	3212	2646	1438	1193	1077	551	465	166			457	0.0038	-0.0003	0.0017	0.002	0.0127	0.001	0.0179	0.011	0.0072	0.0016	0.0002	0.0012			725	138	100	82	3687
458	0.002	0.001	0.0024	0.0006	6.94e-18	0.0004	0.0099	0.0098	0.008	0.0014	-0.0024	0.0015			727	256	191	117	3577	3067	2463	1373	1156	1007	518	494	152			458	0.0037	0.0004	0.0015	0.002	0.0126	0.0009	0.0179	0.0112	0.0076	0.0013	6.94e-18	0.0006			727	126	95	77	3512
459	0.0016	0.0006	0.0013	0.0006	-0.0003	0.0004	0.0089	0.009	0.0074	0.0021	-0.0023	0.0016			729	249	170	110	3419	2909	2375	1272	1067	978	479	435	148			459	0.0035	0.0001	0.0005	0.0026	0.0115	0.0007	0.0162	0.0108	0.0068	0.0017	-0.0003	0.0006			729	126	106	70	3315
460	0.0018	0.0008	0.0024	0.0005	-0.0008	0.0004	0.0089	0.0089	0.0072	0.0014	-0.0029	0.002			731	227	167	106	3199	2751	2244	1218	1034	919	465	417	140			460	0.0036	0.0001	0.0017	0.0023	0.0115	0.0008	0.0169	0.0104	0.007	0.0014	-0.0003	0.0005			731	133	86	76	3127
461	0.0013	0.0011	0.0021	0.0003	0.0002	0.0006	0.0095	0.0087	0.0075	0.0014	-0.0024	0.0018			733	217	161	103	3060	2615	2085	1174	999	897	445	384	139			461	0.0034	0.0005	0.0015	0.0016	0.0126	0.001	0.0171	0.0103	0.0069	0.0021	0.0001	0.0008			733	131	81	67	3004
462	0.0015	0.0013	0.002	0.0004	0.0001	0.0004	0.0088	0.0086	0.0071	0.0009	-0.0027	0.0016			735	211	146	91	2922	2489	2028	1127	928	869	417	372	127			462	0.0039	0.0003	0.0015	0.0024	0.0121	0.0008	0.017	0.0103	0.0068	0.0013	0.0001	0.0007			735	110	81	59	2851
463	0.0018	0.0013	0.0021	0.0005	-0.0001	0.0004	0.0093	0.0091	0.0075	0.0014	-0.0018	0.0012			737	193	142	88	2727	2368	1885	1063	894	819	402	365	123			463	0.0034	0.0001	0.0015	0.0028	0.0125	0.0012	0.0175	0.0102	0.007	0.0012	0.0004	0.0003			737	108	83	58	2729
464	0.0019	0.001	0.0024	0.0004	0.0001	0.0002	0.0086	0.0087	0.0073	0.0024	-0.0024	0.0014			739	189	125	78	2571	2234	1795	1037	857	767	383	320	114			464	0.0039	0.0001	0.0011	0.0025	0.0125	0.0012	0.0167	0.0102	0.0064	0.0019	0.0001	0.0006			739	102	74	64	2582
465	0.0016	0.0012	0.0021	0.0003	0.0001	0.0004	0.009	0.0085	0.0076	0.0019	-0.0027	0.0018			741	178	126	71	2412	2078	1697	924	819	728	369	320	110			465	0.0034	0.0003	0.0013	0.0028	0.0125	0.001	0.0161	0.0101	0.0065	0.0014	-0.0003	0.0008			741	105	73	57	2403
466	0.002	0.001	0.0021	0.0003	-0.0001	0.0005	0.0094	0.009	0.0071	0.0014	-0.0027	0.0019			743	175	117	69	2277	2004	1646	918	746	689	337	304	99			466	0.0032	0.0004	0.0015	0.0023	0.0125	0.0014	0.0174	0.0099	0.0064	0.0012	0.0003	0.001			743	83	58	48	2286
467	0.0014	0.0012	0.0022	0.0003	6.94e-18	0.0002	0.0093	0.0088	0.0074	0.0011	-0.0024	0.002			745	171	108	64	2151	1858	1566	829	722	633	313	278	101			467	0.0036	0.0005	0.0015	0.0027	0.0118	0.0011	0.0168	0.01	0.0064	0.0012	0.0001	0.0013			745	80	56	49	2173
468	0.0018	0.0014	0.0021	0.0006	-0.0001	0.0004	0.0088	0.0085	0.0069	0.0015	-0.0021	0.002			747	131	105	67	1967	1724	1425	795	680	614	289	258	84			468	0.0038	0.0006	0.0012	0.0018	0.0124	0.0009	0.0157	0.01	0.0064	0.0017	-0.0004	0.001			747	74	58	46	1961
469	0.0017	0.0018	0.0023	0.0007	-0.0001	0.0006	0.0087	0.0089	0.007	0.0013	-0.0021	0.0021			749	135	101	58	1885	1646	1340	719	622	558	278	247	87			469	0.0036	0.0005	0.001	0.0018	0.0122	0.0011	0.0161	0.0097	0.0062	0.0015	0.0005	0.001			749	67	51	41	1887
470	0.0021	0.0013	0.0026	0.0007	0.0002	0.0004	0.0088	0.0084	0.0074	0.0016	-0.0026	0.0018			751	120	94	56	1747	1512	1250	703	569	527	245	230	83			470	0.0037	0.0004	0.0012	0.0028	0.0124	0.0012	0.0155	0.0101	0.0067	0.0017	0.0001	0.0008			751	65	55	38	1733
471	0.002	0.0011	0.0017	0.0007	0.0002	0.0006	0.0085	0.0085	0.0072	0.001	-0.0027	0.0009			753	123	84	49	1639	1387	1147	646	547	477	238	210	71			471	0.0039	0.0002	0.001	0.0029	0.0127	0.0011	0.016	0.0097	0.0062	0.001	0.0001	0.0003			753	63	42	40	1623
472	0.0018	0.0005	0.0018	0.0009	0.0001	0.0004	0.0083	0.008	0.0068	0.0018	-0.0024	0.0017			755	121	82	49	1506	1297	1065	594	478	454	206	189	58			472	0.0038	-0.0006	0.0008	0.0026	0.0119	0.0007	0.0157	0.0097	0.0061	0.0018	-0.0001	0.0008			755	60	42	34	1467
473	0.0022	0.0009	0.0018	0.0008	-0.0001	0.0005	0.0083	0.0078	0.0066	0.0012	-0.0024	0.0019			757	99	75	44	1369	1185	978	559	455	427	207	179	59			473	0.0036	-0.0001	0.0011	0.0025	0.0116	0.0013	0.0153	0.0093	0.006	0.0014	0.0001	0.0006			757	55	42	31	1386
474	0.0016	0.0014	0.0022	0.0007	0.0005	0.0005	0.0084	0.0076	0.0065	0.0014	-0.0025	0.0017			759	102	64	34	1285	1087	878	481	419	379	177	153	61			474	0.0038	0.0007	0.0013	0.0022	0.0128	0.0011	0.0157	0.0094	0.006	0.0016	0.0003	0.0012			759	49	32	30	1259
475	0.0018	0.0014	0.0016	0.0008	0.0001	0.0004	0.0088	0.0081	0.0071	0.0016	-0.0023	0.0018			761	88	63	35	1153	984	796	451	386	337	156	152	50			475	0.0039	0.0004	0.0009	0.0027	0.0119	0.0013	0.0165	0.0096	0.0065	0.0015	0.0001	0.0007			761	47	33	25	1153
476	0.0018	0.0009	0.0022	0.0005	-0.0001	0.0002	0.0085	0.0082	0.0065	0.0025	-0.0025	0.0018			763	74	57	30	1049	906	754	421	349	314	153	141	41			476	0.0031	-0.0001	0.0011	0.0022	0.0122	0.0008	0.0157	0.0095	0.0061	0.0018	0.0001	0.0009			763	35	30	26	1057
477	0.0023	0.0006	0.002	0.0008	0.0002	0.0008	0.0088	0.0078	0.0064	0.0019	-0.0028	0.0018			765	73	51	33	956	841	687	391	323	317	131	123	46			477	0.0043	0	0.0011	0.0026	0.0122	0.0011	0.0152	0.0094	0.006	0.0011	-0.0001	0.0008			765	39	32	24	1005
478	0.0019	0.0009	0.002	0.0005	0.0001	0.0005	0.0076	0.0077	0.0064	0.0015	-0.0021	0.002			767	65	51	23	899	755	613	346	289	256	131	114	34			478	0.0038	-0.0001	0.0008	0.0026	0.0127	0.001	0.0157	0.0092	0.006	0.0012	0	0.0011			767	35	24	22	879
479	0.0016	0.0012	0.0018	0.0003	6.94e-18	0.0003	0.0078	0.0076	0.0062	0.0018	-0.0024	0.0017			769	64	43	24	814	694	593	345	271	252	115	94	31			479	0.0031	0.0003	0.001	0.0022	0.0119	0.0009	0.0159	0.0092	0.0057	0.0013	0.0002	0.0009			769	26	24	20	815
480	0.0016	0.0015	0.002	0.0006	0.0003	0.0006	0.0082	0.0075	0.0063	0.0011	-0.0024	0.0017			771	56	41	22	752	648	522	292	246	214	97	105	24			480	0.0032	0.0004	0.001	0.0023	0.0123	0.001	0.0159	0.0093	0.0058	0.0015	0.0001	0.0013			771	32	20	23	731
481	0.0015	0.0003	0.0022	0.0005	-0.0003	0.0012	0.0078	0.0069	0.006	0.0011	-0.0021	0.0015			773	54	42	23	683	571	487	259	244	211	80	85	36			481	0.0033	-0.0002	0.0011	0.0027	0.0111	0.0015	0.0162	0.0083	0.0056	0.0012	-0.0004	0.0009			773	28	20	18	674
482	0.0013	0.0008	0.0018	0.0004	0.0006	0.0006	0.0081	0.0073	0.0064	0.0014	-0.0023	0.0021			775	50	33	15	569	539	433	262	199	187	76	82	23			482	0.0035	0.0003	0.0009	0.0023	0.0106	0.0011	0.0139	0.009	0.006	0.001	0.0005	0.0012			775	29	18	16	618
483	0.0016	0.0013	0.002	0.0011	-0.0001	0.0007	0.0077	0.0074	0.0061	0.0016	-0.0024	0.0021			777	46	27	19	540	481	421	241	178	164	67	71	24			483	0.0032	0.0005	0.0008	0.0021	0.0101	0.0012	0.0137	0.0084	0.0057	0.0014	0.0001	0.0011			777	24	12	16	591
484	0.0018	0.0009	0.0021	0.0006	0.0004	0.0005	0.0077	0.0075	0.0062	0.0017	-0.0025	0.0021			779	36	26	16	507	460	374	222	182	149	67	63	23			484	0.0034	0	0.001	0.0021	0.011	0.0011	0.0131	0.0088	0.0057	0.0017	0.0001	0.0009			779	27	13	13	521
485	0.002	0.001	0.0014	0.0002	0.0002	0.0008	0.0078	0.0076	0.0061	0.0019	-0.0027	0.0018			781	42	32	14	449	397	340	186	162	133	65	66	17			485	0.0034	0.0003	0.0006	0.0016	0.0117	0.0015	0.014	0.0089	0.0056	0.001	-0.0001	0.0009			781	20	18	12	471
486	0.0016	0.0009	0.0018	0.0006	0.0001	0.0005	0.0079	0.0073	0.0062	0.0015	-0.0025	0.0018			783	38	26	15	431	376	321	187	148	139	58	54	17			486	0.0035	0.0003	0.0007	0.0027	0.0107	0.001	0.0149	0.0087	0.0055	0.0011	6.94e-18	0.001			783	23	9	10	456
487	0.0018	0.0005	0.0016	0.0008	0	0.0005	0.0077	0.0072	0.0061	0.0018	-0.0024	0.0016			785	37	27	15	414	324	282	178	149	118	57	51	18			487	0.0034	-0.0003	0.001	0.0025	0.011	0.001	0.0149	0.0085	0.0056	0.0013	-0.0001	0.0009			785	20	12	12	417
488	0.0017	0.0012	0.0016	0.0012	0.0002	0.0006	0.0075	0.0069	0.0056	0.0014	-0.0025	0.0018			787	37	23	11	383	319	253	164	126	114	46	41	11			488	0.003	0.0005	0.0008	0.0024	0.0114	0.0014	0.0145	0.0081	0.0053	0.0014	0.0002	0.0009			787	18	17	9	366
489	0.0013	0.0008	0.0016	0.0009	0.0003	0.0008	0.0075	0.0069	0.006	0.0015	-0.0025	0.0019			789	30	16	13	326	301	229	150	121	108	51	44	15			489	0.0032	0.0005	0.0007	0.0032	0.0109	0.0012	0.0151	0.0084	0.0056	0.0015	0.0001	0.001			789	14	11	16	343
490	0.0016	0.0009	0.0017	0.0008	0.0001	0.0007	0.0072	0.0068	0.0056	0.0017	-0.0026	0.0019			791	29	18	12	326	269	220	130	110	91	44	35	20			490	0.0034	0	0.0007	0.0025	0.0115	0.0012	0.014	0.0081	0.0051	0.0014	0.0001	0.0008			791	14	9	11	310
491	0.0019	0.0009	0.0018	0.0008	0.0001	0.0008	0.0076	0.0071	0.0061	0.0016	-0.0024	0.0021			793	32	20	9	279	257	191	112	94	83	43	33	10			491	0.0034	0.0003	0.0009	0.0021	0.0101	0.0014	0.0136	0.0082	0.0054	0.0015	0.0002	0.0008			793	15	10	12	296
492	0.0019	0.0006	0.0022	0.0009	6.94e-18	0.0007	0.0074	0.0068	0.0058	0.0016	-0.0026	0.002			795	31	20	11	266	237	201	101	100	81	32	31	11			492	0.0033	0	0.0007	0.0025	0.0109	0.0014	0.0136	0.0079	0.0054	0.0015	6.94e-18	0.001			795	14	12	10	266
493	0.0015	0.0003	0.0016	0.001	0.0005	0.0008	0.0073	0.0067	0.0057	0.0015	-0.0024	0.0018			797	22	16	12	243	222	172	115	93	83	24	31	9			493	0.003	-0.0004	0.0009	0.003	0.0115	0.0012	0.014	0.0084	0.0052	0.0014	0.0002	0.0008			797	17	8	10	266
494	0.0019	0.0012	0.0014	0.001	0.0001	0.0008	0.0074	0.007	0.0059	0.0014	-0.0026	0.0016			799	21	27	7	223	206	151	97	93	78	30	33	10			494	0.0035	0.0003	0.0005	0.0031	0.012	0.0015	0.0148	0.0085	0.0053	0.0013	-0.0001	0.0009			799	14	10	9	240
495	0.0019	0.0011	0.0014	0.0008	0.0005	0.0009	0.0071	0.0066	0.0059	0.0017	-0.002	0.0018			801	24	18	8	226	194	154	98	73	72	22	26	5			495	0.0035	0.0004	0.0005	0.0028	0.0117	0.0014	0.015	0.0079	0.0052	0.0012	0.0002	0.0008			801	13	9	7	237
496	0.0013	0.0008	0.0016	0.0009	0.0005	0.0008	0.0073	0.0069	0.006	0.0016	-0.0029	0.0015			803	28	19	10	207	181	144	98	83	70	26	26	8			496	0.003	0.0002	0.0006	0.0026	0.0111	0.0013	0.0138	0.0081	0.0051	0.001	0.0003	0.0009			803	14	9	8	209
497	0.0015	0.0009	0.0015	0.0011	0.0002	0.0009	0.0069	0.0066	0.0059	0.0017	-0.0023	0.0018			805	25	17	4	199	169	147	77	67	69	26	24	5			497	0.0033	6.18e-18	0.0006	0.0026	0.0109	0.0015	0.0133	0.0077	0.0049	0.0015	0.0001	0.001			805	9	7	10	194
498	0.0022	0.0007	0.0018	0.0012	0.0004	0.0008	0.0072	0.0063	0.0056	0.0014	-0.002	0.0018			807	23	14	5	173	143	124	88	75	58	20	29	9			498	0.0037	0	0.0007	0.0025	0.0109	0.0016	0.0131	0.0075	0.0049	0.0011	-0.0001	0.0007			807	8	6	9	182
499	0.0017	0.0009	0.0012	0.0011	0.0007	0.0009	0.0072	0.0063	0.0056	0.0015	-0.0023	0.0018			809	24	14	11	168	142	117	76	59	55	25	23	7			499	0.0032	0.0001	0.0005	0.003	0.012	0.0012	0.0138	0.0077	0.005	0.0012	6.94e-18	0.001			809	11	8	8	180
500	0.002	0.0008	0.0013	0.001	0.0006	0.001	0.007	0.0067	0.0057	0.0016	-0.0027	0.0019			811	16	18	5	164	135	116	76	65	57	22	22	10			500	0.0033	0	0.0006	0.003	0.011	0.0018	0.0139	0.0078	0.0052	0.0012	-0.0002	0.0012			811	5	10	8	173
501	0.0016	0.0009	0.0014	0.0012	0.0009	0.001	0.007	0.0066	0.0056	0.0013	-0.0023	0.0017			813	18	14	6	159	137	111	71	54	48	11	22	1			501	0.0031	0	0.0007	0.0033	0.0111	0.0013	0.0137	0.0076	0.0047	0.001	0.0002	0.001			813	11	3	8	158
502	0.0021	0.001	0.0015	0.0014	0.0006	0.0009	0.0074	0.0065	0.0053	0.0013	-0.0024	0.0015			815	18	11	9	146	113	93	81	66	47	20	16	3			502	0.0036	0.0003	0.0007	0.003	0.0113	0.0016	0.0137	0.0077	0.0049	0.0013	-0.0001	0.0009			815	11	11	9	143
503	0.0018	0.0009	0.0015	0.0011	0.0008	0.0009	0.0068	0.006	0.0052	0.0014	-0.0023	0.002			817	23	15	13	128	116	88	67	67	49	17	14	1			503	0.0034	0	0.0005	0.0029	0.0121	0.0015	0.0139	0.0075	0.0049	0.0012	0	0.0005			817	9	5	11	143
504	0.0018	0.001	0.0015	0.0011	0.0004	0.0012	0.0071	0.0065	0.0055	0.0016	-0.0023	0.002			819	20	15	7	135	107	100	65	50	46	14	8	4			504	0.0031	0.0002	0.0004	0.0031	0.0112	0.0017	0.0137	0.0076	0.005	0.0013	0.0001	0.0013			819	8	7	8	132
505	0.0014	0.001	0.0013	0.0012	0.0007	0.001	0.0072	0.0063	0.0055	0.002	-0.0024	0.0022			821	19	14	7	111	128	95	77	50	43	9	14	4			505	0.0022	0.0001	0.0003	0.003	0.012	0.0017	0.0137	0.0073	0.005	0.0013	0.0001	0.0012			821	9	9	10	126
506	0.0017	0.0009	0.0018	0.0017	0.0009	0.0007	0.0065	0.0059	0.0055	0.0015	-0.0026	0.0019			823	18	17	7	113	91	81	61	51	44	9	6	4			506	0.003	0.0001	0.0008	0.0032	0.0112	0.0015	0.0129	0.0074	0.0047	0.001	-0.0002	0.0006			823	9	6	11	129
507	0.002	0.0009	0.0013	0.0011	0.0009	0.0017	0.0066	0.0063	0.0058	0.0015	-0.0025	0.0018			825	17	16	7	93	96	81	71	48	41	10	6	1			507	0.0031	-0.0001	0.0002	0.0031	0.0119	0.0024	0.0132	0.0072	0.0052	0.0009	0.0002	0.001			825	9	7	10	116
508	0.0015	0.0009	0.0015	0.0016	0.0009	0.0013	0.0064	0.0062	0.0055	0.0019	-0.0021	0.0018			827	21	11	7	108	83	87	58	54	38	1	7	3			508	0.0028	-0.0001	0.0008	0.0031	0.0111	0.0016	0.0131	0.0074	0.0051	0.0012	0.0003	0.0009			827	7	8	10	109
509	0.0018	0.0011	0.0013	0.0015	0.0009	0.0013	0.0073	0.0062	0.0055	0.002	-0.0021	0.0021			829	16	12	2	85	87	84	57	40	44	4	-3	2			509	0.0034	0	0.0006	0.0033	0.0109	0.002	0.0129	0.0077	0.0047	0.0012	0.0003	0.001			829	5	2	5	105
510	0.0016	0.001	0.0014	0.002	0.0006	0.0015	0.0068	0.0061	0.0053	0.0018	-0.0021	0.0019			831	24	16	8	95	82	73	46	46	45	1	2	3			510	0.0031	0.0001	0.0005	0.0037	0.0101	0.0019	0.0134	0.0076	0.0049	0.0013	0.0001	0.0007			831	4	7	13	91
511	0.0019	0.0009	0.0011	0.0019	0.0006	0.0014	0.0068	0.0061	0.0055	0.002	-0.0025	0.002			833	18	21	9	84	65	68	55	44	30	-5	7	1			511	0.0033	-0.0001	0.0001	0.0033	0.0109	0.0018	0.0132	0.0069	0.0048	0.0013	0.0001	0.0011			833	7	6	15	94
512	0.0015	0.0007	0.0018	0.0017	0.0014	0.0013	0.0068	0.0066	0.0056	0.0018	-0.0025	0.0021			835	19	16	7	95	72	68	63	41	32	-9	4	-2			512	0.0029	-0.0005	0.0001	0.0031	0.0113	0.0017	0.0132	0.0074	0.005	0.0009	0.0003	0.0014			835	6	9	7	84
513	0.0016	0.0008	0.0014	0.0022	0.0012	0.0014	0.0073	0.0063	0.0056	0.0017	-0.0025	0.0019			837	24	17	9	68	77	58	56	40	29	1	-3	-4			513	0.0031	-0.0001	0.0001	0.0035	0.0114	0.0021	0.0144	0.0078	0.0049	0.0013	0.0002	0.001			837	12	4	10	72
514	0.0017	0.0007	0.0015	0.0017	0.0011	0.0014	0.0066	0.0061	0.0054	0.0017	-0.0022	0.002			839	29	15	5	66	68	61	58	39	38	-1	-2	-5			514	0.0031	0.0001	0.0002	0.0035	0.0115	0.0021	0.0129	0.007	0.0049	0.0015	0.0002	0.001			839	11	5	6	76
515	0.002	0.001	0.0014	0.0016	0.0012	0.0014	0.0064	0.0056	0.0056	0.0019	-0.0025	0.0017			841	29	14	3	54	42	45	51	42	21	-9	-7	-7			515	0.0034	-0.0001	-0.0004	0.0036	0.0112	0.0019	0.0134	0.0069	0.0049	0.0014	6.94e-18	0.001			841	13	3	11	84
516	0.0022	0.0008	0.0013	0.0017	0.0016	0.0017	0.0064	0.0063	0.0051	0.0019	-0.002	0.0022			843	23	22	7	46	62	34	55	43	28	-14	-9	-11			516	0.0034	-0.0003	-0.0003	0.0031	0.0115	0.0021	0.0132	0.007	0.0048	0.0013	0.0005	0.0012			843	8	9	18	82
517	0.0025	0.001	0.0014	0.002	0.0019	0.0015	0.0068	0.0065	0.0056	0.0017	-0.0017	0.002			845	28	17	4	48	36	45	62	45	16	-17	-7	-4			517	0.0036	0	0.0001	0.0034	0.0111	0.0023	0.0134	0.0072	0.0048	0.001	0.0005	0.0012			845	9	6	12	57
518	0.0018	0.0009	0.0015	0.0021	0.0014	0.0019	0.0067	0.006	0.0051	0.0021	-0.002	0.002			847	33	21	15	33	48	45	61	36	25	-21	-20	-7			518	0.0033	0	0.0005	0.0036	0.0108	0.0023	0.0122	0.0069	0.0045	0.0015	0.0003	0.001			847	15	13	22	57
519	0.0019	0.001	0.0012	0.0019	0.0012	0.0019	0.0068	0.0061	0.0053	0.0022	-0.002	0.0019			849	34	28	6	42	61	49	56	43	30	-25	-14	-10			519	0.0032	0.0002	0.0002	0.0037	0.0112	0.0023	0.0125	0.0072	0.0047	0.0017	0.0002	0.0009			849	12	9	16	55
520	0.0017	0.0011	0.0011	0.002	0.0016	0.0018	0.0069	0.0061	0.0054	0.0018	-0.0021	0.0019																		520	0.0031	0	0	0.0038	0.0118	0.0022	0.013	0.0072	0.0046	0.0011	0.0002	0.0007
521	0.0019	0.0007	0.0015	0.0025	0.0016	0.0021	0.0064	0.0061	0.0053	0.0018	-0.0026	0.002																		521	0.0032	-0.0004	0.0003	0.004	0.0117	0.0027	0.0135	0.007	0.0049	0.001	0	0.0008
522	0.002	0.0012	0.0014	0.0025	0.0018	0.0018	0.0067	0.0058	0.0051	0.0023	-0.002	0.0018																		522	0.0032	0.0006	0.0004	0.0044	0.012	0.0024	0.0137	0.007	0.0043	0.0016	0.0006	0.0009
523	0.0019	0.001	0.0016	0.0025	0.0017	0.0014	0.0064	0.0058	0.0051	0.0024	-0.002	0.0019																		523	0.0032	0.0004	0.0004	0.0045	0.0118	0.0024	0.0133	0.0071	0.0045	0.0018	0.0003	0.0007
524	0.0022	0.0009	0.0013	0.0026	0.0019	0.0022	0.0065	0.0058	0.0052	0.0019	-0.002	0.0019																		524	0.0035	-0.0001	0.0002	0.0042	0.0116	0.0025	0.0138	0.007	0.0046	0.0016	0.0005	0.001
525	0.002	0.0011	0.0011	0.003	0.0018	0.0027	0.0068	0.0061	0.0052	0.0021	-0.0018	0.0019																		525	0.0036	6.18e-18	-0.0001	0.0045	0.0122	0.0035	0.0122	0.007	0.0046	0.0015	0.0006	0.0008
526	0.0023	0.0007	0.0015	0.0029	0.0021	0.0022	0.0067	0.0062	0.0055	0.0022	-0.0018	0.002																		526	0.0036	0.0003	0.0003	0.0047	0.0115	0.003	0.0122	0.0072	0.0044	0.0015	0.0007	0.0011
527	0.0023	0.0012	0.0015	0.0032	0.0021	0.0026	0.0066	0.0058	0.005	0.0024	-0.0018	0.0021																		527	0.0034	0.0006	0.0002	0.0042	0.0113	0.003	0.0113	0.0072	0.0044	0.0015	0.0004	0.0011
528	0.0023	0.0013	0.0014	0.003	0.0024	0.0026	0.0067	0.0059	0.0052	0.0026	-0.0019	0.0019																		528	0.0035	0.0004	0.0002	0.0041	0.0109	0.0032	0.0113	0.0068	0.0045	0.002	0.0007	0.0007
529	0.0022	0.001	0.0014	0.0032	0.0025	0.0027	0.0064	0.0059	0.0054	0.0027	-0.0016	0.002																		529	0.0034	0.0002	0.0002	0.0048	0.0109	0.0033	0.0125	0.007	0.0047	0.0019	0.0006	0.0008
530	0.0025	0.0013	0.0013	0.0032	0.0026	0.0029	0.007	0.0061	0.0053	0.0027	-0.0016	0.002																		530	0.0033	0.0004	0.0003	0.0051	0.0122	0.0033	0.0126	0.0073	0.0047	0.0019	0.0007	0.0011
531	0.0022	0.0011	0.0015	0.0035	0.0027	0.003	0.0069	0.0062	0.0055	0.0024	-0.0016	0.0017																		531	0.0034	0.0002	0.0004	0.0051	0.0126	0.0037	0.014	0.0072	0.0048	0.0019	0.0007	0.001
532	0.002	0.0015	0.0015	0.0032	0.0031	0.003	0.0072	0.0063	0.0055	0.0027	-0.0017	0.0019																		532	0.0034	0.0005	0.0002	0.0053	0.0125	0.0035	0.014	0.0074	0.0047	0.0019	0.0007	0.0013
533	0.0021	0.0014	0.0013	0.0036	0.0031	0.0029	0.0075	0.0063	0.0056	0.0026	-0.0014	0.002																		533	0.0033	0.0007	0.0005	0.0055	0.0126	0.0035	0.0134	0.0075	0.0049	0.0019	0.0004	0.0008
534	0.0026	0.0013	0.0014	0.0039	0.0033	0.0034	0.0071	0.0063	0.0056	0.0027	-0.0014	0.002																		534	0.0035	0.0004	0.0005	0.0055	0.0125	0.004	0.0127	0.0073	0.0049	0.002	0.0007	0.001
535	0.0024	0.0014	0.0016	0.0043	0.0033	0.0034	0.0071	0.0063	0.0056	0.0028	-0.0011	0.0021																		535	0.0032	0.0007	0.0004	0.0057	0.0126	0.0042	0.0137	0.0077	0.005	0.0021	0.0005	0.0011
536	0.0026	0.0012	0.0015	0.0044	0.0037	0.0037	0.0076	0.0064	0.0057	0.0028	-0.0015	0.002																		536	0.0033	0.0003	-6.9e-18	0.0061	0.0137	0.0043	0.0142	0.0077	0.005	0.0019	0.0008	0.0011
537	0.0027	0.0013	0.0011	0.0045	0.0038	0.0038	0.0071	0.0058	0.0057	0.0029	-0.0014	0.002																		537	0.0038	0.0007	0.0001	0.0066	0.0126	0.0045	0.0136	0.0071	0.005	0.0021	0.0009	0.0009
538	0.0028	0.0015	0.0014	0.0049	0.0041	0.004	0.0075	0.0063	0.0056	0.0027	-0.0011	0.002																		538	0.0038	0.0007	0.0004	0.0068	0.0143	0.0046	0.0141	0.0078	0.0049	0.0023	0.001	0.0013
539	0.0026	0.0014	0.0015	0.005	0.0043	0.0046	0.0079	0.0066	0.0061	0.0029	-0.0014	0.002																		539	0.0036	0.0006	0.0004	0.0064	0.0142	0.005	0.0139	0.008	0.0051	0.0022	0.0006	0.0009
540	0.0024	0.0013	0.0017	0.0052	0.0048	0.0045	0.0081	0.0066	0.0059	0.0029	-0.001	0.0022																		540	0.0035	0.0005	0.0006	0.0068	0.0131	0.0048	0.0141	0.0078	0.0051	0.0022	0.0012	0.001
541	0.0029	0.0015	0.0016	0.0055	0.0048	0.0048	0.0078	0.0069	0.006	0.0033	-0.0011	0.0021																		541	0.0036	0.0006	0.0005	0.0066	0.013	0.0053	0.013	0.0081	0.0051	0.0026	0.0011	0.0009
542	0.0028	0.0017	0.0017	0.0057	0.005	0.005	0.0075	0.0061	0.0061	0.0035	-0.0009	0.0023																		542	0.0037	0.0006	0.0003	0.0074	0.0136	0.0055	0.0128	0.0075	0.005	0.0025	0.0013	0.0012
543	0.0028	0.002	0.0017	0.0058	0.0062	0.0051	0.0077	0.0065	0.0061	0.0033	-0.0009	0.0018																		543	0.0037	0.0008	0.0006	0.0076	0.0154	0.0056	0.0139	0.0079	0.0052	0.0028	0.0011	0.0009
544	0.0033	0.0018	0.0018	0.0059	0.0058	0.0053	0.0082	0.0071	0.0063	0.0035	-0.001	0.002																		544	0.0036	0.0006	0.0006	0.0078	0.015	0.0058	0.0155	0.0082	0.0055	0.0021	0.001	0.001
545	0.0032	0.0017	0.0018	0.0064	0.0057	0.0055	0.0083	0.0069	0.0063	0.0033	-0.0006	0.002																		545	0.0039	0.0007	0.0007	0.0079	0.0148	0.0062	0.0151	0.0084	0.0053	0.0025	0.0015	0.0007
546	0.0033	0.0019	0.0016	0.007	0.006	0.0057	0.0086	0.0068	0.0066	0.0035	-0.0009	0.0021																		546	0.004	0.001	0.0005	0.0089	0.015	0.0064	0.0153	0.0084	0.0057	0.0027	0.0015	0.0012
547	0.0037	0.002	0.0017	0.007	0.0064	0.0062	0.0088	0.0072	0.0068	0.0038	-0.0007	0.0021																		547	0.0041	0.001	0.0007	0.009	0.0151	0.0069	0.015	0.0087	0.0057	0.0027	0.0016	0.0009
548	0.0031	0.0018	0.0018	0.007	0.0064	0.0059	0.009	0.0074	0.0069	0.0035	-0.0005	0.0022																		548	0.0037	0.0008	0.0005	0.0088	0.0149	0.0066	0.0155	0.0087	0.006	0.0024	0.0016	0.0012
549	0.0035	0.0018	0.0021	0.0074	0.0073	0.0067	0.0091	0.0077	0.0071	0.0039	-0.0003	0.0021																		549	0.004	0.0007	0.0005	0.0092	0.0158	0.0071	0.0164	0.0088	0.006	0.0027	0.0016	0.0013
550	0.0037	0.0021	0.0021	0.0082	0.0075	0.007	0.0091	0.0073	0.0069	0.0039	-0.0005	0.0022																		550	0.0042	0.0009	0.0008	0.0102	0.0168	0.0075	0.0161	0.0091	0.0059	0.0027	0.0017	0.0015
551	0.0035	0.002	0.0016	0.0082	0.0075	0.007	0.0091	0.0076	0.0071	0.0038	0	0.0021																		551	0.0041	0.0007	0.0007	0.0102	0.0166	0.0077	0.0154	0.0089	0.0063	0.0027	0.0017	0.0013
552	0.0036	0.0021	0.0018	0.0085	0.0083	0.0077	0.0094	0.0082	0.0073	0.0048	-0.0003	0.0018																		552	0.0044	0.001	0.0004	0.0103	0.0174	0.0082	0.0158	0.0091	0.0064	0.0035	0.0015	0.0011
553	0.0034	0.0023	0.0022	0.009	0.0082	0.0076	0.0094	0.0083	0.0076	0.0041	-0.0002	0.0019																		553	0.004	0.001	0.0006	0.011	0.0174	0.0082	0.0159	0.0095	0.0062	0.0031	0.0015	0.001
554	0.0034	0.0021	0.0021	0.0093	0.0087	0.008	0.0102	0.008	0.0077	0.0048	-0.0004	0.0023																		554	0.0044	0.0008	0.0004	0.0108	0.0182	0.0086	0.017	0.0099	0.0066	0.0036	0.002	0.0011
555	0.0034	0.0024	0.002	0.0097	0.0086	0.0081	0.01	0.0084	0.0075	0.0044	-0.0003	0.0021																		555	0.0043	0.001	0.0004	0.0117	0.0174	0.0087	0.0169	0.0098	0.0064	0.0032	0.0017	0.0012
556	0.0037	0.0026	0.0022	0.0096	0.0095	0.0085	0.0106	0.0085	0.0076	0.0047	0.0001	0.0021																		556	0.0042	0.0011	0.0005	0.0117	0.0181	0.009	0.0178	0.01	0.0067	0.0031	0.0018	0.0013
557	0.0036	0.0023	0.0025	0.0099	0.0098	0.0088	0.0105	0.0089	0.0077	0.005	-0.0001	0.0021																		557	0.0043	0.001	0.0012	0.0116	0.019	0.0094	0.0165	0.0104	0.0067	0.0033	0.0018	0.0004
558	0.004	0.0027	0.0027	0.011	0.0098	0.0091	0.0108	0.0092	0.0077	0.0047	0.0005	0.0022																		558	0.004	0.0017	0.0009	0.0122	0.0195	0.0099	0.0171	0.0107	0.0067	0.003	0.0024	0.0016
559	0.0044	0.0027	0.0029	0.0113	0.0098	0.0093	0.0103	0.0086	0.0077	0.0052	0.0007	0.0018																		559	0.0049	0.001	0.0005	0.0136	0.0191	0.0101	0.0167	0.01	0.006	0.0041	0.0025	0.0011
560	0.0041	0.0027	0.0021	0.0116	0.011	0.0093	0.0101	0.0079	0.008	0.005	0.0007	0.0019																		560	0.0044	0.0013	-0.0004	0.0137	0.0203	0.0101	0.0169	0.0091	0.0067	0.0038	0.0028	0.0013
561	0.004	0.0025	0.0024	0.012	0.011	0.0103	0.0107	0.0094	0.0083	0.005	0.0004	0.0018																		561	0.0047	0.0008	0.001	0.0139	0.0204	0.0111	0.0183	0.0108	0.0072	0.0036	0.0028	0.001
562	0.0046	0.0026	0.003	0.012	0.0117	0.0103	0.0115	0.0099	0.0088	0.0054	0.0008	0.0027																		562	0.0051	0.0016	0.0015	0.0136	0.0205	0.0112	0.0187	0.0113	0.0073	0.0037	0.0025	0.0014
563	0.0045	0.0028	0.0028	0.0126	0.0116	0.0109	0.0119	0.0092	0.0088	0.0056	0.0008	0.0021																		563	0.0046	0.0015	0.0004	0.0148	0.0202	0.0116	0.0184	0.0112	0.0073	0.0044	0.0027	0.0013
564	0.0041	0.0032	0.0024	0.0133	0.0123	0.0107	0.0103	0.0078	0.0087	0.006	0.0011	0.0017																		564	0.0045	0.0023	-0.0007	0.015	0.0215	0.0113	0.0164	0.0094	0.0071	0.0047	0.0028	0.0015
565	0.0042	0.0032	0.003	0.0136	0.0129	0.0113	0.0118	0.0097	0.009	0.0057	0.0007	0.0023																		565	0.0046	0.0009	0.001	0.0154	0.0217	0.012	0.0182	0.0107	0.0075	0.0042	0.0028	0.0014
566	0.0052	0.0031	0.0028	0.014	0.0138	0.0119	0.012	0.0098	0.0091	0.0056	0.0015	0.0026																		566	0.0053	0.0015	0.001	0.0154	0.022	0.0128	0.0185	0.0113	0.0074	0.0039	0.0028	0.0014
567	0.005	0.0036	0.0031	0.0145	0.014	0.0124	0.0127	0.0103	0.009	0.0066	0.0017	0.0022																		567	0.005	0.002	0.0015	0.0163	0.0222	0.0129	0.0189	0.0117	0.0081	0.0048	0.0031	0.0013
568	0.0056	0.0029	0.0036	0.0146	0.0139	0.0133	0.0128	0.0107	0.0098	0.0064	0.0013	0.002																		568	0.0048	0.0016	0.0008	0.0169	0.0228	0.014	0.0194	0.0115	0.0082	0.0048	0.0034	0.0014
569	0.0051	0.0034	0.0028	0.0161	0.0153	0.0131	0.0122	0.0096	0.0098	0.007	0.0018	0.0023																		569	0.0054	0.0014	0.0005	0.0177	0.0244	0.0143	0.0197	0.0104	0.008	0.0054	0.0029	0.0013
570	0.0054	0.0036	0.003	0.0162	0.0156	0.0141	0.0137	0.0114	0.0105	0.0062	0.0028	0.0025																		570	0.0053	0.0018	0.0008	0.0183	0.025	0.0148	0.0203	0.0128	0.0084	0.0046	0.0038	0.0013
571	0.0057	0.0035	0.0032	0.0175	0.0163	0.0153	0.0142	0.0121	0.0103	0.0069	0.0026	0.0024																		571	0.0054	0.002	0.0013	0.0183	0.0242	0.0154	0.0205	0.0139	0.0089	0.005	0.004	0.0018
572	0.0058	0.0036	0.0034	0.0174	0.0169	0.0156	0.0145	0.012	0.0107	0.0074	0.0024	0.0023																		572	0.0056	0.0021	0.0007	0.0189	0.0261	0.0157	0.021	0.0134	0.0092	0.0055	0.004	0.0014
573	0.0053	0.004	0.0034	0.0187	0.0177	0.0157	0.015	0.0117	0.0112	0.0074	0.003	0.0026																		573	0.0052	0.0023	0.0009	0.0202	0.027	0.0165	0.0219	0.0137	0.0092	0.0056	0.0045	0.002
574	0.006	0.0045	0.0042	0.0195	0.0187	0.0166	0.0151	0.0126	0.0114	0.0076	0.0032	0.0023																		574	0.0056	0.0027	0.0017	0.0208	0.0276	0.0177	0.0218	0.0141	0.0097	0.0054	0.0046	0.0015
575	0.0065	0.0043	0.0039	0.0205	0.0193	0.0173	0.0158	0.0132	0.0118	0.0076	0.0033	0.0025																		575	0.0061	0.0031	0.0016	0.022	0.0273	0.0181	0.023	0.0148	0.01	0.0054	0.0044	0.0016
576	0.0068	0.0045	0.004	0.0216	0.0201	0.0177	0.0165	0.0134	0.0123	0.0081	0.0036	0.0026																		576	0.0062	0.0025	0.0013	0.0227	0.0295	0.0189	0.0233	0.0153	0.0098	0.0059	0.0048	0.0018
577	0.0068	0.0044	0.0043	0.0224	0.0218	0.0194	0.0168	0.0137	0.0123	0.0086	0.004	0.0025																		577	0.0061	0.0029	0.002	0.0239	0.0302	0.0202	0.0246	0.0155	0.0102	0.0064	0.0048	0.0015
578	0.0074	0.0046	0.0043	0.0239	0.0225	0.02	0.0172	0.015	0.0135	0.0087	0.0041	0.0026																		578	0.0067	0.0027	0.0021	0.0252	0.0314	0.0212	0.0259	0.0166	0.0113	0.0065	0.0052	0.0016
579	0.0078	0.0051	0.0048	0.0254	0.0229	0.021	0.0188	0.015	0.0133	0.0095	0.0046	0.0032																		579	0.0064	0.0032	0.0011	0.0263	0.0338	0.0213	0.0267	0.0173	0.0113	0.0068	0.0047	0.0022
580	0.008	0.0052	0.0047	0.0258	0.025	0.022	0.0198	0.0156	0.0139	0.0102	0.0046	0.003																		580	0.0071	0.0033	0.0012	0.0272	0.0355	0.0231	0.0279	0.0178	0.0119	0.0076	0.0059	0.0026
581	0.0083	0.0054	0.0051	0.0275	0.0265	0.0233	0.0199	0.0158	0.0147	0.0096	0.0052	0.0024																		581	0.0075	0.003	0.0022	0.0293	0.036	0.0239	0.0278	0.0182	0.0123	0.0074	0.0055	0.0017
582	0.0083	0.006	0.0047	0.029	0.0279	0.0249	0.0207	0.0173	0.0157	0.0103	0.0059	0.0029																		582	0.0076	0.0042	0.0021	0.0304	0.0364	0.0259	0.0299	0.0194	0.013	0.0074	0.0056	0.0022
583	0.0093	0.0048	0.005	0.0308	0.0281	0.0258	0.0226	0.018	0.0154	0.0115	0.0072	0.003																		583	0.0072	0.0043	0.0007	0.0319	0.039	0.0273	0.0307	0.0202	0.0135	0.0083	0.0075	0.0023
584	0.009	0.0061	0.0056	0.032	0.031	0.0271	0.023	0.0183	0.0169	0.0112	0.0069	0.0036																		584	0.0078	0.0038	0.0022	0.0337	0.0408	0.0281	0.0317	0.0208	0.0142	0.0082	0.0069	0.0032
585	0.0097	0.0064	0.0062	0.0334	0.0327	0.0286	0.0225	0.0186	0.0174	0.0117	0.0066	0.0029																		585	0.0083	0.0046	0.0033	0.035	0.0421	0.0292	0.0324	0.021	0.0149	0.0079	0.0074	0.0021
586	0.01	0.0074	0.0063	0.0349	0.0346	0.0301	0.0245	0.0199	0.0181	0.0119	0.007	0.0027																		586	0.0088	0.0047	0.0031	0.0375	0.0443	0.0312	0.0329	0.0224	0.0156	0.008	0.0069	0.0019
587	0.0102	0.0062	0.0051	0.0367	0.0354	0.0309	0.0255	0.0196	0.0187	0.0123	0.0076	0.0039																		587	0.0088	0.0044	0.0011	0.0387	0.0442	0.0321	0.035	0.023	0.0153	0.0092	0.008	0.0026
588	0.0109	0.0073	0.0064	0.0379	0.0378	0.0337	0.0253	0.0202	0.0191	0.0129	0.0074	0.0037																		588	0.009	0.0053	0.0027	0.0397	0.0481	0.0344	0.0345	0.0235	0.0162	0.0097	0.008	0.0023
589	0.0111	0.0073	0.007	0.0398	0.0399	0.0345	0.0269	0.0225	0.0207	0.0127	0.0083	0.003																		589	0.0098	0.0047	0.0039	0.0418	0.05	0.0353	0.0356	0.0255	0.0174	0.0097	0.0085	0.0023
590	0.0116	0.0081	0.0074	0.0417	0.0408	0.0359	0.0275	0.0219	0.0212	0.0139	0.008	0.003																		590	0.0101	0.0055	0.0035	0.0435	0.0507	0.0373	0.0384	0.0254	0.0181	0.0096	0.0084	0.0018
591	0.0118	0.0084	0.0071	0.0425	0.0425	0.0378	0.0295	0.0231	0.0217	0.0137	0.0092	0.0037																		591	0.0097	0.0057	0.0036	0.0447	0.0536	0.0384	0.0392	0.0267	0.0189	0.0106	0.0092	0.0028
592	0.012	0.0082	0.0075	0.0443	0.0439	0.0395	0.0298	0.024	0.023	0.0142	0.0099	0.0034																		592	0.0099	0.0056	0.004	0.0469	0.0548	0.0403	0.0406	0.0278	0.0195	0.0107	0.0097	0.0024
593	0.0121	0.0086	0.008	0.046	0.0462	0.0401	0.0311	0.0256	0.0238	0.0149	0.0099	0.0036																		593	0.0102	0.0059	0.004	0.0481	0.0567	0.041	0.0417	0.0291	0.0205	0.0112	0.0097	0.0026
594	0.0126	0.0083	0.0086	0.0475	0.0472	0.0416	0.0315	0.0251	0.0241	0.0159	0.0099	0.0035																		594	0.011	0.0052	0.0043	0.0498	0.0574	0.0427	0.0427	0.0297	0.0206	0.011	0.0095	0.0025
595	0.0129	0.0089	0.0082	0.0491	0.0491	0.0439	0.0331	0.0267	0.025	0.0158	0.0109	0.0034																		595	0.0109	0.0061	0.004	0.0512	0.0604	0.0445	0.0441	0.0307	0.0215	0.0123	0.0106	0.0023
596	0.0132	0.0088	0.0087	0.0501	0.0507	0.0445	0.0335	0.0274	0.0257	0.0162	0.0108	0.0036																		596	0.0114	0.006	0.0042	0.0522	0.0605	0.0453	0.0442	0.0314	0.0218	0.0117	0.0106	0.0025
597	0.013	0.0093	0.0089	0.0506	0.0512	0.0456	0.034	0.0277	0.0262	0.0168	0.0114	0.0035																		597	0.011	0.006	0.0049	0.0534	0.0618	0.0469	0.045	0.0321	0.0228	0.0133	0.0108	0.0028
598	0.0134	0.0092	0.0088	0.0526	0.053	0.0465	0.0342	0.0282	0.0268	0.0167	0.0115	0.0032																		598	0.0112	0.0061	0.0043	0.0552	0.0637	0.0477	0.0475	0.0325	0.0229	0.0122	0.0109	0.0023
599	0.0134	0.0093	0.0087	0.0536	0.0544	0.0475	0.0354	0.029	0.0271	0.017	0.0121	0.0037																		599	0.0115	0.0068	0.0045	0.0565	0.0658	0.0481	0.0486	0.0335	0.0231	0.0126	0.0117	0.0029
600	0.0139	0.0099	0.0093	0.0541	0.0547	0.0486	0.0358	0.0285	0.0279	0.0169	0.0118	0.0034																		600	0.0119	0.0066	0.0048	0.0569	0.067	0.0499	0.0496	0.0337	0.0238	0.0131	0.0111	0.0027
601	0.0144	0.0093	0.0092	0.0555	0.0557	0.0497	0.0362	0.0288	0.0282	0.0174	0.0125	0.0036																		601	0.0119	0.0065	0.0052	0.0581	0.0687	0.0503	0.0486	0.0333	0.024	0.0135	0.0116	0.0027
602	0.0151	0.0098	0.009	0.0571	0.0569	0.0498	0.0364	0.0293	0.0289	0.0175	0.0121	0.0034																		602	0.0125	0.0065	0.0055	0.0594	0.0686	0.0501	0.0498	0.0346	0.0239	0.0134	0.0114	0.0023
603	0.0144	0.0101	0.0093	0.0575	0.0566	0.051	0.0371	0.0302	0.0288	0.0181	0.013	0.0034																		603	0.0115	0.0069	0.005	0.0601	0.0685	0.0518	0.0491	0.0348	0.0244	0.0136	0.0121	0.0026
604	0.0144	0.0102	0.0101	0.0578	0.0584	0.0512	0.0381	0.0309	0.0295	0.0184	0.0129	0.0036																		604	0.0116	0.0069	0.0055	0.0599	0.0692	0.0523	0.0501	0.0358	0.0253	0.0137	0.0124	0.0026
605	0.0154	0.0107	0.0102	0.0573	0.0586	0.0525	0.0384	0.0319	0.0304	0.0194	0.0123	0.0034																		605	0.0127	0.0072	0.0057	0.0603	0.0698	0.0533	0.0515	0.036	0.0263	0.0147	0.0116	0.0027
606	0.0153	0.0112	0.0091	0.0585	0.0588	0.0522	0.0382	0.0315	0.0296	0.0185	0.013	0.0031																		606	0.013	0.0078	0.0049	0.0608	0.0704	0.0536	0.0514	0.0355	0.024	0.0139	0.0122	0.002
607	0.0151	0.0104	0.0096	0.0594	0.0599	0.0522	0.0391	0.0315	0.0296	0.0186	0.0138	0.0035																		607	0.0123	0.0072	0.0049	0.0614	0.0715	0.053	0.0525	0.0366	0.0241	0.014	0.0127	0.0023
608	0.0154	0.0099	0.0098	0.0598	0.0606	0.053	0.039	0.0311	0.0297	0.0187	0.0138	0.004																		608	0.0124	0.0068	0.0054	0.0619	0.0726	0.0538	0.0513	0.0354	0.0252	0.0139	0.0124	0.0029
609	0.0159	0.0103	0.0099	0.0599	0.0608	0.0536	0.0392	0.0323	0.0308	0.0204	0.0134	0.0033																		609	0.0131	0.0073	0.0055	0.0627	0.0712	0.0547	0.0516	0.036	0.0264	0.0156	0.0117	0.0025
610	0.0154	0.0116	0.0102	0.0609	0.0613	0.053	0.0389	0.0322	0.0304	0.0199	0.0135	0.0033																		610	0.0125	0.0085	0.0051	0.0618	0.0715	0.0549	0.051	0.0354	0.0243	0.015	0.0123	0.0022
611	0.0147	0.011	0.0092	0.0612	0.0613	0.0536	0.0394	0.0321	0.0303	0.0195	0.0136	0.0041																		611	0.0124	0.0075	0.0052	0.0635	0.0721	0.055	0.0515	0.0362	0.0249	0.0145	0.0123	0.0034
612	0.0151	0.0105	0.0107	0.0617	0.0625	0.0542	0.0397	0.032	0.0299	0.0191	0.0138	0.0035																		612	0.0121	0.0074	0.0064	0.0637	0.0737	0.0552	0.053	0.0365	0.0255	0.0142	0.0127	0.0031
613	0.0159	0.0112	0.0108	0.063	0.063	0.0551	0.0412	0.0329	0.0317	0.0206	0.0133	0.0039																		613	0.0126	0.0076	0.0057	0.0646	0.0734	0.0563	0.0538	0.0371	0.0272	0.0164	0.0121	0.0033
614	0.0153	0.0122	0.0114	0.0636	0.0637	0.0549	0.0412	0.033	0.0308	0.0201	0.0137	0.0042																		614	0.0121	0.0081	0.0061	0.0655	0.0738	0.056	0.0535	0.0369	0.0262	0.0153	0.0126	0.0031
615	0.0156	0.0121	0.0097	0.0648	0.0648	0.0551	0.0398	0.0329	0.0308	0.0205	0.0146	0.003																		615	0.0123	0.0081	0.0056	0.0658	0.0758	0.0569	0.0521	0.0375	0.0247	0.0148	0.0135	0.0024
616	0.0157	0.0118	0.0098	0.066	0.0659	0.057	0.0416	0.0343	0.0304	0.0199	0.0147	0.005																		616	0.0134	0.0086	0.0058	0.0673	0.0768	0.0579	0.0539	0.0388	0.0263	0.0147	0.0138	0.004
617	0.0164	0.0104	0.0109	0.0666	0.0669	0.058	0.0423	0.0341	0.0317	0.02	0.0146	0.0042																		617	0.0126	0.0076	0.0063	0.0685	0.0776	0.0588	0.0541	0.0384	0.0265	0.0152	0.0131	0.0035
618	0.0161	0.013	0.0122	0.0695	0.0689	0.0575	0.0406	0.0325	0.0307	0.022	0.0156	0.0036																		618	0.0131	0.009	0.0067	0.0701	0.0792	0.0603	0.0539	0.0374	0.0248	0.0165	0.0135	0.0032
619	0.0165	0.0133	0.0111	0.0708	0.0705	0.0598	0.042	0.0357	0.0324	0.0217	0.0166	0.0033																		619	0.0132	0.0093	0.0069	0.0717	0.0808	0.0612	0.0551	0.0403	0.0264	0.0155	0.0157	0.0036
620	0.0177	0.0123	0.0119	0.0729	0.0732	0.0622	0.0435	0.036	0.0332	0.0211	0.0171	0.0042																		620	0.0137	0.0083	0.007	0.0736	0.0826	0.0636	0.0556	0.0407	0.0285	0.015	0.015	0.003
621	0.0183	0.0123	0.0122	0.075	0.0748	0.0644	0.0445	0.0358	0.0337	0.0231	0.0172	0.0045																		621	0.0147	0.0083	0.0072	0.076	0.0853	0.0646	0.058	0.0406	0.0289	0.0161	0.0147	0.0038
622	0.0199	0.0129	0.0125	0.0771	0.0772	0.0655	0.0457	0.0371	0.0342	0.0242	0.0173	0.004																		622	0.015	0.0084	0.0069	0.0784	0.0875	0.0678	0.0585	0.0418	0.0296	0.0184	0.015	0.0023
623	0.0196	0.0133	0.0127	0.0801	0.0806	0.0685	0.0478	0.0383	0.0355	0.0241	0.0185	0.0042																		623	0.0153	0.0093	0.0066	0.0816	0.0909	0.0701	0.0619	0.043	0.0304	0.0175	0.0166	0.0036
624	0.0205	0.0147	0.0137	0.0842	0.0846	0.073	0.0503	0.0399	0.0366	0.0251	0.0189	0.0045																		624	0.0154	0.0102	0.0071	0.0844	0.0946	0.0736	0.0631	0.0446	0.0316	0.019	0.0163	0.0044
625	0.0219	0.0145	0.015	0.0867	0.0874	0.0743	0.0516	0.0417	0.0368	0.0272	0.0207	0.0044																		625	0.0164	0.0096	0.0083	0.0875	0.0975	0.076	0.0655	0.0455	0.0333	0.02	0.0172	0.0031
626	0.0222	0.0158	0.0146	0.0916	0.0917	0.077	0.0534	0.0433	0.0392	0.0275	0.0215	0.0047																		626	0.017	0.0105	0.0085	0.0918	0.1026	0.0784	0.0671	0.0478	0.0341	0.0204	0.0188	0.0035
627	0.0227	0.0165	0.0153	0.0953	0.0959	0.0823	0.0547	0.0439	0.0406	0.0287	0.0226	0.0045																		627	0.0174	0.0107	0.0086	0.0959	0.1073	0.0835	0.069	0.0491	0.0352	0.021	0.0194	0.0036
628	0.0246	0.0161	0.0166	0.0987	0.0998	0.0851	0.0584	0.0475	0.0423	0.0293	0.0223	0.0053																		628	0.018	0.0111	0.009	0.0999	0.1109	0.0864	0.0733	0.0531	0.038	0.0222	0.0196	0.0045
629	0.025	0.0187	0.0172	0.1041	0.1046	0.0903	0.0604	0.049	0.0441	0.0309	0.0245	0.0053																		629	0.0193	0.0128	0.0102	0.1049	0.1175	0.0922	0.0765	0.0554	0.0393	0.0224	0.0208	0.0043
630	0.0259	0.0187	0.0178	0.11	0.1104	0.0946	0.0626	0.0513	0.0464	0.0327	0.0262	0.0048																		630	0.0205	0.0133	0.0102	0.1109	0.1228	0.0966	0.0801	0.0574	0.0415	0.0244	0.0225	0.0039
631	0.0271	0.0194	0.0182	0.1145	0.1165	0.0992	0.0658	0.053	0.0482	0.0337	0.0264	0.0055																		631	0.0209	0.0139	0.0104	0.1156	0.1281	0.1011	0.0825	0.0602	0.0429	0.025	0.0231	0.0055
632	0.029	0.0207	0.0193	0.1219	0.1234	0.1049	0.0693	0.0559	0.0514	0.0352	0.0283	0.0061																		632	0.022	0.0141	0.0111	0.1241	0.1372	0.1069	0.0876	0.0646	0.0453	0.0262	0.0246	0.0051
633	0.03	0.0218	0.0211	0.1273	0.1287	0.1114	0.0731	0.0593	0.0546	0.038	0.0312	0.0056																		633	0.0232	0.0152	0.013	0.13	0.1439	0.1135	0.0929	0.0677	0.048	0.0284	0.0263	0.0051
634	0.0317	0.0225	0.0217	0.1327	0.1357	0.1157	0.0745	0.0622	0.0563	0.0383	0.0328	0.0053																		634	0.024	0.0156	0.0136	0.1351	0.1501	0.1176	0.0961	0.071	0.05	0.029	0.0274	0.0052
635	0.0332	0.0236	0.0234	0.141	0.1429	0.1228	0.0796	0.0648	0.0597	0.0412	0.0336	0.0061																		635	0.0247	0.017	0.0141	0.1433	0.1596	0.1254	0.1014	0.0743	0.0536	0.0314	0.0285	0.006
636	0.0346	0.0246	0.0242	0.1476	0.1499	0.1308	0.0834	0.0674	0.0626	0.0423	0.0359	0.0067																		636	0.0269	0.0168	0.0145	0.1492	0.1666	0.1324	0.1078	0.0794	0.0565	0.0322	0.0301	0.0055
637	0.0371	0.0262	0.0269	0.1524	0.1556	0.1363	0.0875	0.0707	0.0655	0.0437	0.0386	0.0058																		637	0.0282	0.019	0.0175	0.1558	0.1735	0.1382	0.1131	0.083	0.0594	0.033	0.0321	0.0056
638	0.0371	0.0267	0.0264	0.16	0.1641	0.1418	0.0908	0.0736	0.0689	0.046	0.039	0.0069																		638	0.0284	0.0198	0.0159	0.164	0.1813	0.1446	0.1175	0.0866	0.062	0.035	0.0331	0.0062
639	0.0391	0.0274	0.0273	0.1671	0.1698	0.1472	0.0946	0.0769	0.0724	0.047	0.0402	0.0065																		639	0.0299	0.0206	0.0161	0.1726	0.1911	0.1509	0.1228	0.0893	0.0652	0.0361	0.0344	0.0063
640	0.0409	0.0285	0.0295	0.1745	0.1788	0.1573	0.0991	0.0812	0.0766	0.0495	0.0423	0.0069																		640	0.0316	0.0211	0.0179	0.1805	0.2006	0.1584	0.1306	0.0957	0.0696	0.0379	0.0354	0.0069
641	0.0424	0.0304	0.0308	0.1809	0.1852	0.1628	0.1045	0.0845	0.0811	0.0518	0.0448	0.0077																		641	0.0326	0.022	0.02	0.188	0.2071	0.1661	0.1364	0.1008	0.0732	0.0395	0.0378	0.007
642	0.0439	0.0311	0.0309	0.1862	0.1921	0.1661	0.1062	0.0867	0.083	0.0535	0.0456	0.0071																		642	0.0335	0.0231	0.0195	0.1934	0.2141	0.1697	0.1396	0.1042	0.0748	0.0412	0.039	0.0072
643	0.0442	0.0301	0.0327	0.1928	0.1979	0.1757	0.111	0.0901	0.0868	0.0544	0.047	0.008																		643	0.0345	0.023	0.0207	0.2006	0.2232	0.1777	0.1461	0.1081	0.0777	0.0426	0.0389	0.0071
644	0.0442	0.0326	0.034	0.1988	0.2052	0.1805	0.1156	0.0936	0.0902	0.0564	0.0486	0.0087																		644	0.0346	0.0246	0.0202	0.2062	0.2303	0.1831	0.1521	0.1124	0.0811	0.045	0.0408	0.0088
645	0.0461	0.0317	0.0365	0.2035	0.2095	0.1861	0.1192	0.0965	0.0934	0.0575	0.0491	0.0084																		645	0.0361	0.0233	0.0226	0.2118	0.2355	0.1874	0.1576	0.1175	0.0854	0.0449	0.0416	0.0077
646	0.0467	0.0337	0.0344	0.208	0.2162	0.1906	0.1197	0.0984	0.0961	0.0583	0.0504	0.0082																		646	0.0372	0.0253	0.022	0.2173	0.2424	0.1933	0.1591	0.1198	0.0866	0.0458	0.0424	0.0079
647	0.0471	0.0341	0.0362	0.2114	0.2176	0.194	0.1229	0.0999	0.0978	0.0588	0.0504	0.0085																		647	0.0369	0.0259	0.0219	0.2207	0.2475	0.1964	0.1632	0.1211	0.0872	0.0468	0.0434	0.0086
648	0.047	0.0347	0.0368	0.2135	0.2221	0.197	0.1266	0.1007	0.0977	0.0589	0.0512	0.0091																		648	0.0373	0.0263	0.022	0.2239	0.2518	0.1986	0.1678	0.1217	0.0897	0.047	0.0433	0.0086
649	0.0487	0.0343	0.0362	0.2153	0.2246	0.2009	0.1276	0.1037	0.1023	0.0602	0.0512	0.0086																		649	0.0384	0.0262	0.022	0.228	0.2531	0.2025	0.1693	0.1272	0.0918	0.0476	0.044	0.008
650	0.0484	0.0337	0.0367	0.2163	0.2258	0.2017	0.1281	0.1038	0.1033	0.0603	0.0528	0.008																		650	0.0384	0.0262	0.0217	0.2287	0.2554	0.2037	0.1718	0.1283	0.0924	0.0479	0.0449	0.0082
651	0.048	0.0338	0.0371	0.2158	0.2263	0.2024	0.1292	0.105	0.1042	0.0599	0.0524	0.0074																		651	0.0385	0.0259	0.0217	0.2284	0.2565	0.2044	0.1729	0.1289	0.0936	0.047	0.0446	0.008
652	0.0471	0.0346	0.038	0.2164	0.2255	0.2037	0.1311	0.1062	0.1044	0.0597	0.0517	0.0099																		652	0.0378	0.0267	0.0225	0.2281	0.2547	0.2044	0.1737	0.1291	0.0939	0.047	0.0437	0.0089
653	0.046	0.0343	0.038	0.2148	0.2252	0.2022	0.1303	0.1048	0.1047	0.0593	0.0515	0.0098																		653	0.0385	0.0256	0.0225	0.2273	0.2546	0.2039	0.1743	0.13	0.0946	0.0478	0.0427	0.0081
654	0.0462	0.032	0.0353	0.2112	0.2213	0.1997	0.1285	0.1054	0.105	0.0593	0.0506	0.0081																		654	0.0381	0.0248	0.0222	0.2249	0.2516	0.2007	0.1732	0.1289	0.0935	0.0472	0.0434	0.0084
655	0.046	0.032	0.0354	0.2076	0.2176	0.1959	0.1266	0.1039	0.104	0.0574	0.0496	0.0077																		655	0.0373	0.0247	0.0214	0.2207	0.2497	0.198	0.1714	0.1272	0.092	0.0448	0.0435	0.0076
656	0.0444	0.0325	0.0357	0.2041	0.2146	0.1934	0.1254	0.1017	0.1016	0.0558	0.0487	0.0089																		656	0.0357	0.0249	0.0207	0.2174	0.2442	0.1946	0.1674	0.1243	0.0905	0.0425	0.0408	0.009
657	0.0424	0.0317	0.0338	0.1987	0.209	0.1878	0.1223	0.0988	0.1005	0.0533	0.0463	0.0078																		657	0.0351	0.025	0.0204	0.2104	0.2367	0.1892	0.1646	0.1227	0.0894	0.0429	0.0394	0.0075
658	0.0409	0.0287	0.0325	0.1925	0.2007	0.1833	0.1182	0.0965	0.0986	0.053	0.0452	0.0074																		658	0.0333	0.0225	0.0186	0.205	0.2302	0.1838	0.1592	0.1191	0.0865	0.0424	0.0391	0.0076
659	0.0396	0.0277	0.0302	0.1855	0.1949	0.1763	0.1172	0.0959	0.0965	0.0507	0.0434	0.0069																		659	0.0326	0.0206	0.0181	0.1969	0.2228	0.1764	0.1567	0.1181	0.0849	0.0398	0.0367	0.0063
660	0.0384	0.0265	0.0296	0.1798	0.1886	0.1717	0.1129	0.0916	0.0929	0.0498	0.0413	0.0081																		660	0.0308	0.0211	0.0172	0.1922	0.2152	0.1726	0.1502	0.1125	0.0821	0.0393	0.0345	0.0067
661	0.0364	0.0271	0.0297	0.1724	0.1821	0.1661	0.1096	0.0888	0.0896	0.0475	0.0413	0.0082																		661	0.029	0.0206	0.0175	0.184	0.2088	0.1664	0.1451	0.1078	0.0787	0.0377	0.0332	0.0071
662	0.0344	0.024	0.0272	0.165	0.172	0.1564	0.1034	0.0836	0.0858	0.0447	0.0374	0.0075																		662	0.0283	0.0187	0.0163	0.1763	0.1974	0.1575	0.141	0.1042	0.0747	0.0361	0.0331	0.0059
663	0.0326	0.0217	0.0248	0.1559	0.1632	0.1477	0.0983	0.0803	0.0818	0.0425	0.0356	0.0065																		663	0.0274	0.0173	0.0142	0.1659	0.1876	0.1487	0.1349	0.0989	0.0709	0.0337	0.0314	0.0064
664	0.0305	0.021	0.0235	0.1461	0.1525	0.1397	0.0933	0.0767	0.0787	0.0402	0.0327	0.0069																		664	0.0245	0.0153	0.0131	0.1557	0.1763	0.1402	0.1274	0.094	0.0677	0.0316	0.0288	0.006
665	0.0283	0.0199	0.0217	0.1361	0.1432	0.13	0.0865	0.0709	0.0725	0.038	0.0304	0.0061																		665	0.0229	0.0156	0.0115	0.1473	0.1651	0.1305	0.1165	0.0866	0.0629	0.0307	0.0268	0.0051
666	0.0265	0.0175	0.021	0.1286	0.1342	0.1212	0.0827	0.0674	0.0693	0.0354	0.0279	0.0048																		666	0.0226	0.0139	0.0119	0.1381	0.155	0.1227	0.112	0.0832	0.0594	0.0287	0.0257	0.0048
667	0.0248	0.0174	0.0188	0.1172	0.1223	0.1122	0.0756	0.0622	0.0637	0.0325	0.0256	0.0051																		667	0.0208	0.0124	0.01	0.127	0.1428	0.1126	0.1028	0.0756	0.0537	0.0259	0.0224	0.0048
668	0.0228	0.0158	0.0168	0.1101	0.1146	0.1053	0.0726	0.0583	0.0598	0.0296	0.0248	0.0058																		668	0.0187	0.0132	0.0088	0.1199	0.1333	0.1065	0.0969	0.0693	0.0512	0.0222	0.0215	0.0049
669	0.0221	0.0141	0.0161	0.1007	0.1051	0.0966	0.0658	0.0539	0.0549	0.0277	0.021	0.0045																		669	0.0182	0.0097	0.0098	0.1085	0.1224	0.0962	0.0885	0.0653	0.047	0.0224	0.019	0.0039
670	0.0179	0.0135	0.014	0.0908	0.0966	0.0873	0.0606	0.0495	0.0502	0.0252	0.0189	0.004																		670	0.0149	0.0096	0.0065	0.0982	0.1129	0.0886	0.083	0.0584	0.0424	0.0198	0.0176	0.003
671	0.0186	0.0114	0.0122	0.0848	0.0864	0.0827	0.0558	0.0428	0.0439	0.0217	0.0187	0.0045																		671	0.0133	0.0082	0.0032	0.0917	0.1025	0.0829	0.0762	0.0518	0.0362	0.0153	0.0185	0.0053
672	0.0158	0.0106	0.0115	0.0777	0.0794	0.0726	0.0503	0.0413	0.0426	0.0212	0.0158	0.004																		672	0.0129	0.0081	0.0061	0.0839	0.0949	0.0742	0.0686	0.0494	0.0355	0.0163	0.0147	0.003
673	0.0145	0.0094	0.0099	0.0703	0.0725	0.0684	0.0467	0.0387	0.0392	0.0203	0.0148	0.0043																		673	0.0126	0.0074	0.0054	0.0749	0.086	0.068	0.0639	0.0462	0.0329	0.0154	0.0139	0.0034
674	0.0128	0.008	0.0092	0.0633	0.0638	0.0598	0.0437	0.0352	0.0349	0.0175	0.0114	0.0034																		674	0.0102	0.0055	0.0043	0.0672	0.0769	0.0606	0.0577	0.0413	0.0291	0.0135	0.0123	0.0023
675	0.0125	0.0079	0.0091	0.0569	0.0581	0.0553	0.0391	0.0313	0.0326	0.0164	0.0111	0.0039																		675	0.0099	0.0055	0.0045	0.0603	0.0703	0.0548	0.0515	0.0365	0.0256	0.0114	0.0121	0.0034
676	0.0112	0.0065	0.0082	0.0511	0.0532	0.049	0.037	0.0305	0.0288	0.0161	0.0087	0.0033																		676	0.0088	0.0052	0.0021	0.0542	0.065	0.0504	0.0469	0.0343	0.0238	0.011	0.0102	0.0028
677	0.0103	0.0058	0.0057	0.0448	0.0463	0.0433	0.0321	0.0257	0.0258	0.0123	0.0078	0.0029																		677	0.0085	0.0049	0.0022	0.0504	0.0573	0.0439	0.0426	0.031	0.0208	0.0104	0.0082	0.0018
678	0.0084	0.0045	0.0059	0.0405	0.0406	0.0386	0.0278	0.0223	0.0225	0.0119	0.0057	0.0029																		678	0.0071	0.0048	0.0033	0.0437	0.0494	0.0386	0.0388	0.0261	0.0178	0.0086	0.0074	0.0012
679	0.0076	0.0042	0.0048	0.036	0.0363	0.0347	0.0266	0.0206	0.0206	0.0103	0.0061	0.0034																		679	0.0064	0.0036	0.0017	0.0394	0.0455	0.0347	0.0353	0.0243	0.0166	0.0073	0.0081	0.0029
680	0.0073	0.0041	0.0047	0.0323	0.0326	0.0301	0.0223	0.0187	0.0185	0.0103	0.0055	0.0038																		680	0.0062	0.0028	0.0012	0.0362	0.0413	0.0297	0.0307	0.0216	0.0149	0.0071	0.0059	0.0027
681	0.0063	0.0036	0.0037	0.0301	0.0291	0.0279	0.0208	0.0176	0.0169	0.0087	0.0032	0.0032																		681	0.0062	0.0021	0.0011	0.033	0.0338	0.0279	0.0288	0.02	0.0134	0.0065	0.0047	0.0017
682	0.0058	0.003	0.0027	0.0256	0.0253	0.0256	0.0194	0.0155	0.0146	0.0077	0.003	0.0029																		682	0.0053	0.0019	-6.9e-18	0.0288	0.0321	0.025	0.0272	0.0179	0.0114	0.0046	0.005	0.0014
683	0.0058	0.0033	0.0025	0.0231	0.023	0.0225	0.0178	0.014	0.0128	0.0071	0.0029	0.0038																		683	0.0048	0.003	-0.0004	0.0256	0.0314	0.0234	0.0233	0.0161	0.0103	0.005	0.0044	0.0041
684	0.0046	0.0028	0.0014	0.0207	0.0202	0.0191	0.0151	0.012	0.0121	0.0069	0.0015	0.0024																		684	0.0047	0.0023	-0.0015	0.0224	0.0281	0.0195	0.0224	0.0138	0.0102	0.0042	0.003	0.0021
685	0.0039	0.0021	0.0016	0.0172	0.0168	0.0165	0.0135	0.0105	0.0099	0.0047	0.0007	0.0019																		685	0.0044	0.0013	0.0001	0.0207	0.023	0.0172	0.0206	0.0124	0.0087	0.0037	0.003	0.0004
686	0.0037	0.0021	0.0018	0.0151	0.0153	0.0144	0.0116	0.0081	0.0071	0.0062	-0.0012	0.0023																		686	0.0028	0.0013	-0.0003	0.0187	0.0214	0.0152	0.0181	0.01	0.0066	0.0053	0.002	0.0016
687	0.0047	0.0022	0.0004	0.0136	0.0127	0.012	0.0111	0.0081	0.0073	0.0048	-0.0004	0.003																		687	0.0034	0.0015	-0.0015	0.0148	0.019	0.0134	0.0162	0.009	0.0056	0.002	0.0014	0.0024
688	0.0032	0.0025	0.0006	0.0117	0.0111	0.0116	0.0096	0.0083	0.0069	0.0041	-0.0002	0.002																		688	0.0033	0.0009	-0.0017	0.0136	0.0175	0.0121	0.0151	0.0096	0.0052	0.0031	0.0021	0.002
689	0.0028	0.002	0.0002	0.0104	0.01	0.0096	0.0076	0.0063	0.0066	0.0035	0	0.0032																		689	0.0023	0.0022	-0.0022	0.0134	0.0161	0.0104	0.0127	0.0075	0.0054	0.0025	0.0019	0.0008
690	0.0015	0.002	0.0006	0.0086	0.0088	0.009	0.0056	0.0051	0.0036	0.003	-0.0015	0.0031																		690	0.0023	0.0017	-0.0009	0.0118	0.0138	0.0096	0.0136	0.0064	0.003	0.0012	0.0012	0.0022
691	0.0027	0.001	-0.0001	0.0068	0.0075	0.0068	0.0063	0.0041	0.0047	0.0036	-0.0005	0.0017																		691	0.0029	0.0004	-0.0021	0.0078	0.0122	0.0074	0.0124	0.0059	0.004	0.0018	0.0015	0.0006
692	0.0024	0.0011	-0.0001	0.007	0.0073	0.0067	0.0072	0.0067	0.0045	0.0038	-0.0011	0.0019																		692	0.003	-0.0002	-0.0018	0.0099	0.0133	0.007	0.0127	0.0067	0.0029	0.0025	0.0018	0.0005
693	0.003	0.0012	0.0003	0.0064	0.0062	0.0069	0.0042	0.0038	0.0028	0.0015	-0.0025	0.0017																		693	0.003	0.0013	-0.0009	0.0085	0.0097	0.007	0.0112	0.0046	0.0015	0.0005	0.0004	-0.0003
694	0.0022	0.0017	-0.0001	0.0059	0.0043	0.0049	0.0037	0.0031	0.0012	0.0017	-0.0011	0.0023																		694	0.002	0.0005	-0.0026	0.0063	0.0097	0.0056	0.0102	0.0032	0.0011	0.0004	0.0004	0.0015
695	0.0022	0.0011	0.0008	0.0047	0.0046	0.0041	0.0053	0.0021	0.0037	0.0025	-0.0014	0.0017																		695	0.002	0.0007	-0.0007	0.007	0.0097	0.0051	0.0103	0.0034	0.0022	0.0011	-0.0002	0.0003
696	0.002	0.0007	-0.0002	0.0045	0.0036	0.0035	0.0033	0.005	0.0024	0.0031	-0.0021	0.0022																		696	0.0022	-0.0002	-0.0021	0.0062	0.0082	0.0038	0.0085	0.0061	0.002	0.0015	0.0005	0.0012
697	0.001	0.0005	-0.0004	0.0034	0.0038	0.0034	0.0012	0.005	0.0008	0.0016	-0.0018	0.0014																		697	0.0008	-0.0001	-0.0013	0.0053	0.0072	0.0012	0.0074	0.006	-0.0003	-0.0002	0.0011	0.0006
698	0.0016	0.0017	-0.0009	0.0021	0.0024	0.0035	0.0019	0.002	0.0019	0.0017	-0.0011	0.0015																		698	0.0013	0.0007	-0.0022	0.0041	0.0064	0.0042	0.0063	0.0033	0.001	0.0007	0.0007	0.0014
699	0.0016	0.0002	-6.9e-18	0.0027	0.0018	0.0027	0.0034	0.0021	0.0018	0.0017	-0.0016	0.0022																		699	0.0031	0.0006	-0.0017	0.0037	0.0061	0.0033	0.0074	0.0024	0.0015	0.001	0.0006	0.0007
700	0.0011	0.0007	-0.0002	0.0027	0.0015	0.0031	0.004	0.0047	0.0026	0.003	-0.0027	0.0018																		700	0.002	-0.0002	-0.0012	0.0038	0.0055	0.0015	0.008	0.0056	0.0015	0.0017	0.0008	0.0011
701	0.0013	-0.0003	-0.0016	0.002	0.0014	0.0035	0.001	0.0039	0.0019	0.0016	-0.0018	0.0017																		701	0.0009	-0.0009	-0.0024	0.0036	0.0053	0.0015	0.0067	0.0048	0.0002	0.0008	0.0011	0.0009
702	0.0006	0.0001	-0.0006	0.0025	0.0016	0.0034	0.0009	0.0019	0.0014	0.0016	-0.0022	0.002																		702	0.0015	0.0001	-0.0018	0.0037	0.0068	0.003	0.0076	0.0035	0.0006	0.001	0.0005	0.001
703	0.0016	-0.0001	-0.0012	0.0023	0.0012	0.0022	0.0019	0.001	0.0013	0.0027	-0.0023	0.0021																		703	0.0018	-0.0006	-0.002	0.0044	0.006	0.0024	0.007	0.0007	0.0007	0.0007	-0.0002	0.0008
704	0.0011	0.001	-0.0008	0.001	0.0021	0.0009	0.0025	0.0041	0.0025	0.0023	-0.0036	0.0019																		704	0.0017	-0.001	-0.0021	0.004	0.0024	-0.0029	0.0087	0.0045	0.0024	0.001	-0.001	-0.001
705	-0.0005	-0.0004	-0.001	0.0019	0.0011	0.0017	0.0004	0.0027	0.001	0.0019	-0.0018	0.0014																		705	-0.0003	-0.0008	-0.0023	0.0037	0.0053	0.0009	0.0074	0.003	0.0009	0.0004	-0.0005	0.0005
706	0.0002	0.0007	-0.0003	0.0019	0.0012	0.0027	-0.0014	0.0009	0.0001	0.0024	-0.0021	0.0016																		706	0.0011	0.0003	-0.0019	0.0032	0.0054	0.0023	0.0072	0.0021	0.0006	0.0025	-0.0009	0.0009
707	0.001	-0.0005	-0.0008	0.0014	0.0013	0.0023	0.0019	0.0001	0.0005	0.0023	-0.0025	0.0017																		707	0.0026	0	-0.0031	0.0029	0.0056	0.0019	0.0067	0.002	0.0005	0.0003	-0.0011	0.0008
708	0.0015	0.0003	0.0003	0.0008	0.0008	0.0013	0.0021	6.94e-18	0.0007	0.0024	-0.0029	0.0027																		708	0.0019	0	-0.0024	0.0026	0.0041	0.0016	0.0087	0.0019	0.0005	0.0016	-0.001	0.0005
709	0.0018	-0.0004	-0.0012	0.0012	0.0002	0.0005	0.0008	0.0009	0.0013	0.0019	-0.0021	0.0027																		709	0.0009	-0.0012	-0.0018	0.0026	0.005	0.0006	0.0054	0.0017	6.94e-18	0.0015	0.0002	0.0013
710	0.0006	0.0003	-0.0002	0.0004	0.001	0.0022	-0.0013	-0.0006	0.0004	0.001	-0.0021	0.001																		710	0.0017	0.0005	-0.0016	0.0025	0.0053	0.001	0.0047	0.0003	-0.0001	0.0009	-0.0003	0.0007
711	0.0009	0.0006	-0.001	0.0004	-0.0002	-0.0004	0.0025	0.0006	0.0006	0.0022	-0.0029	0.0025																		711	0.0017	0.0006	-0.0009	0.0023	0.0054	0.002	0.0064	0.0006	-0.0005	0.0008	-0.0002	0.0019
712	0.0007	-0.0002	-0.0003	-0.0002	0.0007	0.0007	0.0017	0.0004	0.0007	0.0016	-0.0013	0.0017																		712	-0.0003	-0.0012	-0.0019	0.0025	0.0036	0.0013	0.006	0.0012	-0.0007	0.0017	0.0003	0.0003
713	0.0021	-0.0005	-0.0015	0.0009	0.0012	0	0.0012	0.0016	0.0003	0.0016	-0.0021	0.0021																		713	0.001	-0.0007	-0.0018	0.0027	0.0034	0.0009	0.0054	0.0017	0.0006	0.0014	-0.0006	0.0012
714	0.0014	0.0003	-0.0009	0.0007	0.0003	0.0009	0.0011	-0.0004	0.0001	0.0015	-0.0029	0.0019																		714	0.0023	6.18e-18	-0.0015	0.0024	0.003	0.002	0.0033	-0.0001	-0.0005	0.0014	-0.0004	0.0011
715	0.0017	0.0011	-0.0013	0.001	0.0003	0.0006	0.0016	0.0014	0.0012	0.0022	-0.0015	0.0019																		715	0.0014	-0.0009	-0.0023	0.0018	0.0033	0.002	0.0056	0.0027	0.0016	0.0015	-0.0007	-0.0004
716	0.0012	0.0004	-0.0011	0.0008	0.0002	0.0004	0.0002	0.0003	0.0001	0.0009	-0.0029	0.002																		716	0.0016	-0.0002	-0.0019	0.0011	0.0025	0.0007	0.0038	0.0009	-0.0001	0.0007	-0.0006	-0.0002
717	-0.0004	-0.0001	-0.0003	0	-0.0003	0.0015	0.0006	0.0003	0.0011	0.0016	-0.0021	0.0026																		717	0	0	-0.0004	-0.0001	0.002	0.0013	0.0038	0.0014	0.0002	0.0008	0.0003	0.0017
718	0.001	0.0004	-0.0018	-0.0001	-0.0002	0.0007	0.0012	0.0001	-0.0004	0.002	-0.0024	0.0014																		718	0.0016	0.0004	-0.0016	0.0003	0.0023	0.0012	0.0044	0.0005	0.0001	0.0008	-0.0003	0.001
719	0.0014	-0.0001	-0.0014	-0.0003	-0.0007	0.0005	0.0003	0.0004	0.0008	0.001	-0.0024	0.0025																		719	-0.0003	-0.0014	-0.0017	0.0001	0.003	0.0008	0.0031	0.0009	0.0004	0.0004	-0.0003	0.0009
720	0	0.0003	-0.0006	-0.0003	-0.0002	-0.0001	-0.0003	-0.0001	-0.0002	0.0016	-0.0032	0.0009																		720	0.0002	-0.0008	-0.0024	0.0001	0.0033	0.0011	0.0038	0.0007	-0.0008	0.0006	-0.0002	0.0004
721	-0.0002	-0.0006	-0.0015	0.0004	-0.0001	0.0013	0.0012	0.002	0.0006	0.001	-0.0028	0.0008																		721	0.001	-0.0007	-0.0022	0.0019	0.003	0.0014	0.0047	0.0027	0.0009	0.0003	-0.0006	0.001
722	0.0005	-0.0002	-0.0007	0.0001	-0.0011	-6.9e-18	0.0014	0.0001	0.0004	0.0006	-0.0033	0.0022																		722	0.0023	-0.0002	-0.0034	0.0014	0.0012	0.0007	0.0038	0.001	0.0009	0.0012	-0.0007	0.0011
723	0.0002	-0.0002	-0.001	0.0001	-0.001	-0.0007	0.0015	-0.0001	0.0001	0.0014	-0.0028	0.002																		723	-0.0003	-0.0005	-0.0018	0.0014	0.0028	-6.9e-18	0.0031	0.0006	0.0006	0.0003	0.0003	0.0005
724	0.0004	-0.0002	-0.0006	0.0003	-0.0009	0.0012	0.0012	0.0015	-0.0008	0.0009	-0.0027	0.0016																		724	-0.0001	-0.0005	-0.0017	0.0009	0.0018	0.0015	0.0036	0.0014	6.94e-18	0.0003	-0.0003	0.0014
725	-0.0002	-0.0003	-0.0006	-0.0001	-0.0003	0.0006	0.0008	-0.0007	0.0001	0.001	-0.0043	0.0024																		725	0.0023	0.0001	-0.0016	0.0008	0.0029	0.0012	0.0044	0.0002	6.94e-18	0.0008	-0.0013	0.0015
726	0.001	0.0006	-0.0008	-0.0003	-0.0004	0.0013	6.94e-18	-0.0006	0.0001	0.0018	-0.003	0.0025																		726	0.0021	-0.0004	-0.0019	0.001	0.0028	0.0014	0.0012	0.0007	-0.0001	0.0011	-0.0012	0.0016
727	-0.0003	-0.0002	-0.0019	-0.0001	-0.0022	-0.001	-0.0002	0.0001	-0.0003	0.0024	-0.0022	0.0027																		727	-0.0002	-0.0009	-0.0031	0.0009	0.0025	0.0006	0.0029	-0.0001	-0.0004	0.0006	-0.0009	-0.0004
728	0.0009	0.0003	-0.0007	0.0003	-0.0021	0.0011	-0.0007	-0.0008	0.0002	0.0014	-0.0029	0.0013																		728	0.0006	-0.0007	-0.0022	0.0017	0.0019	0.0012	0.0034	0.0006	-0.0006	0.0006	-0.0007	-0.0003
729	0	-0.0007	-0.0015	0.0003	-0.0006	0.0012	0.0008	0.0001	0.0003	0.0023	-0.0032	0.0018																		729	0.002	-0.0003	-0.0022	0.0015	0.0032	0.002	0.0036	0.0014	0.0004	0.0003	-0.0003	0.0006
730	0.0005	-0.0015	0.0011	0.0004	-0.0011	0.0002	0.0015	-0.0007	0.0001	0.0019	-0.0022	0.0013																		730	0.0002	-0.0012	-0.0011	0.002	0.0028	0.0009	0.0051	0.0009	-0.0001	0.0005	0	0.0011
731	0.0003	0.0004	-0.0027	0.0003	-0.0006	-0.0005	0.0009	0.0007	0.0002	0.0005	-0.0011	0.0017																		731	0.0006	-0.0008	-0.0025	0.0019	0.0036	0.0002	0.0043	0.0008	-0.0003	-0.0012	0.0007	0.0006
732	0.0004	-0.0004	-0.0008	0.0009	-0.0017	0.0009	-0.0006	-0.0006	0.0001	-0.0008	-0.0032	0.0027																		732	0.0018	-0.0015	-0.0017	0.0018	0.0023	0.0007	0.0033	-0.0007	0.0005	0.0002	-0.0006	0.0012
733	0.0005	-0.0018	-0.0014	0.0005	-0.002	0.0013	0.0005	0.0005	0.0007	0.002	-0.0023	0.0023																		733	0.0011	-0.0021	-0.003	0.0015	0.0016	0.002	0.0033	0.0009	0.0007	0.0006	-0.0012	0.0011
734	0.0016	-0.0008	-0.0011	-0.0004	-0.0015	-0.0001	0.0007	0.0005	-0.0001	0.0008	-0.0019	0.0016																		734	0.0025	-0.0004	-0.002	0	0.0019	0.0008	0.0051	0.0008	-0.0005	0.0001	0.0005	0.001
735	0.0014	-0.0006	-0.0014	-0.0003	-0.0008	0.0008	0.0021	0.0005	0.0003	0.0001	-0.0019	0.0013																		735	0.0012	-0.0004	-0.0024	0.0012	0.0032	0.002	0.0042	0.001	0.0005	-0.0008	0	0.0006
736	0.0019	-0.0007	-0.0008	-0.0004	-0.0004	0.0013	0.0009	-0.0005	0	0.0005	-0.0026	0.0014																		736	0.002	-0.0005	-0.0037	0.0009	0.0013	0.0017	0.0045	0.0007	-0.0009	0.001	-0.0001	0.0002
737	-0.0012	-0.0005	-0.0009	-0.0001	0.0002	0.0006	0.0006	0.0006	-0.0005	0.0021	-0.0024	0.0016																		737	0.0004	0.0001	-0.0021	0.0021	0.0034	0.001	0.0056	0.0012	-0.0007	0.0016	-0.0006	0.0012
738	0.0012	-0.0003	-0.0006	-0.0007	0.0004	0.0001	0.0012	-0.0008	0.0007	0.0016	-0.0057	0.0017																		738	0.0016	-0.0008	-0.003	0	0.0014	-0.0005	0.0048	-0.0002	-0.0006	0.0005	-0.0019	0.0005
739	0.0005	0.0004	-0.0026	-0.0004	-0.0017	-0.0003	0.0006	0.0007	0	0.0003	-0.0039	0.0022																		739	0.001	0.0007	-0.0014	0.0006	0.002	-0.0005	0.0051	0.0016	0.0008	-0.0008	-0.0016	0.0003
740	0.0007	0.0016	-0.0011	0.0001	-0.0014	0.0007	-0.0003	0.0007	0.0004	0.0012	-0.0009	0.0031																		740	0.0021	0.001	-0.0043	0.0028	0.0018	0.0004	0.0031	0.0015	0.001	0.0003	0.0009	0.0013
741	-0.002	0.001	-0.0004	-0.0008	-0.0004	0.0012	0.0012	-0.0001	0.0011	0.0002	-0.0029	0.0015																		741	0.0004	0.0014	-0.0026	-0.0009	0.0019	0.0018	0.0045	0.0015	0.0006	0.0003	0.0003	0.0012
742	-0.0015	3.36e-18	0.0001	-0.0016	-0.0003	0.0005	0.0022	-0.0004	0.0001	0.0012	-0.0045	0.0009																		742	0.0009	0.0002	-0.0016	-0.0002	0.0018	0.001	0.0064	-0.0006	-0.0009	-0.0007	-0.0013	0.0002
743	0.0002	-0.002	-0.0028	0.0002	-0.0015	0.0002	0.0008	-0.0025	0.0002	0.0029	-0.0023	0.0019																		743	-0.0005	-0.0011	-0.0003	0.0006	0.0014	-0.0001	0.0036	-0.0003	-0.0005	0.0002	-0.0008	-0.0014
744	0.0009	-0.0018	-0.0023	0.0012	-0.0009	0.0007	-0.0004	-0.0013	-0.001	0.0006	-0.0025	0.0008																		744	0.0011	-0.0011	-0.0014	0.0022	0.0021	0.0007	0.0029	-0.0013	-0.0015	0.0005	0.0005	-0.0003
745	-0.0015	-0.0013	-0.0008	-0.0005	-0.0012	0.0008	0.0014	0.0001	0.0002	0.0014	-0.0028	0.0003																		745	0.0008	-0.0026	-0.0028	0.0019	0.0013	0.0003	0.0045	0.0007	-0.0009	0.0002	0.0012	-0.0004
746	6.94e-18	-0.0014	0.0005	0.0005	0.0004	0.0004	0.0034	-0.0004	0.0007	0.002	-0.0043	0.0027																		746	0.0046	-0.0003	-0.0021	0.0023	0.0027	0.0026	0.0069	6.94e-18	0.0005	0.0014	-0.001	-0.0012
747	0.0004	-0.0006	0.0002	-0.0015	-0.0005	-0.0004	0.0023	0.0005	0.0014	0.002	-0.0036	0.0013																		747	0	-0.0008	-0.0007	-0.0011	0.0034	-0.0002	0.0059	0.0013	0.0019	0.0005	-0.0008	-0.0022
748	0.0003	0.0007	-0.0027	-0.0008	-0.0024	0.0007	0.0038	0.0023	0.0016	0.0005	-0.0028	0.0022																		748	0.0021	-0.0001	-0.0038	0.0017	0.0004	0.0007	0.0056	0.0022	0.0008	0.0012	-0.001	0.0005
749	-0.0027	-0.0006	-0.0004	-0.0001	-0.0026	0	0.0001	-0.0006	-0.0001	0.0011	-0.0035	0.0026																		749	0.0013	-0.0009	-0.0014	0.0018	0.001	0.0002	0.0022	0.0002	0	0.0004	0.0003	0.0016
750	0.0003	-0.0007	-0.0005	-0.0007	0.001	0.0002	0.0022	-0.001	-0.0002	0.0005	-0.0049	0.0009																		750	0.0017	0.0003	-0.0025	-0.0001	0.0027	0.001	0.0051	0.0007	0.0005	0.0001	-0.0013	-0.0015
751	0.0013	-0.0011	-6.9e-18	-0.0011	0.0015	-0.0022	0.004	-0.0019	-0.0011	0.0009	-0.007	0.0021																		751	0.0016	0.001	-0.0001	-0.0002	0.0037	-0.0005	0.0058	0.0016	0.0002	0.0012	-0.0001	0.0002
752	0.0021	0.0004	-0.0012	-0.0009	-0.0005	0.0004	0.0008	-0.0008	-0.0011	0.0017	-0.0023	0.0019																		752	0.0026	0.0004	-0.0013	-0.0006	0.0027	0.0005	0.0037	0.0006	-0.0005	0.0013	0.0008	-0.0004
753	0.0002	-0.0004	-0.0014	-0.0001	-0.0003	0.0004	-0.0005	-0.0006	-0.0018	0.0015	-0.0046	0.0021																		753	0.0017	-0.0012	-0.0014	0.0022	0.0015	0.0012	0.002	-0.0008	-0.0015	0.0011	-0.001	0.0001
754	-0.0001	0.0002	-0.0001	-0.0012	-0.0017	0.0007	0.0013	0.0007	0	0.0011	-0.0016	0.0017																		754	0.0032	-0.0008	-0.0009	0.001	0.0009	0.0007	0.0032	0.0011	0.0008	-0.0006	0.0001	0.0012
755	0.0026	-0.0002	-0.0005	-0.001	0	-0.0009	0.0031	-0.0009	-0.0003	0.003	-0.0038	0.001																		755	0.0027	-0.0004	-0.001	-0.0005	0.002	-0.0002	0.0025	-0.0006	-0.0011	0.0024	-0.0007	0.0005
756	0.0008	-0.0015	-0.0014	-0.0009	-0.0011	0.0009	-0.0012	-0.002	-0.0013	0.0014	-0.0019	0.0022																		756	0.0003	-0.0018	-0.0034	0.0003	0.0021	0.0008	0.0011	-0.0013	-0.002	0.0008	0.0002	-0.0007
757	-0.0007	0.0007	-0.0015	-0.0003	-0.0026	-6.9e-18	-0.0022	-0.0023	-0.0017	-0.0001	-0.0013	0.0011																		757	0.0001	-0.0009	-0.0023	0.0017	0.0012	-6.9e-18	0.0006	-0.0006	-0.0015	0.0021	0.0001	0.0007
758	0.0021	-0.0029	-0.0005	-0.001	-0.0004	0.0006	0.0033	-0.0002	-0.0007	0.0007	-0.0038	0.001																		758	0.0035	-0.0007	-0.0027	-0.0006	0.0025	-6.9e-18	0.0017	6.94e-18	0.0006	-0.0006	-0.0003	-0.0002
759	-0.0004	-0.0011	-0.0015	-0.0005	0.0001	0.0007	0.0013	0.0005	-0.0005	0.0005	-0.0034	0.0015																		759	0.0006	-0.0017	-0.0041	0.0004	0.0015	0.0005	0.0026	0.0011	0.0002	-0.0009	0.0002	0.0003
760	0.002	-0.0011	0.0002	-0.0009	-0.0004	0.0005	0.001	0.0008	0	0.0006	-0.0038	0.0018																		760	0.0023	-0.0006	-0.0031	0.0006	0.0016	0.0011	0.0037	0.0013	-0.0008	-0.0007	-0.0012	-0.0004
761	0.0027	-0.0019	-0.0007	0.0005	0.0005	0.0006	0.001	-0.002	-0.0011	0.001	-0.0033	0.0008																		761	0.0018	-0.0008	-0.0036	-0.002	0.0018	0.0011	0.0011	-0.0001	0.0015	-0.0003	-0.0012	0.0009
762	0.0017	-0.0008	-0.0014	-0.0009	0.0001	-0.0005	0.0011	-0.0007	0.0002	0.0021	-0.0024	0.0023																		762	0.0018	-0.0019	-0.0026	-0.0003	0.0021	0.0013	0.0037	0.0017	0.0004	0.0008	-0.0004	0.001
763	0.0038	0.0002	-0.0033	0.0009	-0.0015	0.0005	0.0033	0.0005	0	0.0004	-0.0044	0.0011																		763	0.002	-0.0015	-0.0037	0.0009	0.0016	0.0011	0.0056	0.0027	-0.0008	-0.001	-0.0002	0.0007
764	-0.0006	3.36e-18	-0.001	0.0001	-0.0015	-0.0001	-0.0005	-0.0031	-0.0011	-0.0017	-0.0024	0.0023																		764	0	-0.0011	-0.0026	0.0011	0.0013	0.0019	-0.0011	0.0007	-0.0001	-0.0017	-0.0016	0.0007
765	0.0054	-0.0002	-0.0002	-0.001	-0.0004	0.0007	-0.0001	-0.0002	-0.001	0.0011	-0.0009	0.0016																		765	0.0052	-0.0006	-0.0027	-0.0044	0.001	0.001	0.0017	-0.0006	0.0007	-0.0011	-0.0011	0.0026
766	0.0028	0.0014	-0.0014	-0.0011	0.0014	0.0018	0.0014	0.0004	-0.0015	0.0001	-0.0029	0.0016																		766	0.0029	-0.0005	-0.0019	-0.0015	0.0032	0.003	0.0035	0.0012	-0.0018	0.0008	-0.0029	0.0011
767	0.0007	-0.0004	-0.0007	-0.0003	-0.0011	0.0013	-0.0002	0.0002	0.0003	0.0009	-0.0024	0.0013																		767	0.0028	-0.0006	-0.0022	-0.0003	0.0031	0.0018	0.0027	0.0017	0.001	-0.0007	0.0011	0.001
768	0.0013	-0.0009	-0.0008	0.0009	-0.0018	0.0011	0.0001	-0.0048	0.0003	0.0016	-0.0021	-0.0002																		768	0.0019	-0.0016	-0.0026	-0.0019	0.0017	0.0013	0.0031	-0.0001	0.0007	0.0008	0.0012	0.0008
769	0.0038	-0.0011	0.0001	-0.0013	-0.0001	0.0009	-0.0019	-0.0024	-0.0004	0	-0.002	0.0006																		769	0.003	-0.0007	-0.001	-0.0011	0.0021	0.0014	0.0013	-0.0001	-0.0001	-0.0005	0.0002	-0.001
770	0.0022	0.0001	-0.0014	-0.0005	-0.0002	-0.0002	-0.0012	0.0003	-0.0004	0.0012	-0.0008	0.0007																		770	0.0028	0.0006	-0.0023	0.0001	0.0017	0.0013	0.0013	-0.0009	0.0002	-0.0009	0.0003	-0.0002
771	0.0012	-0.0005	-0.0012	0.0003	-0.0005	-0.0001	-0.0012	-0.0029	-0.0008	0.0021	-0.0032	0.0026																		771	0.0025	-0.0005	-0.0006	0.0006	0.0024	-0.0006	0.0017	-0.0017	-0.0021	0.0008	-0.0003	0.0019
772	0.0032	-0.0013	-0.0006	0.0005	-0.0018	0.0003	0.0025	-0.0027	0.0026	0.0005	-0.0028	0.0001																		772	0.0052	-0.001	-0.0011	-0.0017	0.0005	0.0022	0.0043	0.0026	0.0016	-0.0012	-0.0005	-0.0013
773	0.0044	0.0009	-0.0016	-0.0017	0.0003	-0.0005	0.0014	0.0004	0.0004	0.0011	-0.0038	-0.0003																		773	0.0035	0.0024	-0.0031	-0.0026	0.0024	0.0021	0.0041	0.0026	0.0001	0.001	0.0003	-0.0008
774	0.0007	0.0007	-0.001	-0.001	-0.0013	0.0008	0.0005	0.0003	-0.0004	0.0023	-0.0024	0.0023																		774	0.0007	0.0004	-0.0025	0.0013	0.0003	0.0021	0.0034	0.002	-0.0009	0.001	-0.0005	0.0003
775	0	-0.002	-0.0011	-0.0006	-0.001	0.0015	0.0003	-0.001	0.0013	0.0002	0.0006	0.0022																		775	0.0027	-0.0016	-0.0025	0.0012	0.0019	0.0016	0.0005	0.0003	-0.0012	-0.0007	0.0015	0.0011
776	0.0006	-0.0008	-0.0025	0.0007	-0.0006	0.0006	0.0009	0.0003	0.0007	0.0021	-0.0031	0.0011																		776	0.002	-0.0007	-0.0033	-0.0004	0.003	0.0011	0.0048	0.0007	0.0005	0.0001	-0.0013	0.0005
777	0.0006	-0.0016	0.0001	-0.0005	-0.0001	-0.0005	-0.0004	0.0013	-0.0008	0.0015	-0.0025	0.0008																		777	0.0011	-0.0022	-0.002	0.0011	0.0018	0.0003	0.0029	0.0014	-0.0002	0.0018	-0.0011	0.0018
778	0	0.0002	-0.0014	0.0014	6.94e-18	0.0001	0.0005	0.0011	-0.0004	-0.0002	-0.0028	0.0024																		778	0.001	-0.0008	-0.0033	0.0001	0.0028	0.0004	0.0038	0.002	6.94e-18	-0.001	-0.002	0.0009
779	0	0.0005	-0.0009	-0.001	-0.001	0.0026	0.0022	0.0022	0.0029	0.0017	-0.001	0.0033																		779	0.0023	-0.0006	-0.0032	-0.0009	0.0027	0.0021	0.0028	0.0027	0.0022	0.0002	0.0004	0.0018
780	0.0004	-3.6e-18	0.0002	-6.9e-18	-0.0016	0.0022	0.0031	0.0015	0.0005	0.0019	-0.003	0.0013																		780	0.001	-0.0003	0.0013	0.0016	-0.0003	0.0021	0.002	0.0025	0.0003	0.0008	-0.0014	0.0001
781	-0.002	0.0002	-0.002	0.0002	0.0001	0.0004	0.0014	-0.0002	0.001	0.0005	-0.0004	0.0024																		781	-0.0003	-0.0005	-0.0026	0.0011	0.0013	-0.0001	0.001	0.0003	-0.0001	-0.0007	0.0011	0.0018
782	0.003	-0.0001	-0.0017	0.0016	-0.0015	0.0031	0.0032	0.0032	0.0037	0.0012	-0.0016	0.0029																		782	0.0038	-0.0011	-0.0028	0.0017	0.001	0.0036	0.0049	0.0047	0.0033	0.0007	-0.0014	0.0023
783	0.0025	0.0004	0.0026	0.0022	-0.0014	0.0026	0.0034	0.0034	0.0054	0.0012	-0.0013	0.0034																		783	0.0029	0.0007	0	0.001	0	0.0038	0.0028	0.0048	0.0044	0.0015	0.0003	0.003
784	0.0017	-0.0008	-0.0012	-0.0033	-0.0013	0.0019	0.0018	-0.001	0	0.0004	-0.0021	0.0026																		784	0.002	-0.0009	-0.0028	-0.0011	0.0022	0.0016	0.0011	0.0004	-0.0002	-0.0013	-0.0012	0.0008
785	0.0005	-0.0012	-0.001	-0.0058	-0.0017	0.0017	0.0017	-0.0009	-0.0011	0.0018	-0.0021	0.003																		785	0.0017	-0.0006	-0.0025	-0.0008	-0.0004	0.0028	0.0041	0.0012	-0.0011	-0.0008	-0.001	0.0018
786	0.0029	0.0005	-0.0006	0.0007	-0.0006	0.001	0.0021	0.002	0.0001	0.0017	-0.0022	0.0023																		786	0.0028	-0.0019	-0.0014	0.0004	0	0.0018	0.0014	0.0012	0.0015	0.0013	-0.001	0.0021
787	0.0014	0.0009	-0.0022	0.0008	-0.0019	0.0011	0.0026	0.0003	0.0012	0.0028	-0.0008	0.0031																		787	0.0011	0.0003	-0.0022	0.002	-0.0001	0.0016	0.0019	0.0005	0.0008	0.0034	-0.0003	0.0021
788	-0.0001	-0.0014	-0.0015	-0.0002	-0.0019	0.0008	-0.0003	-0.0021	-0.0002	0.0018	-0.0027	0.0033																		788	0.0006	-0.0003	-0.0026	0.0008	0.0013	0.0013	0.001	0.0001	0.0001	-0.0011	0.0009	0.0012
789	0.0006	-0.0001	-0.001	-0.0007	0.0007	0.0031	0.0006	0.0003	-0.0001	0.0012	-0.0047	0.0017																		789	0.0012	0.0005	-0.0014	0.0024	0.0014	0.0025	0.0021	0.0028	-0.0002	-0.0014	-0.0013	0.0005
790	0.0019	0.0005	-0.0021	0.003	-0.0024	0.0012	0.0067	0.0062	0.0046	0.002	0.0014	0.0067																		790	0.004	-0.0011	-0.0036	0.0027	-0.002	0.0031	0.0018	0.0088	0.0029	0.0066	-0.001	0.0059
791	0	-0.0013	-0.0003	0.0002	-0.0009	-0.0002	-0.0015	-0.0024	-0.0014	0.003	-0.0037	0.0013																		791	0	-0.0028	-0.0013	0.0002	-0.0018	0.0008	0	0	-0.0017	0.0014	-0.0004	-6.9e-18
792	0.0011	-0.0015	-0.0024	-0.0012	0.0003	0.0001	-0.0015	-0.0003	-0.0008	0.0007	-0.0029	0.0018																		792	0.0014	-0.0014	-0.0007	-0.0004	0.0035	0.0011	0.0022	0.0006	-0.0006	-0.0005	-0.0004	0.0012
793	0.0004	-0.0006	-0.0025	0.0009	-0.0016	0.0023	0.0041	0.0041	0.0015	0.0018	-0.0032	0.0023																		793	-0.0006	-0.0009	-0.0042	0.0025	0	0.0028	0.0015	0.0046	0.0002	0.0003	-0.0003	0.0016
794	-0.0005	0.0001	-0.0028	-0.0002	-0.0001	0.002	0.0012	0.0011	0.0026	0.0038	-0.0013	0.004																		794	0.0008	0.0006	-0.0031	0.0011	0.0013	0.0017	0.0016	0.0022	0.0005	0.0027	0.0003	0.0036
795	0.0018	-0.0022	-0.0053	0.0003	-0.0025	0.0009	-0.0009	-0.0033	0.0006	0.0039	-0.0049	0.0032																		795	0.003	0.0016	0.0001	0.0006	-0.0035	-0.0006	-0.0011	-0.0012	-0.0011	0.0039	-0.0019	0.0021
796	0.0001	-0.0002	-0.0024	-0.0012	0.0013	-0.0001	-0.0003	-0.0012	0.0005	0.0017	-0.0024	0.0021																		796	0.001	-0.0002	-0.0029	0.0015	0.0024	0.0009	0.0003	-0.0003	-0.0002	0.0014	-0.0008	0.0014
797	-0.0009	0.0011	-0.0025	-0.0003	-0.0005	0.0005	0.0018	0.0011	0.0002	0.0014	-0.0039	0.0026																		797	-0.0001	0.0001	-0.0018	0.0002	-0.0002	0.0031	0.0054	0.0021	-0.0005	-0.0003	-0.0016	0.001
798	0.0026	0.0015	-0.0018	-0.0022	-0.0011	0.0017	0.002	-0.0011	0.0029	0.0036	-0.0039	0.0035																		798	0.0032	0.0004	0.0004	-0.0023	-0.0004	0.0012	0.0023	0.0018	-0.0002	0.0024	-0.0024	0.003
799	0.0022	-0.0019	-0.0014	0	-0.0009	0.0008	-0.0008	-0.0012	-0.0016	0.0013	-0.0049	0.0015																		799	0.0021	-0.0011	-0.0018	0.0001	-0.0004	-0.0002	0.002	0.0005	-0.0024	0.0012	-0.0019	0.0001
800	0	-3.6e-18	0	0	0	0	0	0	0	0	0	0																		800	0	0	0	0	0	0	0	0	0	0	0
[truncated: 112 more columns]

## Sheet: Supplementary Figure 3
	Absorbance at 652 nm
Probe	BSA			PBS			SDS			Tubulin
1	0.0597	0.0517	0.0462	0.0471	0.0346	0.038	0.2164	0.2255	0.2037	0.1311	0.1048	0.1044
2	0.047	0.0437	0.0383	0.0378	0.0267	0.0225	0.2281	0.2547	0.2044	0.1737	0.13	0.0939
3	0.0308	0.0338	0.0314	0.0375	0.027	0.0277	0.2378	0.2506	0.1936	0.1368	0.1147	0.0681
4	0.0296	0.0261	0.0249	0.0262	0.0204	0.0198	0.2319	0.2511	0.2105	0.0823	0.0546	0.0177
5	0.0843	0.0691	0.1155	0.1062	0.0711	0.11	0.2325	0.2577	0.2515	0.1075	0.0624	0.0637
6	0.0293	0.0255	0.0219	0.0243	0.0156	0.0158	0.2145	0.2464	0.2045	0.0758	0.056	0.0181
	Fluorescence (610 - 850 nm)
Probe	BSA			PBS			SDS			Tubulin
1	90820	184740	166402	37952	93730	64952	818602	1195246	1027632	353338	463570	394458
2	74262	131976	122304	27892	48398	35070	842116	1168560	1091460	339292	707698	496686
3	62456	77062	93164	35794	56310	35638	873732	1168550	1173030	240386	439004	402494
4	52746	73602	67162	36544	42616	41238	958674	1172676	1278528	54238	260564	196896
5	300496	257476	216538	270592	270128	152626	1021370	1120890	1156506	207056	398228	246298
6	44704	82888	68820	22326	35706	27392	855264	1027646	1086736	51152	263226	203356

## Sheet: Supplementary Figure 4a
	Absorbance at 650 nm
	6-SiR-o-C9-CTX (Probe 2)			SiR-CTX
Dielectric constant	Mean	SD	N	Mean	SD	N
80.37	0.1437	0.0113715	3	0.0126	0.00329697	3
71.43	0.152933	0.00820325	3	0.0257667	0.00930072	3
62.38	0.129667	0.00130128	3	0.0765333	0.00215019	3
53.3	0.0743	0.00576888	3	0.0788667	0.00525484	3
44.19	0.0376333	0.0038371	3	0.0429	0.0121577	3
35.25	0.0209333	0.00231805	3	0.0200333	0.00760022	3
26.6	0.0147333	0.000568624	3	0.00693333	0.00517333	3
18.2	0.0045	0.00445758	3	0.0015	0.00701641	3
10.99	-0.0061	0.00362905	3	-0.002	0.00720833	3
5.71	0.000833333	0.00251064	3	-0.0003	0.00147986	3
2.102	-0.00436667	0.00568008	3	0.0005	0.00981377	3

## Sheet: Supplementary Figure 4c
	Absorbance at 650 nm
	6-SiR-o-C9-CTX (Probe 2)			SiR-CTX
Dielectric constant	Mean	SD	N	Mean	SD	N
80.37	0.253167	0.00272274	3	0.256367	0.0176132	3
71.43	0.1682	0.00454313	3	0.181067	0.011518	3
62.38	0.0649	0.0052144	3	0.1042	0.00717565	3
53.3	0.0363667	0.00515978	3	0.0479333	0.00328075	3
44.19	0.0324333	0.00896679	3	0.0304667	0.00344867	3
35.25	0.0172	0.00591016	3	0.0109	0.00537029	3
26.6	0.0173333	0.00320208	3	0.0102333	0.00321921	3
18.2	0.00746667	0.00325781	3	0.0027	0.00195192	3
10.99	-0.00543333	0.00107858	3	-0.00126667	0.00378726	3
5.71	0.0105667	0.0134894	3	0.0009	0.000953939	3
2.102	0.0294333	0.0483792	3	0.0205	0.0737956	3

[truncated: 5 more sheets: Supplementary Figure 5a, Supplementary Figure 7, Supplementary Figure 8, Supplementary Figure 13c, Supplementary Figure 17]
